# Supplementary material for: Insights into Divergent Leishmaniasis Pathogenesis: A Quantitative Flagellar Proteomic Comparison of L. mexicana, L. amazonensis, and L. infantum
Source: Microorganisms. 2026 Jun 26;14(7):1411. doi: 10.3390/microorganisms14071411 (PMC13414411; doi:10.3390/microorganisms14071411)
Supplement: Supplementary file 1 [file microorganisms-14-01411-s001.zip]

Archive with 5 entries (5 files):
- Supplementary Information_Microorganisms.pdf
- Table S1 Detected peptides_new2.xlsx
- Table S2 Relative abundance of Leishmania flagella proteins_new2.xlsx
- Table S3 Flagella membrane protein abundance_new2.xlsx
- Table S4 Flagella surface virulence factors_new2.xlsx
