# Supplementary material for: Insights into Divergent Leishmaniasis Pathogenesis: A Quantitative Flagellar Proteomic Comparison of L. mexicana, L. amazonensis, and L. infantum
Source: Microorganisms. 2026 Jun 26;14(7):1411. doi: 10.3390/microorganisms14071411 (PMC13414411; doi:10.3390/microorganisms14071411)
Supplement: Supplementary file 1 [file microorganisms-14-01411-s001.zip › Table S1 Detected peptides_new2.xlsx]

## Sheet: 052626_Leishmania_flagella_24F_
Checked	Tags	Confidence	PSM Ambiguity	Sequence	Annotated Sequence	Modifications	Modifications (all possible sites)	SVMScore	# Protein Groups	# Proteins	# PSMs	Master Protein Accessions	Positions in Master Proteins	Modifications in Master Proteins (all Sites)	Modifications in Master Proteins	Protein Accessions	# Missed Cleavages	Theo. MH+ [Da]	Sequence Length	Lm_1	Lm_2	Lm_3	Lm_4	Lm_5	La_1	La_2	La_3	La_4	La_5	Li_1	Li_2	Li_3	Li_4	Li_5	Quan Info	PSM Confidence (by Search Engine): Sequest HT	PSM Charge (by Search Engine): Sequest HT	PSM DeltaScore (by Search Engine): Sequest HT	PSM DeltaCn (by Search Engine): Sequest HT	PSM Rank (by Search Engine): Sequest HT	PSM Search Engine Rank (by Search Engine): Sequest HT	PSM Concatenated Rank (by Search Engine): Sequest HT	PSM m/z [Da] (by Search Engine): Sequest HT	PSM DeltaM [ppm] (by Search Engine): Sequest HT	PSM Deltam/z [Da] (by Search Engine): Sequest HT	PSM RT [min] (by Search Engine): Sequest HT	PSM q-Value (by Search Engine): Sequest HT	PSM PEP (by Search Engine): Sequest HT	PSM SVM Score (by Search Engine): Sequest HT
FALSE		High	Unambiguous	VAEAHAQAMEEER	[K].VAEAHAQAMEEER.[Q]	1xTMTpro [N-Term]	1xTMTpro [N-Term]	4.18685	1	1	22	A4IDR9	A4IDR9 [160-172]			A4IDR9	0	1774.87	13	504654	548421	682387	752334	585826	601427	569346	759656	1.68835e+06	1.30788e+06	2.60287e+07	2.17294e+07	1.86729e+07	2.47321e+07	2.85406e+07		High	2	0.8016	0	1	1	1	887.939	-0.03	-2e-05	28.5096	7.43677e-06	4.56706e-11	4.18685
FALSE		High	Unambiguous	VAEAHAQAMEEER	[K].VAEAHAQAMEEER.[Q]	1xTMTpro [N-Term]; 1xOxidation [M9]	1xTMTpro [N-Term]; 1xOxidation [M9]	2.69262	1	1	67	A4IDR9	A4IDR9 [160-172]			A4IDR9	0	1790.87	13	1.75095e+06	1.96216e+06	2.05226e+06	2.2924e+06	1.98955e+06	1.91151e+06	1.87138e+06	2.26957e+06	3.10731e+06	2.67882e+06	1.8324e+07	1.55256e+07	1.41942e+07	1.7726e+07	2.02952e+07		High	3	0.833	0	1	1	1	597.627	-0.67	-0.0004	23.0115	7.43677e-06	1.58853e-07	2.69262
FALSE		High	Unambiguous	EAAAVSSTLALGR	[K].EAAAVSSTLALGR.[I]	1xTMTpro [N-Term]	1xTMTpro [N-Term]	3.14039	1	1	1	A0A6L0XPF9	A0A6L0XPF9 [816-828]			A0A6L0XPF9	0	1549.89	13	204001	235513	245808	255288	207108	240203	202159	247819	285958	258746	475046	737777	1.29689e+06	1.28697e+06	973203		High	2	0.697	0	1	1	1	775.444	-4.41	-0.00342	61.6517	7.43677e-06	1.37965e-08	3.14039
FALSE		High	Unambiguous	VSFPDGDSMGAALR	[R].VSFPDGDSMGAALR.[S]	1xTMTpro [N-Term]	1xTMTpro [N-Term]	2.99197	1	1	2	A0A6L0XPF9	A0A6L0XPF9 [1244-1257]			A0A6L0XPF9	0	1726.88	14	693073	795277	894099	764694	985143	758795	965988	918531	826122	1.07016e+06	6.97337e+06	8.38689e+06	7.81459e+06	1.13294e+07	1.00227e+07		High	2	0.7792	0	1	1	1	863.942	0.68	0.00059	75.4099	7.43677e-06	3.10128e-08	2.99197
FALSE		High	Unambiguous	TQATMEAER	[R].TQATMEAER.[L]	1xTMTpro [N-Term]	1xTMTpro [N-Term]	0.84675	2	2	1	A0A6L0XL84; E9B2F7	A0A6L0XL84 [141-149]; E9B2F7 [141-149]			A0A6L0XL84; E9B2F7	0	1340.68	9	43403.1	39290.4	45845.9	50805.7	47650.5	35639.6	27160.9	40784.5	36392.9	56153.9	34863.4	35272.8	32636.4	28313.7	31657	NotUnique	High	2	0.7112	0	1	1	1	670.843	-1.33	-0.00089	25.3102	0.000223815	0.00306343	0.84675
FALSE		High	Unambiguous	EQLGVSFTPMQQTLR	[K].EQLGVSFTPMQQTLR.[D]	1xTMTpro [N-Term]	1xTMTpro [N-Term]	2.24674	1	1	1	A4IAN1	A4IAN1 [428-442]			A4IAN1	0	2039.09	15	129784	153884	151732	153146	154050	138755	139350	151687	178029	147164	278642	225490	246190	213425	387019		High	3	0.6572	0	1	1	1	680.368	-1.56	-0.00106	77.5822	7.43677e-06	1.81002e-06	2.24674
FALSE		High	Unambiguous	GEAQQTVTVQR	[R].GEAQQTVTVQR.[L]	1xTMTpro [N-Term]	1xTMTpro [N-Term]	2.59931	1	1	11	E9ASJ5	E9ASJ5 [746-756]			E9ASJ5	0	1520.84	11	4.66403e+06	4.40746e+06	6.14395e+06	4.34288e+06	5.68232e+06	4.02819e+06	3.76492e+06	5.79494e+06	4.08412e+06	4.60009e+06	917625	845097	997345	806271	794539		High	2	0.6684	0	1	1	1	760.921	0.2	0.00016	26.6285	7.43677e-06	2.64331e-07	2.59931
FALSE		High	Unambiguous	RIEEETAYNR	[K].RIEEETAYNR.[Q]	1xTMTpro [N-Term]	1xTMTpro [N-Term]	1.17668	1	1	4	E9ANC5	E9ANC5 [154-163]			E9ANC5	1	1584.83	10	1.95659e+06	4.13567e+06	2.24454e+06	1.75566e+06	2.4412e+06	1.74163e+06	4.62944e+06	2.49291e+06	1.90661e+06	1.6947e+06	919615	912325	1.03851e+06	615639	820496		High	3	0.7418	0	1	1	1	528.95	3.28	0.00173	18.4589	4.24346e-05	0.000589921	1.17668
FALSE		High	Unambiguous	ETVGGTAGGSQSVNSR	[R].ETVGGTAGGSQSVNSR.[K]	1xTMTpro [N-Term]	1xTMTpro [N-Term]	5.027	1	1	12	A0A6L0XE26	A0A6L0XE26 [905-920]			A0A6L0XE26	0	1810.92	16	843401	1.07826e+06	1.01559e+06	963727	876464	879555	815468	1.11366e+06	1.12817e+06	976592	1.35442e+06	1.33161e+06	1.20092e+06	1.30797e+06	1.2621e+06		High	2	0.7822	0	1	1	1	905.963	-1.35	-0.00122	25.3963	7.43677e-06	4.6609e-13	5.027
FALSE		High	Unambiguous	AHEQAELSVR	[K].AHEQAELSVR.[R]	1xTMTpro [N-Term]	1xTMTpro [N-Term]	2.59603	2	2	3	E9AVM0; A0A6L0XEY3	E9AVM0 [148-157]; A0A6L0XEY3 [148-157]			E9AVM0; A0A6L0XEY3	0	1443.79	10	466925	605849	638323	667763	581671	519096	624593	601089	633948	680061	1.23844e+06	2.10443e+06	2.33949e+06	3.19318e+06	2.44198e+06	NotUnique	High	3	0.3617	0	1	1	1	481.934	-0.19	-9e-05	24.6365	7.43677e-06	2.69095e-07	2.59603
FALSE		High	Unambiguous	ETVGGTAGGSQSVNGR	[R].ETVGGTAGGSQSVNGR.[K]	1xTMTpro [N-Term]	1xTMTpro [N-Term]	3.87544	1	1	5	E9AW72	E9AW72 [916-931]			E9AW72	0	1780.91	16	782693	556331	727870	658352	823999	996572	582950	638614	683747	696992	293314	374409	452208	424839	467558		High	2	0.7706	0	1	1	1	890.958	-1.13	-0.001	24.8789	7.43677e-06	2.49856e-10	3.87544
FALSE		High	Unambiguous	YSTGDAQTSTSDSGGER	[R].YSTGDAQTSTSDSGGER.[A]	1xTMTpro [N-Term]	1xTMTpro [N-Term]	1.83392	1	1	1	A4I9V4	A4I9V4 [180-196]			A4I9V4	0	2022.92	17	31381.8	33426.3	39394.7	37729	55103.6	27988.7	47859.1	54817.1	62252.8	53329.9	77664.3	74092.1	53078.7	37293	80755.7		High	2	0.8926	0	1	1	1	1011.97	3.57	0.00361	18.4771	7.43677e-06	1.72019e-05	1.83392
FALSE		High	Unambiguous	YEQMDAAAER	[R].YEQMDAAAER.[R]	1xTMTpro [N-Term]	1xTMTpro [N-Term]	2.11842	2	2	3	E9AWH7; A4I0L6	E9AWH7 [155-164]; A4I0L6 [155-164]			E9AWH7; A4I0L6	0	1487.71	10	1.46231e+06	1.81888e+06	1.97124e+06	1.44525e+06	2.17658e+06	1.50376e+06	1.50939e+06	2.22854e+06	1.8429e+06	1.58661e+06	2.32242e+06	2.50126e+06	1.92579e+06	2.26022e+06	1.34383e+06	NotUnique	High	2	0.8238	0	1	1	1	744.361	2.3	0.00171	36.9962	7.43677e-06	3.64543e-06	2.11842
FALSE		High	Unambiguous	YEQMDAAAER	[R].YEQMDAAAER.[R]	1xTMTpro [N-Term]; 1xOxidation [M4]	1xTMTpro [N-Term]; 1xOxidation [M4]	1.84307	2	2	10	E9AWH7; A4I0L6	E9AWH7 [155-164]; A4I0L6 [155-164]			E9AWH7; A4I0L6	0	1503.71	10	890581	1.07982e+06	1.21153e+06	898613	1.39502e+06	986606	949895	1.50433e+06	1.12433e+06	1.06166e+06	1.39116e+06	1.44796e+06	1.25196e+06	1.18036e+06	812601	NotUnique	High	2	0.7698	0	1	1	1	752.357	-0.03	-2e-05	25.5973	7.43677e-06	1.63649e-05	1.84307
FALSE		High	Unambiguous	TSCSISGEGDSSSCTR	[R].TSCSISGEGDSSSCTR.[V]	1xTMTpro [N-Term]; 2xCarbamidomethyl [C3; C14]	1xTMTpro [N-Term]; 2xCarbamidomethyl [C3; C14]	3.36853	1	1	3	E9AT37	E9AT37 [565-580]			E9AT37	0	1994.87	16	60257.4	77503.2	77657.9	64880.9	65904.3	59906.1	38485.5	70634.3	63540.5	42950.3	15525.8	18041	10491.1	13412.4	18887.6		High	2	1	0	1	1	1	997.94	1.07	0.00107	25.5096	7.43677e-06	3.97257e-09	3.36853
FALSE		High	Unambiguous	GAAPATAGGAASHDGSVVADR	[R].GAAPATAGGAASHDGSVVADR.[V]	1xTMTpro [N-Term]	1xTMTpro [N-Term]	0.226174	1	1	1	E9AY91	E9AY91 [70-90]			E9AY91	0	2142.09	21	87245.3	99597.8	89400.2	125485	133135	71899.7	80596.3	87249.9	137775	122087	75004.6	67415.2	80267.4	99940.5	56807.7		High	3	0.6016	0	1	1	1	714.702	3.24	0.00231	18.4879	0.00283692	0.0810879	0.226174
FALSE		High	Unambiguous	RGPHTVLDK	[R].RGPHTVLDK.[N]	1xTMTpro [N-Term]; 1xTMTpro [K9]	1xTMTpro [N-Term]; 1xTMTpro [K9]	0.507792	2	2	5	E9B1W7; A0A6L0XME8	E9B1W7 [129-137]; A0A6L0XME8 [129-137]			E9B1W7; A0A6L0XME8	1	1630.99	9	249214	396619	375999	330790	397883	271624	250786	401019	306711	346330	253742	238656	261480	213888	336644	NotUnique	High	4	0.6667	0	1	1	1	408.502	-0.31	-0.00013	27.8803	0.000814733	0.0170719	0.507792
FALSE		High	Unambiguous	AGNSTGSLTEER	[K].AGNSTGSLTEER.[R]	1xTMTpro [N-Term]	1xTMTpro [N-Term]	2.67835	2	2	1	E9AT13; A4IDL0	E9AT13 [16-27]; A4IDL0 [16-27]			E9AT13; A4IDL0	0	1525.78	12	1.23006e+06	1.02562e+06	529617	639560	712699	622083	124378	404020	556965	766149	93657.4	113941	88669.6	77445.8	45310	NotUnique	High	2	0.7326	0	1	1	1	763.397	5.54	0.00423	18.5089	7.43677e-06	1.7172e-07	2.67835
FALSE		High	Unambiguous	AAGSNMDASAAVSDMER	[R].AAGSNMDASAAVSDMER.[L]	1xTMTpro [N-Term]	1xTMTpro [N-Term]	4.6949	1	2	1	E9AZ75	E9AZ75 [3829-3845]			Q4KXA7; E9AZ75	0	1986.92	17	598137	356750	561363	629144	482409	455760	325008	828416	526781	723147	46895.7	35286.3	22885	26495.7	28589.7		High	2	0.8669	0	1	1	1	993.962	-0.24	-0.00024	51.7714	7.43677e-06	2.85462e-12	4.6949
FALSE		High	Unambiguous	AAGSNMDASAAVSDMER	[R].AAGSNMDASAAVSDMER.[L]	1xTMTpro [N-Term]; 1xOxidation [M]	1xTMTpro [N-Term]; 1xOxidation [M6; M15]	3.0589	1	2	6	E9AZ75	E9AZ75 [3829-3845]			Q4KXA7; E9AZ75	0	2002.91	17	362894	285296	392195	426789	338810	334869	283476	459342	388143	460807	262540	260749	340202	297569	304811		High	2	0.5982	0	1	1	1	1001.96	0.53	0.00053	31.1709	7.43677e-06	2.15228e-08	3.0589
FALSE		High	Unambiguous	AAGSNMDASAAVSDMER	[R].AAGSNMDASAAVSDMER.[L]	1xTMTpro [N-Term]; 2xOxidation [M6; M15]	1xTMTpro [N-Term]; 2xOxidation [M6; M15]	1.7403	1	2	8	E9AZ75	E9AZ75 [3829-3845]			Q4KXA7; E9AZ75	0	2018.91	17	153725	169434	231452	208683	194755	149041	165560	217071	199721	217550	200666	198406	199864	205962	152096		High	3	0.9422	0	1	1	1	673.641	-0.16	-0.00011	28.3897	7.43677e-06	2.86455e-05	1.7403
FALSE		High	Unambiguous	EQEVQWQNTHNAR	[R].EQEVQWQNTHNAR.[S]	1xTMTpro [N-Term]	1xTMTpro [N-Term]	2.12753	1	1	1	E9B0V3	E9B0V3 [1077-1089]			E9B0V3	0	1943.96	13	207108	206050	194535	222266	252732	210799	253445	235289	249237	240508	114937	96371.5	116119	96966	97222		High	3	0.7974	0	1	1	1	648.663	5.73	0.00371	18.5439	7.43677e-06	3.46865e-06	2.12753
FALSE		High	Unambiguous	RPDDVMDGTGNR	[K].RPDDVMDGTGNR.[E]	1xTMTpro [N-Term]	1xTMTpro [N-Term]	1.25959	1	1	1	E9B1B1	E9B1B1 [6-17]			E9B1B1	0	1636.8	12	283423	287260	490740	399499	513099	289829	310581	434224	397287	408122	133228	146272	127601	97133.8	120380		High	3	0.8119	0	1	1	1	546.275	4.56	0.00249	18.549	1.46582e-05	0.00038257	1.25959
FALSE		High	Unambiguous	QACESSVAAAVDAGTTSR	[R].QACESSVAAAVDAGTTSR.[H]	1xTMTpro [N-Term]; 1xCarbamidomethyl [C3]	1xTMTpro [N-Term]; 1xCarbamidomethyl [C3]	0.566563	1	1	1	E9ASR4	E9ASR4 [2601-2618]			E9ASR4	0	2085.02	18	42801.5	73218.1	69856.7	69452.5	82648	54082.2	71579.5	81321.2	61101.9	67561.1	15125.7	12701.4	24554.9	18492.6	20734.4		High	2	0.4638	0	1	1	1	1043.01	-3.44	-0.00359	46.8646	0.00064768	0.0124988	0.566563
FALSE		High	Unambiguous	VHGELCHCVTATGR	[R].VHGELCHCVTATGR.[L]	1xTMTpro [N-Term]; 2xCarbamidomethyl [C6; C8]	1xTMTpro [N-Term]; 2xCarbamidomethyl [C6; C8]	2.23865	1	2	2	A0A6L0WQL6	A0A6L0WQL6 [1231-1244]			E9APT7; A0A6L0WQL6	0	1900.94	14	28776.7	34734.9	43215.2	37255.1	37142.2	36385.8	32966.7	50104	46204.7	45705.4	28879.1	28671.3	38198.2	28739.2	38954		High	4	0.7515	0	1	1	1	475.992	1.1	0.00052	24.9226	7.43677e-06	1.8917e-06	2.23865
FALSE		High	Unambiguous	SDASFEIQDR	[K].SDASFEIQDR.[L]	1xTMTpro [N-Term]	1xTMTpro [N-Term]	2.44284	2	2	4	E9B5I1; A4IAF7	E9B5I1 [3841-3850]; A4IAF7 [3842-3851]			E9B5I1; A4IAF7	0	1471.73	10	4.70273e+06	5.28279e+06	5.69411e+06	4.25782e+06	6.97304e+06	4.96023e+06	7.22051e+06	6.676e+06	4.24577e+06	4.85137e+06	7.41775e+06	7.88853e+06	6.3856e+06	9.0602e+06	9.01607e+06	NotUnique	High	2	0.6617	0	1	1	1	736.37	-1.92	-0.00141	45.7793	7.43677e-06	6.20835e-07	2.44284
FALSE		High	Unambiguous	GDESAAKGEDNSGGDGEDEDREDGGDAVASGAR	[R].GDESAAKGEDNSGGDGEDEDREDGGDAVASGAR.[A]	1xTMTpro [N-Term]; 1xTMTpro [K7]	1xTMTpro [N-Term]; 1xTMTpro [K7]	4.40373	1	1	18	A4HVR3	A4HVR3 [253-285]			A4HVR3	2	3803.7	33	30216.3	39995	28195.7	38011.4	30233.5	30601	34007.3	29873.1	40916.7	76704.5	106905	971362	1.39616e+06	2.18208e+06	1.1966e+06		High	3	0.8784	0	1	1	1	1268.58	6.27	0.00796	18.5674	7.43677e-06	1.39842e-11	4.40373
FALSE		High	Unambiguous	DAPSGAQAAVSGR	[K].DAPSGAQAAVSGR.[Q]	1xTMTpro [N-Term]	1xTMTpro [N-Term]	2.06376	1	1	1	E9ASW3	E9ASW3 [53-65]			E9ASW3	0	1490.79	13	230432	236264	239621	180617	234312	198955	138975	217576	171093	169212	111009	98325	84092.2	68950.4	93520		High	2	0.7363	0	1	1	1	745.9	3.53	0.00263	18.5757	7.43677e-06	4.91216e-06	2.06376
FALSE		High	Unambiguous	VRPSDGSELPENER	[R].VRPSDGSELPENER.[E]	1xTMTpro [N-Term]	1xTMTpro [N-Term]	3.00318	1	1	3	A4HZK7	A4HZK7 [895-908]			A4HZK7	0	1888.97	14	43047.5	48005.5	83932.7	71519.1	70874.6	55645.7	57124.9	102707	83705.8	84855.4	278144	313807	269306	355593	332803		High	3	0.8431	0	1	1	1	630.328	-0.21	-0.00013	19.0839	7.43677e-06	2.91721e-08	3.00318
FALSE		High	Unambiguous	QYIEEQQHVER	[R].QYIEEQQHVER.[V]	1xTMTpro [N-Term]	1xTMTpro [N-Term]	1.75074	2	2	1	A0A6L0WJJ8; E9ANA0	A0A6L0WJJ8 [1523-1533]; E9ANA0 [1513-1523]			A0A6L0WJJ8; E9ANA0	0	1762.9	11	137349	161568	194744	146002	178858	170426	187067	206300	163253	175098	168506	222611	193384	209379	194087	NotUnique	High	3	0.6849	0	1	1	1	588.309	4.64	0.00273	18.5906	7.43677e-06	2.70625e-05	1.75074
FALSE		High	Unambiguous	GSSSGAPLDTNDR	[R].GSSSGAPLDTNDR.[T]	1xTMTpro [N-Term]	1xTMTpro [N-Term]	3.04817	1	1	2	A4HUY4	A4HUY4 [302-314]			A4HUY4	0	1580.78	13	183484	158146	163283	164726	245201	173702	42858.9	141773	118000	181224	151982	202365	98618.5	73439.5	131791		High	2	0.7914	0	1	1	1	790.898	3.6	0.00284	18.5988	7.43677e-06	2.28206e-08	3.04817
FALSE		High	Unambiguous	GVAEPDTPR	[K].GVAEPDTPR.[A]	1xTMTpro [N-Term]	1xTMTpro [N-Term]	1.28746	2	2	3	E9AKB4; A4HSD9	E9AKB4 [226-234]; A4HSD9 [226-234]			E9AKB4; A4HSD9	0	1245.68	9	225694	262913	335757	349966	285560	232755	119471	304916	300851	276114	301968	275110	266592	111138	237074	NotUnique	High	2	0.705	0	1	1	1	623.342	0.19	0.00012	19.1204	7.43677e-06	0.000330187	1.28746
FALSE		High	Unambiguous	KKNEALNHLR	[R].KKNEALNHLR.[L]	1xTMTpro [N-Term]; 2xTMTpro [K1; K2]	1xTMTpro [N-Term]; 2xTMTpro [K1; K2]	0.891049	2	2	3	E9B6X0; A0A6L0XQT0	E9B6X0 [60-69]; A0A6L0XQT0 [60-69]			E9B6X0; A0A6L0XQT0	2	2135.32	10	153785	160850	324618	287479	231327	176902	131109	308167	275561	267592	123560	177100	458397	188808	110585	NotUnique	High	5	0.6908	0	1	1	1	427.87	0.04	2e-05	19.7008	0.000212444	0.00246588	0.891049
FALSE		High	Unambiguous	SAVAAADSNEAAGTAR	[R].SAVAAADSNEAAGTAR.[K]	1xTMTpro [N-Term]	1xTMTpro [N-Term]	4.53479	1	1	7	E9AKH0	E9AKH0 [1748-1763]			E9AKH0	0	1765.9	16	448909	468085	501366	369990	541096	466160	528292	539674	453060	403952	180271	181497	183253	162651	175503		High	2	0.7818	0	1	1	1	883.451	-3.19	-0.00282	18.9729	7.43677e-06	6.83926e-12	4.53479
FALSE		High	Unambiguous	AADGPHTVHTAADVDGNGRDPATSIR	[R].AADGPHTVHTAADVDGNGRDPATSIR.[T]	1xTMTpro [N-Term]	1xTMTpro [N-Term]	3.95296	1	1	41	A0A6L0XQX4	A0A6L0XQX4 [79-104]			A0A6L0XQX4	1	2905.45	26	1.59514e+06	1.91012e+06	1.9155e+06	1.45764e+06	2.31715e+06	1.91063e+06	2.53336e+06	1.92251e+06	1.7725e+06	1.53244e+06	2.11033e+06	2.18136e+06	2.66601e+06	3.42505e+06	2.91498e+06		High	3	0.6096	0	1	1	1	969.161	7.14	0.00692	18.4732	7.43677e-06	1.63664e-10	3.95296
FALSE		High	Unambiguous	QQQQQSTGAEAAISGR	[R].QQQQQSTGAEAAISGR.[R]	1xTMTpro [N-Term]	1xTMTpro [N-Term]	2.21728	1	2	1	A4I2B5	A4I2B5 [1441-1456]			A0A6L0XLB5; A4I2B5	0	1964.01	16	29750.5	26328.5	32143.8	48912.4	29790.4	39935.6	23118.7	34840.9	39663.9	52156.6	34424.5	38509.6	34078.5	34002.2	57146.8		High	3	0.7323	0	1	1	1	655.346	5.74	0.00376	18.6425	7.43677e-06	2.12575e-06	2.21728
FALSE		High	Unambiguous	ASEMQFVESGGVR	[K].ASEMQFVESGGVR.[G]	1xTMTpro [N-Term]	1xTMTpro [N-Term]	2.70346	1	2	2	A4I9M6	A4I9M6 [1337-1349]			A0A6L0XZB4; A4I9M6	0	1700.86	13	995642	1.20901e+06	1.14271e+06	1.0628e+06	1.26837e+06	967880	1.17715e+06	857208	1.82976e+06	1.29681e+06	2.62133e+07	3.06514e+07	1.53963e+07	2.54553e+07	3.07889e+07		High	2	0.7824	0	1	1	1	850.93	-3.53	-0.003	57.504	7.43677e-06	1.49726e-07	2.70346
FALSE		High	Unambiguous	ASEMQFVESGGVR	[K].ASEMQFVESGGVR.[G]	1xTMTpro [N-Term]; 1xOxidation [M4]	1xTMTpro [N-Term]; 1xOxidation [M4]	2.36849	1	2	3	A4I9M6	A4I9M6 [1337-1349]			A0A6L0XZB4; A4I9M6	0	1716.85	13	83530.9	99501.6	135158	90449.9	78931.1	82966	106507	144498	104339	106849	996563	1.09943e+06	645085	954718	1.16724e+06		High	2	0.7739	0	1	1	1	858.93	-1.46	-0.00125	42.9508	7.43677e-06	9.31456e-07	2.36849
FALSE		High	Unambiguous	RLPEDDGNPPTADR	[R].RLPEDDGNPPTADR.[I]	1xTMTpro [N-Term]	1xTMTpro [N-Term]	2.72274	1	1	9	E9AYL9	E9AYL9 [1240-1253]			E9AYL9	1	1856.94	14	280445	299146	365781	288838	347630	329861	335143	427687	296536	298973	128190	119915	143953	120972	125183		High	3	0.715	0	1	1	1	619.652	-0.72	-0.00045	18.7951	7.43677e-06	1.34773e-07	2.72274
FALSE		High	Unambiguous	QQYPVDDR	[R].QQYPVDDR.[Y]	1xTMTpro [N-Term]	1xTMTpro [N-Term]	0.780644	2	3	2	E9AHC1; E9AYV2	E9AHC1 [273-280]; E9AYV2 [273-280]			A0A6L0XGG5; E9AHC1; E9AYV2	0	1324.68	8	45387.3	30954.5	43626.6	34103.4	41327.8	30559	14529.2	30136.8	30621.2	34853.7	10920.3	11450.5	10479	8254.34	11755.5	NotUnique	High	2	0.6335	0	1	1	1	662.843	-2.82	-0.00187	18.9773	0.000294647	0.00423845	0.780644
FALSE		High	Unambiguous	NMSVIAHVDHGK	[R].NMSVIAHVDHGK.[S]	1xTMTpro [N-Term]; 1xTMTpro [K12]	1xTMTpro [N-Term]; 1xTMTpro [K12]	3.85398	2	2	21	E9ASD6; A4ICW8	E9ASD6 [21-32]; A4ICW8 [21-32]			E9ASD6; A4ICW8	0	1916.07	12	2.84551e+06	3.67258e+06	3.0596e+06	3.51417e+06	2.84643e+06	2.65703e+06	2.874e+06	2.87929e+06	3.58153e+06	3.09052e+06	2.53768e+06	2.2716e+06	2.70354e+06	2.06066e+06	2.11039e+06	NotUnique	High	3	0.8481	0	1	1	1	639.359	-1.96	-0.00125	39.986	7.43677e-06	2.80895e-10	3.85398
FALSE		High	Unambiguous	NMSVIAHVDHGK	[R].NMSVIAHVDHGK.[S]	1xTMTpro [N-Term]; 1xOxidation [M2]; 1xTMTpro [K12]	1xTMTpro [N-Term]; 1xOxidation [M2]; 1xTMTpro [K12]	2.3002	2	2	35	E9ASD6; A4ICW8	E9ASD6 [21-32]; A4ICW8 [21-32]			E9ASD6; A4ICW8	0	1932.06	12	2.09716e+06	2.68472e+06	2.04865e+06	2.40233e+06	1.98385e+06	2.09845e+06	2.20522e+06	2.11573e+06	2.55555e+06	2.24086e+06	1.88735e+06	1.53459e+06	1.62939e+06	1.35594e+06	1.44366e+06	NotUnique	High	3	0.841	0	1	1	1	644.692	0.09	6e-05	20.7862	7.43677e-06	1.35211e-06	2.3002
FALSE		High	Unambiguous	QQQPPPQQPQQQTVSASTGR	[R].QQQPPPQQPQQQTVSASTGR.[G]	1xTMTpro [N-Term]	1xTMTpro [N-Term]	3.28619	1	1	2	E9AN84	E9AN84 [83-102]			E9AN84	0	2495.29	20	5277.73	5024.38	6045.81	7082.05	4877.96	3247.49	5915.24	4954.32	7289.82	5835.1	13812.2	8830.68	8578.52	6574.81	17582.5		High	3	0.7754	0	1	1	1	832.438	2.46	0.00205	27.2112	7.43677e-06	6.22635e-09	3.28619
FALSE		High	Unambiguous	VEEELRR	[K].VEEELRR.[S]	1xTMTpro [N-Term]	1xTMTpro [N-Term]	1.17898	5	8	15	E9ALP7; A0A6L0XTU2; Q66V59; A0A6L0XIU4; Q86PL4	E9ALP7 [142-148]; A0A6L0XTU2 [142-148]; Q66V59 [142-148]; A0A6L0XIU4 [142-148]; Q86PL4 [142-148]			A0A6L0XUR1; E9ALP7; A0A6L0XTU2; Q86PL5; Q66V59; A0A6L0XIU4; Q86PL4; A0A6L0XL41	1	1234.71	7	1.41098e+07	1.25415e+07	1.61517e+07	1.58595e+07	2.65435e+07	1.35459e+07	4.56313e+06	1.13618e+07	7.28883e+06	1.26496e+07	4.28626e+06	5.93562e+06	2.48974e+06	2.47962e+06	4.68806e+06	NotUnique	High	3	0.1732	0	1	1	1	412.24	-0.77	-0.00032	20.3305	4.24346e-05	0.000582954	1.17898
FALSE		High	Unambiguous	NYGNQEEAAVR	[K].NYGNQEEAAVR.[F]	1xTMTpro [N-Term]	1xTMTpro [N-Term]	2.32881	1	1	2	E9AXV3	E9AXV3 [40-50]			E9AXV3	0	1554.78	11	34797.7	47927.3	41409.2	60268.1	45483.8	37734	37026.8	42096.3	59444.7	58676.6	6908.04	4370.14	5094.86	4098.75	6835.71		High	2	0.8318	0	1	1	1	777.895	-0.09	-7e-05	19.3522	7.43677e-06	1.15663e-06	2.32881
FALSE		High	Unambiguous	VVTPTGIIETPTTSR	[K].VVTPTGIIETPTTSR.[T]	1xTMTpro [N-Term]	1xTMTpro [N-Term]	2.4709	1	1	3	E9B0D7	E9B0D7 [270-284]			E9B0D7	0	1876.07	15	1.27597e+06	2.18856e+06	2.98038e+06	4.12446e+06	2.79492e+06	1.83336e+06	1.54793e+06	3.11097e+06	3.41092e+06	3.02391e+06	967071	799498	754159	772304	813825		High	2	0.7361	0	1	1	1	938.536	-3.5	-0.00328	68.4597	7.43677e-06	5.32666e-07	2.4709
FALSE		High	Unambiguous	ASTDASLSDTSSR	[R].ASTDASLSDTSSR.[K]	1xTMTpro [N-Term]	1xTMTpro [N-Term]	3.14871	2	3	2	A0A6L0XS48; E9AYR2	A0A6L0XS48 [355-367]; E9AYR2 [355-367]			A0A6L0XS48; E9AYR2; Q0PKV9	0	1601.79	13	220307	212445	190850	131763	127910	115406	65206.9	160034	119395	72067.8	209347	220897	288752	51500.9	38558.4	NotUnique	High	2	0.6222	0	1	1	1	801.4	-0.17	-0.00013	19.388	7.43677e-06	1.31839e-08	3.14871
FALSE		High	Unambiguous	HEACAAANGTAEAETEAVR	[R].HEACAAANGTAEAETEAVR.[S]	1xTMTpro [N-Term]; 1xCarbamidomethyl [C4]	1xTMTpro [N-Term]; 1xCarbamidomethyl [C4]	5.18457	1	1	121	E8NHG6	E8NHG6 [174-192]			E8NHG6	0	2262.07	19	3.89186e+06	4.4075e+06	3.80009e+06	5.56745e+06	3.35399e+06	4.62157e+06	3.31315e+06	5.18372e+06	4.97457e+06	5.46499e+06	2.62688e+06	2.52296e+06	2.55159e+06	2.22156e+06	2.57627e+06		High	2	0.8686	0	1	1	1	1131.54	-0.42	-0.00047	28.8826	7.43677e-06	1.97257e-13	5.18457
FALSE		High	Unambiguous	QSSSGQTEMIAAAPGR	[K].QSSSGQTEMIAAAPGR.[E]	1xTMTpro [N-Term]	1xTMTpro [N-Term]	4.54162	1	1	2	E9AWL7	E9AWL7 [29-44]			E9AWL7	0	1894.96	16	37825.7	53741.3	37728.7	24969.5	43052.6	36746.9	67459.5	37514.1	25379.9	25257.7	9150.14	9569.43	10987.7	10644.9	11994		High	2	0.8902	0	1	1	1	947.985	0.73	0.00069	39.0704	7.43677e-06	6.58901e-12	4.54162
FALSE		High	Unambiguous	QSSSGQTEMIAAAPGR	[K].QSSSGQTEMIAAAPGR.[E]	1xTMTpro [N-Term]; 1xOxidation [M9]	1xTMTpro [N-Term]; 1xOxidation [M9]	4.00654	1	1	14	E9AWL7	E9AWL7 [29-44]			E9AWL7	0	1910.96	16	482512	688524	514304	379369	573473	504503	820078	498956	392488	396788	212091	209805	253208	239128	209846		High	2	0.8272	0	1	1	1	955.982	0.7	0.00067	38.628	7.43677e-06	1.22177e-10	4.00654
FALSE		High	Unambiguous	RQEIALEER	[K].RQEIALEER.[C]	1xTMTpro [N-Term]	1xTMTpro [N-Term]	1.41199	1	1	3	A0A6L0XSM9	A0A6L0XSM9 [226-234]			A0A6L0XSM9	1	1447.82	9	117443	88173.7	84131.4	100228	113104	111599	132667	89673.2	122457	106775	478335	476357	542542	266120	234328		High	3	0.4139	0	1	1	1	483.278	-0.16	-8e-05	19.42	7.43677e-06	0.00016979	1.41199
FALSE		High	Unambiguous	HEVAEEVMR	[R].HEVAEEVMR.[I]	1xTMTpro [N-Term]	1xTMTpro [N-Term]	0.823137	2	2	1	A4I2Z1; E9AZ87	A4I2Z1 [489-497]; E9AZ87 [489-497]			A4I2Z1; E9AZ87	0	1403.73	9	9133.79	9454.66	9481.18	9859.38	11955.1	10680.5	11940.3	10326.8	10756.1	9995	12219.8	12263.1	12531	16290.5	16075.9	NotUnique	High	2	0.5368	0	1	1	1	702.368	1.57	0.0011	22.0152	0.00024101	0.00343949	0.823137
FALSE		High	Unambiguous	HEVAEEVMR	[R].HEVAEEVMR.[I]	1xTMTpro [N-Term]; 1xOxidation [M8]	1xTMTpro [N-Term]; 1xOxidation [M8]	2.34635	2	2	4	A4I2Z1; E9AZ87	A4I2Z1 [489-497]; E9AZ87 [489-497]			A4I2Z1; E9AZ87	0	1419.72	9	108007	162075	107698	126677	115432	88424	99313.7	96343.4	118265	102844	79294.6	71350.9	83933.3	95453.2	79696.9	NotUnique	High	3	0.6302	0	1	1	1	473.912	-0.19	-9e-05	22.5605	7.43677e-06	1.05109e-06	2.34635
FALSE		High	Unambiguous	EATGVADDDDKTER	[R].EATGVADDDDKTER.[Q]	1xTMTpro [N-Term]; 1xTMTpro [K11]	1xTMTpro [N-Term]; 1xTMTpro [K11]	4.04874	1	1	3	E9ANQ1	E9ANQ1 [104-117]			E9ANQ1	1	2130.08	14	182381	83447.4	82295	107253	128358	129291	20255.4	75751.3	70030.5	172685	17785	17604.7	11425.5	9167.01	13462		High	3	0.7832	0	1	1	1	710.698	0.04	3e-05	19.4499	7.43677e-06	9.7041e-11	4.04874
FALSE		High	Unambiguous	RFEMDVHRK	[K].RFEMDVHRK.[G]	1xTMTpro [N-Term]; 1xTMTpro [K9]	1xTMTpro [N-Term]; 1xTMTpro [K9]	0.280047	2	2	3	E9AVW8; A0A6L0XF84	E9AVW8 [25-33]; A0A6L0XF84 [25-33]			E9AVW8; A0A6L0XF84	2	1826.04	9	151633	299544	68668.6	72373.7	108414	78326.3	120094	46596.7	76775.2	44106.2	112900	61785.1	98711.7	74659.1	95746.9	NotUnique	High	5	0.614	0	1	1	1	366.013	0.11	4e-05	21.3713	0.0022925	0.0598851	0.280047
FALSE		High	Unambiguous	QIAQSDDDPAQR	[R].QIAQSDDDPAQR.[R]	1xTMTpro [N-Term]	1xTMTpro [N-Term]	2.64246	2	2	4	E9AR83; A0A6L0X444	E9AR83 [396-407]; A0A6L0X444 [396-407]			E9AR83; A0A6L0X444	0	1647.83	12	71116.7	61914.6	64809.3	55135.4	65472.4	61560.8	24343.5	65302	53073.6	64824	55532.8	51859	41292.7	20670.5	52809.1	NotUnique	High	2	0.7739	0	1	1	1	824.416	-0.53	-0.00043	19.476	7.43677e-06	2.08872e-07	2.64246
FALSE		High	Unambiguous	LHEELTEMEEQHR	[K].LHEELTEMEEQHR.[E]	1xTMTpro [N-Term]	1xTMTpro [N-Term]	2.0608	1	1	1	E9ANX3	E9ANX3 [267-279]			E9ANX3	0	1984.97	13																NoQuanValues	High	4	0.8487	0	1	1	1	496.998	-0.46	-0.00023	42.347	7.43677e-06	4.9919e-06	2.0608
FALSE		High	Unambiguous	LHEELTEMEEQHR	[K].LHEELTEMEEQHR.[E]	1xTMTpro [N-Term]; 1xOxidation [M8]	1xTMTpro [N-Term]; 1xOxidation [M8]	1.52374	1	1	1	E9ANX3	E9ANX3 [267-279]			E9ANX3	0	2000.97	13	10500	10598.6	13743.3	12243.4	13029.3	9340.8	7712.67	12200.7	12448.8	13106.1	8278.01	8078.84	9157.04	7420.81	8316.87		High	4	0.63	0	1	1	1	500.997	0.56	0.00028	18.9986	7.43677e-06	9.28888e-05	1.52374
FALSE		High	Unambiguous	EEMNAMVDQR	[R].EEMNAMVDQR.[T]	1xTMTpro [N-Term]; 1xOxidation [M6]	1xTMTpro [N-Term]; 1xOxidation [M6]	1.71894	1	1	3	A4I820	A4I820 [401-410]			A4I820	0	1542.72	10	20609.2	21308	22784.4	27873.5	21274.2	23561.6	18464	27659.5	28516.8	31235.9	125767	132724	107896	131254	119393		High	2	0.1713	0	1	1	1	771.864	0.22	0.00017	21.2427	7.43677e-06	3.21783e-05	1.71894
FALSE		High	Unambiguous	EEMNAMVDQR	[R].EEMNAMVDQR.[T]	1xTMTpro [N-Term]; 2xOxidation [M3; M6]	1xTMTpro [N-Term]; 2xOxidation [M3; M6]	1.12202	1	1	2	A4I820	A4I820 [401-410]			A4I820	0	1558.72	10	2615.28	3192.78	2722.48	3275.96	6557	2210.54	2970.26	3970.09	5680.62	6934.86	90555.4	95601.7	78592.8	105960	79701.2		High	3	0.655	0	1	1	1	520.244	0.34	0.00018	20.8403	5.58737e-05	0.000781293	1.12202
FALSE		High	Unambiguous	EGIPPDQQR	[K].EGIPPDQQR.[L]	1xTMTpro [N-Term]	1xTMTpro [N-Term]	1.33802	2	8	78	200; A0A6L0WRC9	200 [34-42]; A0A6L0WRC9 [34-42]			E9AHX6; 200; E9AMU1; A0A6L0Y277; A0A6L0WRC9; E9ATD2; A4HU11; E9AHL5	0	1343.72	9	2.56936e+06	2.84637e+06	2.26378e+06	2.50873e+06	2.22163e+06	2.18452e+06	1.47284e+06	2.2844e+06	2.07175e+06	2.53525e+06	3.09146e+06	2.62351e+06	2.01985e+06	1.65366e+06	2.30826e+06	NotUnique	High	2	0.4726	0	1	1	1	672.366	0.33	0.00022	24.0331	7.43677e-06	0.000252359	1.33802
FALSE		High	Unambiguous	HFVCVEHGK	[K].HFVCVEHGK.[M]	1xTMTpro [N-Term]; 1xCarbamidomethyl [C4]; 1xTMTpro [K9]	1xTMTpro [N-Term]; 1xCarbamidomethyl [C4]; 1xTMTpro [K9]	1.86546	2	2	5	A0A6L0XQU6; E9B5C7	A0A6L0XQU6 [262-270]; E9B5C7 [262-270]			A0A6L0XQU6; E9B5C7	0	1720.94	9	67194.9	107714	99972.8	163543	133896	86111.7	93500.8	78186.1	164264	93397.8	117590	71861.6	216908	85700.5	74682.3	NotUnique	High	4	0.7526	0	1	1	1	430.991	-0.51	-0.00022	20.0624	7.43677e-06	1.44847e-05	1.86546
FALSE		High	Unambiguous	GNEEFSAGR	[K].GNEEFSAGR.[Y]	1xTMTpro [N-Term]	1xTMTpro [N-Term]	1.61828	2	2	2	A0A6L0WIW1; E9AMI1	A0A6L0WIW1 [10-18]; E9AMI1 [10-18]			A0A6L0WIW1; E9AMI1	0	1270.63	9	50484.2	36214.4	24399.2	77225	30254.5	30179.8	14140.8	23104.9	23554.1	62809.3	36062.4	30654.2	21879.8	15843.7	19436.9	NotUnique	High	2	0.7117	0	1	1	1	635.822	0.96	0.00061	19.5379	7.43677e-06	5.56254e-05	1.61828
FALSE		High	Unambiguous	GFQGAADGSGGGGR	[R].GFQGAADGSGGGGR.[N]	1xTMTpro [N-Term]	1xTMTpro [N-Term]	3.79762	1	1	2	E9AYY4	E9AYY4 [2400-2413]			E9AYY4	0	1497.74	14	133676	75354.7	92823.1	148181	130881	79492.7	26102.8	47336.8	64144.2	135770	12966.4	12197.6	11121.1	11164.6	11048.1		High	2	0.7899	0	1	1	1	749.372	0.3	0.00023	19.9579	7.43677e-06	3.82058e-10	3.79762
FALSE		High	Unambiguous	THNYDESMEMTR	[R].THNYDESMEMTR.[Q]	1xTMTpro [N-Term]	1xTMTpro [N-Term]	1.64527	1	1	3	E9ATS5	E9ATS5 [297-308]			E9ATS5	0	1817.81	12	41990.7	40639.9	47573.2	43298.2	43758.8	44286.7	48660.9	43062.6	39574.4	37927.4	24602.1	26185	30172.6	32113.3	23243.2		High	3	0.9599	0	1	1	1	606.609	1	0.00061	21.9405	7.43677e-06	4.80373e-05	1.64527
FALSE		High	Unambiguous	THNYDESMEMTR	[R].THNYDESMEMTR.[Q]	1xTMTpro [N-Term]; 1xOxidation [M]	1xTMTpro [N-Term]; 1xOxidation [M8; M10]	1.74255	1	1	8	E9ATS5	E9ATS5 [297-308]			E9ATS5	0	1833.81	12	37311.9	42673.1	41528.3	45796.2	56757.8	45708.2	48214.1	50300	44390.1	46265	22627	22671.7	24319.4	24158.6	31054.9		High	3	0.9638	0	1	1	1	611.94	-0.66	-0.0004	21.9137	7.43677e-06	2.82964e-05	1.74255
FALSE		High	Unambiguous	THNYDESMEMTR	[R].THNYDESMEMTR.[Q]	1xTMTpro [N-Term]; 2xOxidation [M8; M10]	1xTMTpro [N-Term]; 2xOxidation [M8; M10]	1.44016	1	1	4	E9ATS5	E9ATS5 [297-308]			E9ATS5	0	1849.8	12	30409.8	39636.8	37188	45471.3	34022.2	41895.9	41390.8	47079.3	41341.1	53727.1	27305.5	24519.5	29622.3	26057.4	26275.5		High	3	0.9669	0	1	1	1	617.273	1.37	0.00084	21.936	7.43677e-06	0.000145903	1.44016
FALSE		High	Unambiguous	GTGTVEPVER	[R].GTGTVEPVER.[L]	1xTMTpro [N-Term]	1xTMTpro [N-Term]	2.14187	2	2	2	A0A6L0XTB9; E9AM70	A0A6L0XTB9 [154-163]; E9AM70 [154-163]			A0A6L0XTB9; E9AM70	0	1348.74	10	135025	69737.3	74954.2	89879.2	137134	98142.1	19290.8	94147.1	58627.5	109186	81660.6	91065.1	54124.1	48687.3	82422.1	NotUnique	High	2	0.7208	0	1	1	1	674.873	-0.07	-5e-05	19.6384	7.43677e-06	3.20767e-06	2.14187
FALSE		High	Unambiguous	ATVMDSEEGVR	[R].ATVMDSEEGVR.[L]	1xTMTpro [N-Term]	1xTMTpro [N-Term]	2.11906	2	2	2	A0A6L0XDD1; E9AV82	A0A6L0XDD1 [1151-1161]; E9AV82 [1151-1161]			A0A6L0XDD1; E9AV82	0	1497.75	11	309792	225137	251795	227143	380397	293507	184299	369386	236372	331342	414914	526565	290924	666559	466698	NotUnique	High	2	0.7066	0	1	1	1	749.382	1.55	0.00116	39.6857	7.43677e-06	3.63285e-06	2.11906
FALSE		High	Unambiguous	ATVMDSEEGVR	[R].ATVMDSEEGVR.[L]	1xTMTpro [N-Term]; 1xOxidation [M4]	1xTMTpro [N-Term]; 1xOxidation [M4]	1.18523	2	2	3	A0A6L0XDD1; E9AV82	A0A6L0XDD1 [1151-1161]; E9AV82 [1151-1161]			A0A6L0XDD1; E9AV82	0	1513.75	11	160423	126379	141283	142921	195271	160688	130742	194720	130074	172468	191963	288922	298182	404959	233091	NotUnique	High	2	0.804	0	1	1	1	757.378	0.06	4e-05	32.805	4.24346e-05	0.000564358	1.18523
FALSE		High	Unambiguous	TNSLMGSSAAYVEAMQGSFAR	[R].TNSLMGSSAAYVEAMQGSFAR.[V]	1xTMTpro [N-Term]	1xTMTpro [N-Term]	5.75676	2	2	3	A4I3C3; E9AZJ9	A4I3C3 [237-257]; E9AZJ9 [237-257]			A4I3C3; E9AZJ9	0	2482.2	21	302612	411355	541038	602132	400210	407778	415858	589512	632479	598798	4.83302e+06	3.63462e+06	4.20613e+06	2.76732e+06	2.70159e+06	NotUnique	High	2	0.8065	0	1	1	1	1241.6	-1.33	-0.00165	95.3876	7.43677e-06	8.68805e-15	5.75676
FALSE		High	Unambiguous	AAAASSMGAGATYSDR	[KR].AAAASSMGAGATYSDR.[S]	1xTMTpro [N-Term]	1xTMTpro [N-Term]	4.3365	2	2	3	A0A6L0XK26; E9B132	A0A6L0XK26 [648-663]; E9B132 [646-661]			A0A6L0XK26; E9B132	0	1790.87	16	82164.9	96266.4	205194	293754	137394	132057	102427	288564	258244	398571	472209	595172	1.75176e+06	1.37221e+06	503684	NotUnique	High	2	0.7903	0	1	1	1	895.936	-0.32	-0.00029	36.8339	7.43677e-06	2.01816e-11	4.3365
FALSE		High	Unambiguous	KYDPDAYRR	[K].KYDPDAYRR.[ED]	1xTMTpro [N-Term]; 1xTMTpro [K1]	1xTMTpro [N-Term]; 1xTMTpro [K1]	0.887775	2	3	4	A4HSG0; E9AKE4	A4HSG0 [180-188]; [294-302]; [332-340]; [370-378]; [408-416]; [636-644]; [674-682]; [750-758]; [788-796]; [826-834]; [902-910]; [1016-1024]; [1054-1062]; [1092-1100]; E9AKE4 [370-378]; [408-416]; [522-530]; [598-606]			A0A6L0WK02; A4HSG0; E9AKE4	2	1792	9	197611	338116	248405	373375	245640	289002	144860	236354	471967	327585	732821	450342	887821	378940	640337	NotUnique	High	4	0.5244	0	1	1	1	448.755	-0.05	-2e-05	19.3193	0.000212444	0.00250574	0.887775
FALSE		High	Unambiguous	LLNDSALAAALR	[K].LLNDSALAAALR.[G]	1xTMTpro [N-Term]	1xTMTpro [N-Term]	2.13457	1	1	1	A4IBJ0	A4IBJ0 [441-452]			A4IBJ0	0	1531.91	12	265222	334110	490145	418914	558318	345352	450463	413704	355850	459662	1.04118e+06	884603	1.23419e+06	848096	887495		High	2	0.6547	0	1	1	1	766.458	-2.27	-0.00174	88.8998	7.43677e-06	3.33805e-06	2.13457
FALSE		High	Unambiguous	TLEDDVRR	[K].TLEDDVRR.[M]	1xTMTpro [N-Term]	1xTMTpro [N-Term]	1.01025	2	2	1	A4I3D0; E9AZL7	A4I3D0 [225-232]; E9AZL7 [225-232]			A4I3D0; E9AZL7	1	1307.72	8	31116	35707.1	28768.6	39209.4	26546.1	27082.6	20541.2	24952.6	35775.1	32943.8	33695.9	24064.3	35089	21342.5	50313	NotUnique	High	3	0.5465	0	1	1	1	436.579	-0.49	-0.00021	19.2104	0.000134336	0.00137122	1.01025
FALSE		High	Unambiguous	ETAFHEDVR	[R].ETAFHEDVR.[GA]	1xTMTpro [N-Term]	1xTMTpro [N-Term]	1.08836	2	2	2	E9ASW9; A0A6L0Y1S9	E9ASW9 [998-1006]; A0A6L0Y1S9 [998-1006]			E9ASW9; A0A6L0Y1S9	0	1407.72	9	9760.62	14706.2	14489.5	15779.1	12051.4	9651.8	9206.11	15095.5	14233.4	15124.7	10221.4	9907.31	12375	10457.5	8334.96	NotUnique	High	3	0.6053	0	1	1	1	469.911	0.32	0.00015	19.0658	8.27763e-05	0.000927045	1.08836
FALSE		High	Unambiguous	WQSSEQAPPLGTVVK	[K].WQSSEQAPPLGTVVK.[D]	1xTMTpro [N-Term]; 1xTMTpro [K15]	1xTMTpro [N-Term]; 1xTMTpro [K15]	2.04025	1	1	4	E9AWN2	E9AWN2 [58-72]			E9AWN2	0	2235.26	15	2.68977e+06	3.94878e+06	3.02004e+06	3.28825e+06	3.37846e+06	2.91983e+06	4.13008e+06	3.33957e+06	2.8266e+06	3.37651e+06	237876	256040	71216.1	96355.1	41874.5		High	3	0.7454	0	1	1	1	745.759	-0.56	-0.00042	74.3919	7.43677e-06	5.58412e-06	2.04025
FALSE		High	Unambiguous	RDTEEFYR	[R].RDTEEFYR.[L]	1xTMTpro [N-Term]	1xTMTpro [N-Term]	0.450074	2	2	2	E9AWH7; A4I0L6	E9AWH7 [228-235]; A4I0L6 [228-235]			E9AWH7; A4I0L6	1	1419.72	8	81799.6	100967	136009	138375	171730	94424.9	101040	163720	170919	141115	122325	123415	170927	150617	81223.9	NotUnique	High	3	0.5627	0	1	1	1	473.911	0.19	9e-05	19.4715	0.00104183	0.0233446	0.450074
FALSE		High	Unambiguous	MAIHAEAPK	[R].MAIHAEAPK.[L]	1xTMTpro [N-Term]; 1xTMTpro [K9]	1xTMTpro [N-Term]; 1xTMTpro [K9]	2.20194	1	4	4	A0A381MM20	A0A381MM20 [144-152]			E9AXJ6; A4I1G0; E9AXJ7; A0A381MM20	0	1575.92	9	1.67509e+06	2.60216e+06	1.808e+06	2.78197e+06	1.11092e+06	1.9258e+06	1.36846e+06	1.53478e+06	2.61536e+06	3.16763e+06	1.08315e+06	812011	1.4968e+06	796403	1.27412e+06		High	3	0.6421	0	1	1	1	525.978	0.51	0.00027	34.7134	7.43677e-06	2.31122e-06	2.20194
FALSE		High	Unambiguous	MAIHAEAPK	[R].MAIHAEAPK.[L]	1xOxidation [M1]; 1xTMTpro [N-Term]; 1xTMTpro [K9]	1xOxidation [M1]; 1xTMTpro [N-Term]; 1xTMTpro [K9]	2.13328	1	4	14	A0A381MM20	A0A381MM20 [144-152]			E9AXJ6; A4I1G0; E9AXJ7; A0A381MM20	0	1591.91	9	825485	1.23597e+06	977961	1.39327e+06	660899	1.01136e+06	668993	872031	1.31521e+06	1.5959e+06	642674	516496	781068	458488	663468		High	3	0.4464	0	1	1	1	531.309	0.1	5e-05	19.3056	7.43677e-06	3.36164e-06	2.13328
FALSE		High	Unambiguous	SVAEQVER	[K].SVAEQVER.[Y]	1xTMTpro [N-Term]	1xTMTpro [N-Term]	1.48673	1	1	2	A0A6L0XS57	A0A6L0XS57 [2600-2607]			A0A6L0XS57	0	1221.68	8	113192	125962	143433	125843	193549	116840	54185.8	140458	97139.5	137445	126335	145167	90199.5	77707	148068		High	2	0.5475	0	1	1	1	611.342	0.3	0.00018	19.9386	7.43677e-06	0.000113477	1.48673
FALSE		High	Unambiguous	KKEEQEEELAR	[K].KKEEQEEELAR.[V]	1xTMTpro [N-Term]; 2xTMTpro [K1; K2]	1xTMTpro [N-Term]; 2xTMTpro [K1; K2]	1.06452	1	1	5	A4I1D9	A4I1D9 [3475-3485]			A4I1D9	2	2301.32	11	74236.2	101311	88121	112983	85281.9	91123.2	85265.2	87146.9	105168	120156	537028	614373	469203	290058	734419		High	4	0.4789	0	1	1	1	576.083	-5.9	-0.00339	30.0366	0.000109048	0.00104552	1.06452
FALSE		High	Unambiguous	DEAMHLYDR	[K].DEAMHLYDR.[L]	1xTMTpro [N-Term]	1xTMTpro [N-Term]	0.990622	2	2	1	E9AWF1; A0A6L0XE99	E9AWF1 [766-774]; A0A6L0XE99 [765-773]			E9AWF1; A0A6L0XE99	0	1453.71	9																NoQuanValues	High	3	0.6203	0	1	1	1	485.241	0.72	0.00035	38.6947	0.000145739	0.0015113	0.990622
FALSE		High	Unambiguous	DEAMHLYDR	[K].DEAMHLYDR.[L]	1xTMTpro [N-Term]; 1xOxidation [M4]	1xTMTpro [N-Term]; 1xOxidation [M4]	0.332145	2	2	1	E9AWF1; A0A6L0XE99	E9AWF1 [766-774]; A0A6L0XE99 [765-773]			E9AWF1; A0A6L0XE99	0	1469.7	9																NoQuanValues	High	3	0.7143	0	1	1	1	490.572	0.08	4e-05	19.4395	0.00182196	0.0447805	0.332145
FALSE		High	Unambiguous	TSADTSAAQLGEDIADACAR	[R].TSADTSAAQLGEDIADACAR.[C]	1xTMTpro [N-Term]; 1xCarbamidomethyl [C18]	1xTMTpro [N-Term]; 1xCarbamidomethyl [C18]	4.32976	2	2	4	E9ANS0; A4HV39	E9ANS0 [472-491]; A4HV39 [472-491]			E9ANS0; A4HV39	0	2327.11	20	2.09802e+06	2.12688e+06	2.15415e+06	1.69562e+06	2.32619e+06	2.25322e+06	2.51942e+06	2.11288e+06	1.81517e+06	1.86059e+06	3020224	3.24539e+06	2.44033e+06	3.25259e+06	3.17015e+06	NotUnique	High	2	0.8113	0	1	1	1	1164.05	-5.68	-0.00661	70.1721	7.43677e-06	2.09384e-11	4.32976
FALSE		High	Unambiguous	QMAQEHAALAEEPVR	[R].QMAQEHAALAEEPVR.[N]	1xTMTpro [N-Term]	1xTMTpro [N-Term]	3.51696	1	2	2	E8NHP1	E8NHP1 [262-276]			E8NHP1; E8NHS4	0	1984.02	15	180113	234361	356441	271746	330837	154363	216360	261593	311526	254192	80986.5	77459.6	102973	96552.4	79953.4		High	3	0.7599	0	1	1	1	662.014	1.64	0.00108	28.685	7.43677e-06	1.76724e-09	3.51696
FALSE		High	Unambiguous	QMAQEHAALAEEPVR	[R].QMAQEHAALAEEPVR.[N]	1xTMTpro [N-Term]; 1xOxidation [M2]	1xTMTpro [N-Term]; 1xOxidation [M2]	3.63767	1	2	15	E8NHP1	E8NHP1 [262-276]			E8NHP1; E8NHS4	0	2000.02	15	289476	310706	533192	435418	474062	268194	300323	440448	457168	379332	199929	198652	201004	193021	196178		High	3	0.7845	0	1	1	1	667.345	0.48	0.00032	23.7828	7.43677e-06	9.14556e-10	3.63767
FALSE		High	Unambiguous	NPPGSDEGGNGGLSAR	[R].NPPGSDEGGNGGLSAR.[A]	1xTMTpro [N-Term]	1xTMTpro [N-Term]	2.96811	1	1	2	E9AVV9	E9AVV9 [186-201]			E9AVV9	0	1788.88	16	54935.3	47985.8	40149.3	35286	64553.3	61900.5	38504.8	31653.4	42967.5	38303.5	5948.33	6215.35	4216.1	3795.37	4955.45		High	2	0.7529	0	1	1	1	894.942	-1.37	-0.00122	19.5506	7.43677e-06	3.5324e-08	2.96811
FALSE		High	Unambiguous	IDEQHIEMR	[R].IDEQHIEMR.[R]	1xTMTpro [N-Term]	1xTMTpro [N-Term]	1.17119	1	1	2	A0A6L0XY43	A0A6L0XY43 [208-216]			A0A6L0XY43	0	1474.76	9	127861	141359	128864	128489	157604	123822	135331	110949	158257	160749	638125	696829	647165	832840	615004		High	3	0.6534	0	1	1	1	492.26	0.96	0.00047	31.1578	4.24346e-05	0.000606904	1.17119
FALSE		High	Unambiguous	IDEQHIEMR	[R].IDEQHIEMR.[R]	1xTMTpro [N-Term]; 1xOxidation [M8]	1xTMTpro [N-Term]; 1xOxidation [M8]	1.50226	1	1	3	A0A6L0XY43	A0A6L0XY43 [208-216]			A0A6L0XY43	0	1490.76	9																NoQuanValues	High	3	0.6745	0	1	1	1	497.591	-0.9	-0.00045	38.3581	7.43677e-06	0.000104341	1.50226
FALSE		High	Unambiguous	GAMEEPVR	[K].GAMEEPVR.[D]	1xTMTpro [N-Term]	1xTMTpro [N-Term]	0.347635	2	2	1	A4I106; E9AX44	A4I106 [147-154]; E9AX44 [147-154]			A4I106; E9AX44	0	1192.63	8	30060.2	25026.8	31698.2	21849.1	35536.7	42886.2	14382.2	31590.6	15784.3	25003.3	32742.2	40982.1	22116.6	18107.8	30087.8	NotUnique	High	2	0.5561	0	1	1	1	596.82	0.51	0.0003	19.6304	0.00162289	0.041087	0.347635
FALSE		High	Unambiguous	GAMEEPVR	[K].GAMEEPVR.[D]	1xTMTpro [N-Term]; 1xOxidation [M3]	1xTMTpro [N-Term]; 1xOxidation [M3]	0.493468	2	2	2	A4I106; E9AX44	A4I106 [147-154]; E9AX44 [147-154]			A4I106; E9AX44	0	1208.63	8	115418	102865	122430	86605.2	129955	135124	44455.7	111524	67146.8	83351.6	118690	144134	81703.6	85040.7	85619.2	NotUnique	High	2	0.5868	0	1	1	1	604.817	-0.04	-2e-05	19.4482	0.000835759	0.0184406	0.493468
FALSE		High	Unambiguous	NAAQIGADEDR	[R].NAAQIGADEDR.[G]	1xTMTpro [N-Term]	1xTMTpro [N-Term]	0.850067	1	1	1	A4I111	A4I111 [137-147]			A4I111	0	1463.74	11	2948.66	3312.02	2872.37	4663.67	4244.46	3232.68	2678.23	3977.96	4414.78	2899.2	13877.8	9043.49	20503.1	7278.13	10984.2		High	2	0.7579	0	1	1	1	732.374	-0.21	-0.00015	19.6088	0.000223815	0.00301404	0.850067
FALSE		High	Unambiguous	EMVEEVRR	[RK].EMVEEVRR.[T]	1xTMTpro [N-Term]	1xTMTpro [N-Term]	1.28263	2	2	2	A0A6L0XR26; E9B5K8	A0A6L0XR26 [534-541]; E9B5K8 [534-541]			A0A6L0XR26; E9B5K8	1	1351.73	8	14414.4	22821.8	25715.9	33722.9	22898.8	17215.6	13033.1	33293.6	36358.6	39322.1	37527.2	29676.2	33521.3	23757.5	27460.8	NotUnique	High	3	0.4378	0	1	1	1	451.248	-1.87	-0.00084	20.1539	7.43677e-06	0.000338745	1.28263
FALSE		High	Unambiguous	AGASSMQGWR	[R].AGASSMQGWR.[S]	1xTMTpro [N-Term]	1xTMTpro [N-Term]	1.01788	1	2	1	E9AZD9	E9AZD9 [36-45]			E9AZD9; A0A6L0XT30	0	1354.69	10	101106	122854	112898	121948	96690.6	120945	112190	122700	111274	119342	114454	97683.6	99874.3	82273.6	104183		High	2	0.6867	0	1	1	1	677.846	-0.43	-0.00029	39.9822	0.000134336	0.00132015	1.01788
FALSE		High	Unambiguous	TTAELGEQR	[R].TTAELGEQR.[K]	1xTMTpro [N-Term]	1xTMTpro [N-Term]	0.138065	2	2	1	E9AGR0; E9ARV9	E9AGR0 [368-376]; E9ARV9 [368-376]			E9AGR0; E9ARV9	0	1308.71	9	20004.3	10063.7	12432.6	13844.7	14093.6	9164.96	6024.04	10132	11626.4	10576	10638.3	11877.3	11483	7738.09	10735.8	NotUnique	High	2	0.2258	0	1	1	1	654.858	0.15	0.0001	19.7158	0.00429361	0.133603	0.138065
FALSE		High	Unambiguous	MSEETCAELR	[R].MSEETCAELR.[R]	1xTMTpro [N-Term]; 1xCarbamidomethyl [C6]	1xTMTpro [N-Term]; 1xCarbamidomethyl [C6]	1.90618	1	1	1	E9AX42	E9AX42 [25-34]			E9AX42	0	1529.73	10																NoQuanValues	High	2	0.5372	0	1	1	1	765.367	0.71	0.00054	33.5407	7.43677e-06	1.16016e-05	1.90618
FALSE		High	Unambiguous	KMGSNYGPK	[K].KMGSNYGPK.[N]	1xTMTpro [N-Term]; 2xTMTpro [K1; K9]	1xTMTpro [N-Term]; 2xTMTpro [K1; K9]	1.44432	2	2	2	A4I1D9; E9AXH6	A4I1D9 [2648-2656]; E9AXH6 [2648-2656]			A4I1D9; E9AXH6	1	1894.1	9	115828	66315.7	73459.5	106781	139695	88576.6	51812.3	76051.9	80305.9	113409	62036.8	95876.7	98674.3	98735.4	65561.3	NotUnique	High	3	0.5977	0	1	1	1	632.038	-2.28	-0.00144	30.5154	7.43677e-06	0.000142667	1.44432
FALSE		High	Unambiguous	KMGSNYGPK	[K].KMGSNYGPK.[N]	1xTMTpro [N-Term]; 2xTMTpro [K1; K9]; 1xOxidation [M2]	1xTMTpro [N-Term]; 2xTMTpro [K1; K9]; 1xOxidation [M2]	0.694738	2	2	2	A4I1D9; E9AXH6	A4I1D9 [2648-2656]; E9AXH6 [2648-2656]			A4I1D9; E9AXH6	1	1910.1	9	69061.2	29153.6	27654	40980.2	71589.8	42076.5	20232.4	26562.3	21286.3	54910.3	15815.5	37714.1	19547.4	22970.9	20057.1	NotUnique	High	3	0.5438	0	1	1	1	637.369	-2.51	-0.0016	19.7822	0.000422742	0.00649028	0.694738
FALSE		High	Unambiguous	SESQNLNQVAR	[R].SESQNLNQVAR.[C]	1xTMTpro [N-Term]	1xTMTpro [N-Term]	1.21378	1	1	1	A0A6L0XPS8	A0A6L0XPS8 [3893-3903]			A0A6L0XPS8	0	1549.83	11	5244.3	2727.98	4120.49	5087.58	5017.15	6359.33	2964.48	4147.5	4470.49	4182.59	28021.4	29687.5	28602.2	21718.9	36941.5		High	2	0.6364	0	1	1	1	775.417	0.96	0.00074	19.7952	2.88002e-05	0.000486485	1.21378
FALSE		High	Unambiguous	MTFHAQQQDPGAPQPR	[R].MTFHAQQQDPGAPQPR.[Q]	1xTMTpro [N-Term]	1xTMTpro [N-Term]	3.56703	1	1	4	E9B587	E9B587 [10-25]			E9B587	0	2113.06	16	295791	348833	425658	418407	425808	324799	381788	373953	367408	361824	226162	213173	230681	199869	231142		High	3	0.8369	0	1	1	1	705.025	1.06	0.00074	26.575	7.43677e-06	1.34472e-09	3.56703
FALSE		High	Unambiguous	MTFHAQQQDPGAPQPR	[R].MTFHAQQQDPGAPQPR.[Q]	1xOxidation [M1]; 1xTMTpro [N-Term]	1xOxidation [M1]; 1xTMTpro [N-Term]	2.93695	1	1	4	E9B587	E9B587 [10-25]			E9B587	0	2129.05	16	66721.7	80098.4	100758	82227	95353.5	69649.1	83689.3	79315.3	83143.6	87130.1	55368	48451	56400.5	46809.1	47447.5		High	3	0.8322	0	1	1	1	710.357	1.95	0.00138	26.5263	7.43677e-06	4.18734e-08	2.93695
FALSE		High	Unambiguous	AMGAASEEGAVNACGNDDATR	[K].AMGAASEEGAVNACGNDDATR.[N]	1xTMTpro [N-Term]; 1xCarbamidomethyl [C14]	1xTMTpro [N-Term]; 1xCarbamidomethyl [C14]	6.29667	1	1	20	A4HVR3	A4HVR3 [906-926]			A4HVR3	0	2371.06	21	366594	408385	570205	595859	640541	469599	427150	623372	708004	669928	4.7149e+06	5.45894e+06	4.3334e+06	6.41963e+06	5.91514e+06		High	2	0.956	0	1	1	1	1186.03	0.23	0.00028	38.7277	7.43677e-06	4.56388e-16	6.29667
FALSE		High	Unambiguous	AMGAASEEGAVNACGNDDATR	[K].AMGAASEEGAVNACGNDDATR.[N]	1xTMTpro [N-Term]; 1xOxidation [M2]; 1xCarbamidomethyl [C14]	1xTMTpro [N-Term]; 1xOxidation [M2]; 1xCarbamidomethyl [C14]	5.52642	1	1	106	A4HVR3	A4HVR3 [906-926]			A4HVR3	0	2387.05	21	1.15456e+06	1.29729e+06	1.51105e+06	1.49103e+06	1.29774e+06	1.45491e+06	1.40485e+06	1.65022e+06	1.67774e+06	1.63524e+06	7.4526e+06	8.06434e+06	6.98281e+06	9.14577e+06	9.4691e+06		High	3	0.9106	0	1	1	1	796.355	-0.48	-0.00038	32.118	7.43677e-06	3.05366e-14	5.52642
FALSE		High	Unambiguous	SGQYGCTEPPQADAR	[R].SGQYGCTEPPQADAR.[L]	1xTMTpro [N-Term]; 1xCarbamidomethyl [C6]	1xTMTpro [N-Term]; 1xCarbamidomethyl [C6]	1.94519	1	1	3	E9AYX1	E9AYX1 [165-179]			E9AYX1	0	1940.91	15	24923.1	26436.4	18672	21691	22688.4	17657.9	16033.8	24313.1	25298.3	18893.3	15399.2	16953.1	13495.1	16389.8	14583.8		High	2	0.7867	0	1	1	1	970.959	0.73	0.00071	20.3563	7.43677e-06	9.37831e-06	1.94519
FALSE		High	Unambiguous	NEEFAAR	[R].NEEFAAR.[TA]	1xTMTpro [N-Term]	1xTMTpro [N-Term]	0.355666	2	2	1	E9B1P0; A4I6L5	E9B1P0 [138-144]; A4I6L5 [138-144]			E9B1P0; A4I6L5	0	1140.6	7	49554.3	20946.9	25020.6	24077	24903.4	20348.3	13002.4	21051.8	21936.2	22425	16601.7	20474.7	16948.6	19179.5	13458.9	NotUnique	High	2	0.3243	0	1	1	1	570.802	0.53	0.0003	19.8619	0.00158575	0.0392955	0.355666
FALSE		High	Unambiguous	RDEVHALEVTR	[R].RDEVHALEVTR.[Q]	1xTMTpro [N-Term]	1xTMTpro [N-Term]	1.70569	1	1	6	E9B715	E9B715 [703-713]			E9B715	1	1628.9	11	97073.4	107427	130943	102128	144223	105211	101933	120072	98077.7	104243	73674	88635.1	62089.7	48466.7	72141.1		High	4	0.6552	0	1	1	1	407.982	0.24	0.0001	20.9165	7.43677e-06	3.45832e-05	1.70569
FALSE		High	Unambiguous	LEAEER	[K].LEAEER.[R]	1xTMTpro [N-Term]	1xTMTpro [N-Term]	0.14512	2	2	1	E9AYV3; E9AHC2	E9AYV3 [233-238]; E9AHC2 [233-238]			E9AYV3; E9AHC2	0	1050.58	6	15234.6	16555.8	31486.8	30350.5	32912	20183.7	17946.2	40692.6	32637.2	36188.3	19675.2	17647.6	22095.1	14580	21146.1	NotUnique	High	2	0.1207	0	1	1	2	525.791	-0.17	-9e-05	19.9339	0.00416717	0.12837	0.14512
FALSE		High	Unambiguous	TREELLEQR	[R].TREELLEQR.[R]	1xTMTpro [N-Term]	1xTMTpro [N-Term]	1.2171	2	2	1	E9AM44; A4I487	E9AM44 [1157-1165]; A4I487 [1114-1122]			E9AM44; A4I487	1	1477.83	9	48556.1	71440.5	71243.4	65535.1	52646.8	52395.8	65701.3	87069.9	68528.6	54389.5	55022.7	57868.2	62010.5	65660.1	54112.5	NotUnique	High	3	0.4225	0	1	1	1	493.281	-0.92	-0.00046	20.4622	2.88002e-05	0.000478109	1.2171
FALSE		High	Unambiguous	HFVEGGDYGNR	[R].HFVEGGDYGNR.[D]	1xTMTpro [N-Term]	1xTMTpro [N-Term]	1.45723	2	5	5	E9AXZ9; A4I1V4	E9AXZ9 [268-278]; A4I1V4 [249-259]			E9AXZ8; E9AXZ9; A0A6L0XG31; A0A6L0XRE2; A4I1V4	0	1554.76	11	141089	174923	164332	235709	189745	171096	126588	208178	213555	252727	127351	119041	128273	84784.7	104678	NotUnique	High	3	0.8646	0	1	1	1	518.925	-0.09	-5e-05	19.7173	7.43677e-06	0.000133069	1.45723
FALSE		High	Unambiguous	QGMFSSLEDISR	[R].QGMFSSLEDISR.[VL]	1xTMTpro [N-Term]	1xTMTpro [N-Term]	2.3225	1	2	1	A0A6L0XQ87	A0A6L0XQ87 [192-203]			E9B6A8; A0A6L0XQ87	0	1673.85	12	441183	644821	879399	1.01907e+06	542802	740428	537179	893904	865678	1.16271e+06	542102	471482	814117	537745	733145		High	2	0.764	0	1	1	1	837.426	-2.25	-0.00188	79.1278	7.43677e-06	1.19717e-06	2.3225
FALSE		High	Unambiguous	HDRDQAATGGVDGMIR	[K].HDRDQAATGGVDGMIR.[V]	1xTMTpro [N-Term]; 1xOxidation [M14]	1xTMTpro [N-Term]; 1xOxidation [M14]	0.838921	2	2	1	E9AMC0; A0A6L0WN18	E9AMC0 [456-471]; A0A6L0WN18 [455-470]			E9AMC0; A0A6L0WN18	1	2019	16																NoQuanValues	High	4	0.6512	0	1	1	1	505.505	-1.47	-0.00074	20.0758	0.000229637	0.00318327	0.838921
FALSE		High	Unambiguous	LHINTVLHR	[R].LHINTVLHR.[V]	1xTMTpro [N-Term]	1xTMTpro [N-Term]	0.136121	1	1	2	A0A6L0XSM4	A0A6L0XSM4 [215-223]			A0A6L0XSM4	0	1406.86	9	6444.4	10924.2	14477	11583.1	15720.6	7008.71	9831.89	12121.8	12153.9	11328.5	14980.5	11283.4	12247	6400.89	6764.16		High	4	0.3636	0	1	1	1	352.469	0.08	3e-05	20.6493	0.0043406	0.135081	0.136121
FALSE		High	Unambiguous	KAHDLPTAYR	[R].KAHDLPTAYR.[S]	1xTMTpro [N-Term]; 1xTMTpro [K1]	1xTMTpro [N-Term]; 1xTMTpro [K1]	0.907677	2	2	1	A0A6L0XNA1; E9B0B0	A0A6L0XNA1 [1173-1182]; E9B0B0 [1176-1185]			A0A6L0XNA1; E9B0B0	1	1780.04	10	28618.4	26999.3	64168.2	55991.5	89932.6	35507.9	34075	67503.5	66113.4	58736.1	12349	48807	72332.3	80009.3	11420.2	NotUnique	High	4	0.6877	0	1	1	1	445.764	-0.19	-8e-05	20.1464	0.000188584	0.00227294	0.907677
FALSE		High	Unambiguous	GAAGTYGDDGVAQR	[K].GAAGTYGDDGVAQR.[L]	1xTMTpro [N-Term]	1xTMTpro [N-Term]	3.7098	2	2	4	E9AZ52; A4I373	E9AZ52 [562-575]; A4I373 [563-576]			E9AZ52; A4I373	0	1641.82	14	83484.9	91423.9	112429	105625	111043	82389.7	67868.9	109853	110405	120120	139355	138216	115800	95433.5	150594	NotUnique	High	2	0.7639	0	1	1	1	821.412	1.15	0.00094	20.7665	7.43677e-06	6.16965e-10	3.7098
FALSE		High	Unambiguous	QTMEEVQTR	[R].QTMEEVQTR.[F]	1xTMTpro [N-Term]	1xTMTpro [N-Term]	1.12466	1	1	1	E9ANL5	E9ANL5 [279-287]			E9ANL5	0	1425.73	9																NoQuanValues	High	2	0.7901	0	1	1	1	713.37	-0.24	-0.00017	20.3215	5.58737e-05	0.000770839	1.12466
FALSE		High	Unambiguous	EDDDIMDNGEGWGQEPIMFEESR	[K].EDDDIMDNGEGWGQEPIMFEESR.[K]	1xTMTpro [N-Term]	1xTMTpro [N-Term]	4.39599	1	2	1	A0A6L0XE08	A0A6L0XE08 [214-236]			E9AW52; A0A6L0XE08	0	3003.29	23	36899.4	47159	25808.4	35703.9	26703.3	35347.4	37078.6	31960.6	33115	32514.5	54436.2	33048.9	23903.9	19490.3	27464.6		High	2	0.9943	0	1	1	1	1502.15	-3.37	-0.00506	98.7166	7.43677e-06	1.45875e-11	4.39599
FALSE		High	Unambiguous	EDDDIMDNGEGWGQEPIMFEESR	[K].EDDDIMDNGEGWGQEPIMFEESR.[K]	1xTMTpro [N-Term]; 1xOxidation [M6]	1xTMTpro [N-Term]; 1xOxidation [M6; M18]	2.56793	1	2	1	A0A6L0XE08	A0A6L0XE08 [214-236]			E9AW52; A0A6L0XE08	0	3019.29	23	104434	105161	112901	92289.9	75936.8	119273	91877.8	159855	78597.4	98562.8	98738.6	86003.7	96823.5	91594.5	120372		High	3	0.5346	0	1	1	1	1007.1	-2.56	-0.00258	89.7413	7.43677e-06	3.13693e-07	2.56793
FALSE		High	Unambiguous	IQEMASGQSADGDEAAR	[K].IQEMASGQSADGDEAAR.[R]	1xTMTpro [N-Term]	1xTMTpro [N-Term]	4.32192	2	2	3	A0A6L0WIW1; E9AMI1	A0A6L0WIW1 [473-489]; E9AMI1 [472-488]			A0A6L0WIW1; E9AMI1	0	2039.96	17	291747	484978	397715	681448	309498	400259	455943	476644	585644	687126	863287	729635	551455	440672	537806	NotUnique	High	2	0.8603	0	1	1	1	1020.49	0.96	0.00098	43.6798	7.43677e-06	2.18536e-11	4.32192
FALSE		High	Unambiguous	IQEMASGQSADGDEAAR	[K].IQEMASGQSADGDEAAR.[R]	1xTMTpro [N-Term]; 1xOxidation [M4]	1xTMTpro [N-Term]; 1xOxidation [M4]	3.27863	2	2	20	A0A6L0WIW1; E9AMI1	A0A6L0WIW1 [473-489]; E9AMI1 [472-488]			A0A6L0WIW1; E9AMI1	0	2055.96	17	300286	413323	397203	596865	332939	383221	399244	448232	541047	600501	634608	546707	489830	393951	380484	NotUnique	High	2	0.8104	0	1	1	1	1028.49	3.97	0.00408	43.736	7.43677e-06	6.48845e-09	3.27863
FALSE		High	Unambiguous	QEISGEVR	[K].QEISGEVR.[N]	1xTMTpro [N-Term]	1xTMTpro [N-Term]	1.35036	1	1	1	A4HUY4	A4HUY4 [54-61]			A4HUY4	0	1221.68	8	13682.3	15361.9	15761.5	22959	19452.3	24019.9	13853.3	22669.1	32105.9	28383	461645	541203	204731	189625	474741		High	2	0.6501	0	1	1	1	611.342	0	0	20.4461	7.43677e-06	0.00023626	1.35036
FALSE		High	Unambiguous	SLFERPHR	[M].SLFERPHR.[L]	1xAcetyl [N-Term]; 1xTMTpro [N-Term]	1xAcetyl [N-Term]; 1xTMTpro [N-Term]	0.172187	2	2	3	Q25302; E9B734	Q25302 [2-9]; E9B734 [2-9]	Q25302 1xAcetyl [N-Term]; E9B734 1xAcetyl [N-Term]	Q25302 1xAcetyl [N-Term]; E9B734 1xAcetyl [N-Term]	Q25302; E9B734	0	1387.78	8	7258.28	11912.6	11904.9	7946.57	12010.4	9196.15	9139.9	10485.8	10391.5	8757.7	19264.9	18780.3	17144.6	23509.5	18353.2	NotUnique	High	4	0.0105	0	1	1	1	347.699	-0.29	-0.0001	20.217	0.00370163	0.110108	0.172187
FALSE		High	Unambiguous	QTMSDSFGGTAASSTNLR	[R].QTMSDSFGGTAASSTNLR.[R]	1xTMTpro [N-Term]	1xTMTpro [N-Term]	4.80887	1	1	4	A4HVL3	A4HVL3 [645-662]			A4HVL3	0	2135.04	18	386788	437239	541390	600991	537474	399749	610764	426683	523686	548916	3.59042e+06	4.30282e+06	3.46824e+06	3.99359e+06	4.53264e+06		High	2	0.8177	0	1	1	1	1068.02	-0.86	-0.00091	51.1493	7.43677e-06	1.53264e-12	4.80887
FALSE		High	Unambiguous	QTMSDSFGGTAASSTNLR	[R].QTMSDSFGGTAASSTNLR.[R]	1xTMTpro [N-Term]; 1xOxidation [M3]	1xTMTpro [N-Term]; 1xOxidation [M3]	4.68655	1	1	5	A4HVL3	A4HVL3 [645-662]			A4HVL3	0	2151.03	18	90653.1	140057	349343	125161	129625	106353	130675	376118	129623	157125	597422	723061	730829	722457	725480		High	2	0.8117	0	1	1	1	1076.02	0.04	4e-05	41.5678	7.43677e-06	2.98764e-12	4.68655
FALSE		High	Unambiguous	SEEGMNVNVQR	[K].SEEGMNVNVQR.[L]	1xTMTpro [N-Term]	1xTMTpro [N-Term]	2.21606	2	2	6	A0A6L0XVC3; E9ALH7	A0A6L0XVC3 [110-120]; E9ALH7 [110-120]			A0A6L0XVC3; E9ALH7	0	1566.79	11	544847	770081	568495	808850	585515	609991	483792	622605	649627	833123	296770	248799	258932	180350	295321	NotUnique	High	2	0.5473	0	1	1	1	783.897	-0.06	-5e-05	27.5002	7.43677e-06	2.13986e-06	2.21606
FALSE		High	Unambiguous	SEEGMNVNVQR	[K].SEEGMNVNVQR.[L]	1xTMTpro [N-Term]; 1xOxidation [M5]	1xTMTpro [N-Term]; 1xOxidation [M5]	2.13978	2	2	22	A0A6L0XVC3; E9ALH7	A0A6L0XVC3 [110-120]; E9ALH7 [110-120]			A0A6L0XVC3; E9ALH7	0	1582.78	11	725413	1.14933e+06	879927	1.31667e+06	749609	972381	849095	1.05076e+06	1.08679e+06	1.4201e+06	582932	508358	532778	442032	494771	NotUnique	High	3	0.7238	0	1	1	1	528.265	-1.06	-0.00056	27.8358	7.43677e-06	3.24447e-06	2.13978
FALSE		High	Unambiguous	LYLHNR	[K].LYLHNR.[G]	1xTMTpro [N-Term]	1xTMTpro [N-Term]	0.30885	1	1	1	A4I251	A4I251 [62-67]			A4I251	0	1119.66	6																NoQuanValues	High	3	0.3066	0	1	1	1	373.891	0.03	1e-05	20.4916	0.00202828	0.0509831	0.30885
FALSE		High	Unambiguous	AVLGTMEDDADK	[K].AVLGTMEDDADK.[I]	1xTMTpro [N-Term]; 1xTMTpro [K12]	1xTMTpro [N-Term]; 1xTMTpro [K12]	1.55837	1	1	1	E9B2G3	E9B2G3 [623-634]			E9B2G3	0	1872.99	12	545307	909425	415899	429099	407834	545332	1.09363e+06	410095	380395	401978	419328	319275	496216	307684	306733		High	3	0.7342	0	1	1	1	624.999	-1.92	-0.0012	64.4304	7.43677e-06	7.69994e-05	1.55837
FALSE		High	Unambiguous	YYDDEDDYGESGDR	[R].YYDDEDDYGESGDR.[G]	1xTMTpro [N-Term]	1xTMTpro [N-Term]	3.32086	1	1	10	E9B6I9	E9B6I9 [276-289]			E9B6I9	0	2002.81	14	2.00712e+06	1.64843e+06	1.61279e+06	2.42845e+06	1.8141e+06	2.00574e+06	1.48737e+06	1.87039e+06	2.35473e+06	2.22939e+06	638442	650433	581870	525218	526311		High	2	1	0	1	1	1	1001.91	-2.79	-0.0028	43.5077	7.43677e-06	5.15286e-09	3.32086
FALSE		High	Unambiguous	HAAASGCGGIECDAR	[R].HAAASGCGGIECDAR.[L]	1xTMTpro [N-Term]; 2xCarbamidomethyl [C7; C12]	1xTMTpro [N-Term]; 2xCarbamidomethyl [C7; C12]	3.64812	1	1	1	A4I125	A4I125 [59-73]			A4I125	0	1835.84	15																NoQuanValues	High	3	0.881	0	1	1	1	612.62	-0.04	-3e-05	20.532	7.43677e-06	8.63858e-10	3.64812
FALSE		High	Unambiguous	QYEQEMNSVPTR	[K].QYEQEMNSVPTR.[K]	1xTMTpro [N-Term]	1xTMTpro [N-Term]	2.27428	1	1	2	E9ASJ4	E9ASJ4 [459-470]			E9ASJ4	0	1785.88	12	227882	326167	360193	543743	294170	332325	343868	410994	582228	462747	197230	178235	229677	198769	234194		High	2	0.8544	0	1	1	1	893.442	0.46	0.00041	42.736	7.43677e-06	1.55747e-06	2.27428
FALSE		High	Unambiguous	CGMVYMEPYYMDGNR	[R].CGMVYMEPYYMDGNR.[G]	1xCarbamidomethyl [C1]; 1xTMTpro [N-Term]	1xCarbamidomethyl [C1]; 1xTMTpro [N-Term]	3.34213	2	2	3	A0A6L0XS57; E9AY81	A0A6L0XS57 [1733-1747]; E9AY81 [1734-1748]			A0A6L0XS57; E9AY81	0	2189.94	15	600131	873337	800472	680104	942785	603938	986279	793627	744376	711668	935349	1.11429e+06	1.38818e+06	1.56416e+06	1.35526e+06	NotUnique	High	2	0.992	0	1	1	1	1095.47	-2.96	-0.00324	78.5116	7.43677e-06	4.58831e-09	3.34213
FALSE		High	Unambiguous	CGMVYMEPYYMDGNR	[R].CGMVYMEPYYMDGNR.[G]	1xCarbamidomethyl [C1]; 1xTMTpro [N-Term]; 1xOxidation [M11]	1xCarbamidomethyl [C1]; 1xTMTpro [N-Term]; 1xOxidation [M3; M11]	2.8772	2	2	1	A0A6L0XS57; E9AY81	A0A6L0XS57 [1733-1747]; E9AY81 [1734-1748]			A0A6L0XS57; E9AY81	0	2205.94	15	69253.1	91200.4	89014.7	79117.6	108041	73079.8	110777	97340.2	84127.5	78446.9	88368.1	101918	112367	142137	112366	NotUnique	High	2	0.3006	0	1	1	1	1103.47	-0.63	-0.00069	69.4637	7.43677e-06	5.80152e-08	2.8772
FALSE		High	Unambiguous	EAMHTAAEATEAELMAR	[R].EAMHTAAEATEAELMAR.[V]	1xTMTpro [N-Term]	1xTMTpro [N-Term]	3.5669	1	1	2	E9AZ84	E9AZ84 [826-842]; [1082-1098]; [1338-1354]			E9AZ84	0	2136.04	17	596235	725531	840289	1.1848e+06	725386	731702	529577	889500	915730	1.05807e+06	585917	757346	769206	842452	667505		High	2	0.8109	0	1	1	1	1068.52	0.08	8e-05	60.3655	7.43677e-06	1.34564e-09	3.5669
FALSE		High	Unambiguous	EAMHTAAEATEAELMAR	[R].EAMHTAAEATEAELMAR.[V]	1xTMTpro [N-Term]; 1xOxidation [M3]	1xTMTpro [N-Term]; 1xOxidation [M3; M15]	1.58692	1	1	1	E9AZ84	E9AZ84 [826-842]; [1082-1098]; [1338-1354]			E9AZ84	0	2152.03	17	442687	409101	619219	663104	599058	487584	461815	668126	575667	541917	431020	518573	474737	447529	362649		High	3	0.8005	0	1	1	1	718.016	0.19	0.00014	45.1861	7.43677e-06	6.59506e-05	1.58692
FALSE		High	Unambiguous	EAMHTAAEATEAELMAR	[R].EAMHTAAEATEAELMAR.[V]	1xTMTpro [N-Term]; 2xOxidation [M3; M15]	1xTMTpro [N-Term]; 2xOxidation [M3; M15]	2.10199	1	1	1	E9AZ84	E9AZ84 [826-842]; [1082-1098]; [1338-1354]			E9AZ84	0	2168.03	17	52942.4	53585.3	107480	118214	99983.5	86223.8	67212.4	101926	106612	112764	94096.8	77543.3	83762	78313.2	74016.8		High	3	0.713	0	1	1	1	723.349	1.24	0.0009	38.691	7.43677e-06	3.98726e-06	2.10199
FALSE		High	Unambiguous	DEMAALSDR	[R].DEMAALSDR.[V]	1xTMTpro [N-Term]; 1xOxidation [M3]	1xTMTpro [N-Term]; 1xOxidation [M3]	0.221062	2	2	1	A4I4F7; A0A6L0XUH3	A4I4F7 [555-563]; A0A6L0XUH3 [555-563]			A4I4F7; A0A6L0XUH3	0	1327.65	9	6542.74	6554.21	9931.68	11140.5	9327.68	11359.8	6666.4	10353.3	12738.1	11999.6	77645.9	96596.9	41213.1	64636.7	64509.7	NotUnique	High	2	0.5163	0	1	1	1	664.328	-0.32	-0.00021	20.6112	0.00288971	0.0834661	0.221062
FALSE		High	Unambiguous	EYYAAQDQE	[R].EYYAAQDQE.[-]	1xTMTpro [N-Term]	1xTMTpro [N-Term]	0.365957	1	1	1	E9B1W7	E9B1W7 [274-282]			E9B1W7	0	1420.66	9	637376	609221	641570	492688	816375	552905	345737	706537	486322	572916	379751	292286	837583	432119	270468		High	2	0.8759	0	1	1	1	710.829	-3.15	-0.00224	43.8227	0.00152051	0.037115	0.365957
FALSE		High	Unambiguous	CSADCLEAR	[R].CSADCLEAR.[R]	2xCarbamidomethyl [C1; C5]; 1xTMTpro [N-Term]	2xCarbamidomethyl [C1; C5]; 1xTMTpro [N-Term]	1.56129	1	1	1	E9AWG6	E9AWG6 [228-236]			E9AWG6	0	1385.65	9	66968.9	79104.4	69477.4	68442.6	94554.8	64081.1	24473	60659.2	49606.2	65895.8	7000.27	8897.64	6711.53	5019.7	4586.91		High	2	0.8182	0	1	1	1	693.327	-0.08	-5e-05	20.6409	7.43677e-06	7.57901e-05	1.56129
FALSE		High	Unambiguous	ETVAQRDDQLDEHDCK	[R].ETVAQRDDQLDEHDCK.[I]	1xTMTpro [N-Term]; 1xCarbamidomethyl [C15]; 1xTMTpro [K16]	1xTMTpro [N-Term]; 1xCarbamidomethyl [C15]; 1xTMTpro [K16]	0.896325	2	2	2	E9AW08; A0A6L0XGG8	E9AW08 [336-351]; A0A6L0XGG8 [336-351]			E9AW08; A0A6L0XGG8	1	2567.27	16	15817.1	26230.7	16280.8	40064.1	18925.6	13920.5	16053.6	22843	38921.7	27284.8	24514.2	14231.6	25915.5	15252.9	35503.9	NotUnique	High	4	0.6705	0	1	1	1	642.572	-0.23	-0.00015	20.643	0.000201082	0.00240296	0.896325
FALSE		High	Unambiguous	EAAAYYCAHPAPQR	[K].EAAAYYCAHPAPQR.[S]	1xTMTpro [N-Term]; 1xCarbamidomethyl [C7]	1xTMTpro [N-Term]; 1xCarbamidomethyl [C7]	4.41162	1	1	10	A4I107	A4I107 [200-213]			A4I107	0	1908.93	14	101991	107967	111943	119954	96236.2	103407	102106	142542	123151	121902	430104	551475	641541	966597	756900		High	3	0.6304	0	1	1	1	636.983	0.08	5e-05	21.2382	7.43677e-06	1.33946e-11	4.41162
FALSE		High	Unambiguous	SSSDAGNVPSGRPSGASDVSQSMR	[R].SSSDAGNVPSGRPSGASDVSQSMR.[A]	1xTMTpro [N-Term]	1xTMTpro [N-Term]	0.669404	1	1	2	E9AX41	E9AX41 [552-575]			E9AX41	0	2640.26	24	7109.88	12118.2	13567	13405	13246.2	9347.05	10954.1	15115.4	14773.4	13703.6	5454.39	3013.88	1606.51	1673.93	1067.36		High	3	0.599	0	1	1	1	880.759	0.51	0.00045	21.395	0.000462977	0.00737123	0.669404
FALSE		High	Unambiguous	SSSDAGNVPSGRPSGASDVSQSMR	[R].SSSDAGNVPSGRPSGASDVSQSMR.[A]	1xTMTpro [N-Term]; 1xOxidation [M23]	1xTMTpro [N-Term]; 1xOxidation [M23]	0.471482	1	1	2	E9AX41	E9AX41 [552-575]			E9AX41	0	2656.26	24	10635.2	12145.4	12686.9	12797.4	13705.6	8176.71	12127.8	13610.6	12441.8	10837.6	3854.27	2699.52	2962.49	0	1150.57		High	3	0.8042	0	1	1	1	886.09	0.26	0.00023	21.2983	0.000924897	0.0207731	0.471482
FALSE		High	Unambiguous	QCGIFNPYYGDLAMTGQDFR	[R].QCGIFNPYYGDLAMTGQDFR.[N]	1xTMTpro [N-Term]; 1xCarbamidomethyl [C2]	1xTMTpro [N-Term]; 1xCarbamidomethyl [C2]	3.60452	1	3	2	E9AL78	E9AL78 [695-714]			A0A6L0WQM5; A4HT82; E9AL78	0	2657.24	20	226214	353620	424439	569374	370294	374861	307947	532563	705653	540028	187336	171490	197357	173740	190281		High	2	0.8873	0	1	1	1	1329.12	-3.25	-0.00431	97.5352	7.43677e-06	1.09588e-09	3.60452
FALSE		High	Unambiguous	KVNSGPVAPQEAR	[K].KVNSGPVAPQEAR.[H]	1xTMTpro [N-Term]; 1xTMTpro [K1]	1xTMTpro [N-Term]; 1xTMTpro [K1]	1.37217	1	1	3	A0A6L0XJD9	A0A6L0XJD9 [520-532]			A0A6L0XJD9	1	1961.14	13	15328.7	17258.3	15500.3	16230.5	17579.1	17649.9	10967.7	16279.4	17922.1	19376.4	48773.4	53535.6	59068.3	100068	61620.3		High	3	0.7199	0	1	1	1	654.385	-0.32	-0.00021	20.7557	7.43677e-06	0.00021024	1.37217
FALSE		High	Unambiguous	AAAGASEETGLR	[R].AAAGASEETGLR.[H]	1xTMTpro [N-Term]	1xTMTpro [N-Term]	2.64568	1	1	6	E9AQY8	E9AQY8 [524-535]			E9AQY8	0	1436.77	12	428507	776400	779344	1.3519e+06	953600	827425	482187	1.42113e+06	1.10911e+06	1.71052e+06	272967	257404	300852	215227	195436		High	2	0.6842	0	1	1	1	718.887	0.23	0.00017	21.2857	7.43677e-06	2.05233e-07	2.64568
FALSE		High	Unambiguous	AIEGAADQER	[R].AIEGAADQER.[A]	1xTMTpro [N-Term]	1xTMTpro [N-Term]	0.269199	1	1	1	A0A6L0WHB0	A0A6L0WHB0 [304-313]			A0A6L0WHB0	0	1363.71	10	5117.27	4484.51	7228.34	7306.67	4465.53	5917.29	3128.58	6690.5	5828.91	8328.55	18801.8	25591.6	16130.1	10971.8	25171.9		High	2	0.5	0	1	1	1	682.361	0.27	0.00018	20.7602	0.00239399	0.0636388	0.269199
FALSE		High	Unambiguous	TVCASAEEESPTR	[R].TVCASAEEESPTR.[R]	1xTMTpro [N-Term]; 1xCarbamidomethyl [C3]	1xTMTpro [N-Term]; 1xCarbamidomethyl [C3]	3.14141	1	1	1	E9ATD9	E9ATD9 [327-339]			E9ATD9	0	1740.84	13	3374.49	3193.23	12092	24607.9	8307.72	10605.1	4314.18	9124.96	18805.4	18876.6	1764.49	1574.83	1637.68	0	1160.57		High	2	0.8589	0	1	1	1	870.923	-0.18	-0.00015	21.356	7.43677e-06	1.37201e-08	3.14141
FALSE		High	Unambiguous	STGESSAAFSER	[R].STGESSAAFSER.[R]	1xTMTpro [N-Term]	1xTMTpro [N-Term]	2.28674	1	1	2	E9AMB7	E9AMB7 [523-534]			E9AMB7	0	1532.75	12	86331.8	65336	72122.5	48320.6	83470.9	74141.2	31863.8	87911.2	60580.5	57808.3	31840.2	33383.4	37988.7	19592.2	41989		High	2	0.8227	0	1	1	1	766.88	0.46	0.00035	20.8164	7.43677e-06	1.45513e-06	2.28674
FALSE		High	Unambiguous	HDACAAANGTAEAETEAVR	[R].HDACAAANGTAEAETEAVR.[S]	1xTMTpro [N-Term]; 1xCarbamidomethyl [C4]	1xTMTpro [N-Term]; 1xCarbamidomethyl [C4]	4.80781	1	1	61	A4I6E4	A4I6E4 [174-192]			A4I6E4	0	2248.06	19	434158	478865	489182	614340	499519	513969	395397	554351	579214	590041	1.51441e+06	1.17735e+06	1.77934e+06	1.18416e+06	2.11484e+06		High	3	0.878	0	1	1	1	750.024	-0.25	-0.00019	18.7723	7.43677e-06	1.54151e-12	4.80781
FALSE		High	Unambiguous	VVEAEGSEAR	[K].VVEAEGSEAR.[E]	1xTMTpro [N-Term]	1xTMTpro [N-Term]	1.88124	1	1	2	A0A6L0XP11	A0A6L0XP11 [393-402]			A0A6L0XP11	0	1350.72	10	17210.1	16101.6	16294.4	18172.1	12543.4	17602.3	12406.2	15649	21703.6	18887.1	89292.1	78442.7	109862	53171.7	84916.6		High	2	0.3664	0	1	1	1	675.862	-0.63	-0.00042	20.8864	7.43677e-06	1.32912e-05	1.88124
FALSE		High	Unambiguous	GPSTEQEGRDPQVGIAGSSQR	[R].GPSTEQEGRDPQVGIAGSSQR.[S]	1xTMTpro [N-Term]	1xTMTpro [N-Term]	1.98195	1	1	3	E9ARN4	E9ARN4 [1635-1655]			E9ARN4	1	2460.24	21	11652.6	13288.5	17322	17001.9	20612.6	10247.2	15457.2	16166.5	17990.1	16075	4772.96	7278.14	5115.55	9178.44	3796.67		High	3	0.5516	0	1	1	1	820.752	0.24	0.00019	20.9252	7.43677e-06	7.6746e-06	1.98195
FALSE		High	Unambiguous	ELQADTASAQR	[R].ELQADTASAQR.[Q]	1xTMTpro [N-Term]	1xTMTpro [N-Term]	0.148208	1	1	1	E9ALB3	E9ALB3 [462-472]			E9ALB3	0	1493.79	11																NoQuanValues	High	2	0.5	0	1	1	1	747.397	-0.33	-0.00025	20.9341	0.00411446	0.126144	0.148208
FALSE		High	Unambiguous	EVHMEAQVGER	[R].EVHMEAQVGER.[S]	1xTMTpro [N-Term]	1xTMTpro [N-Term]	1.81101	1	3	2	E9ALA9	E9ALA9 [1958-1968]			A4HTB6; E9ALA9; A0A6L0WJE4	0	1588.81	11	113633	163184	196732	229661	153598	162573	145124	284958	227826	228634	206963	218152	259487	223794	134535		High	3	0.6531	0	1	1	1	530.274	0.67	0.00036	21.1671	7.43677e-06	1.94892e-05	1.81101
FALSE		High	Unambiguous	EVHMEAQVGER	[R].EVHMEAQVGER.[S]	1xTMTpro [N-Term]; 1xOxidation [M4]	1xTMTpro [N-Term]; 1xOxidation [M4]	1.23394	1	3	1	E9ALA9	E9ALA9 [1958-1968]			A4HTB6; E9ALA9; A0A6L0WJE4	0	1604.8	11	20803	26475.6	35047.5	34203.2	25919.6	29332.8	22576.4	39231.5	34686	41079.7	23563.5	23549.3	32725.7	35434.6	33957.4		High	3	0.6885	0	1	1	1	535.606	-0.08	-5e-05	21.0061	2.18855e-05	0.000437791	1.23394
FALSE		High	Unambiguous	RIEEETVYNR	[K].RIEEETVYNR.[Q]	1xTMTpro [N-Term]	1xTMTpro [N-Term]	1.97726	1	1	10	A4HUM7	A4HUM7 [154-163]			A4HUM7	1	1612.86	10	612515	654638	655272	830805	650075	522220	512357	641153	1.32377e+06	879177	1.87616e+07	8.81082e+06	6.46105e+06	7.84297e+06	2.09926e+07		High	2	0.6522	0	1	1	1	806.934	-0.02	-1e-05	21.2236	7.43677e-06	7.87361e-06	1.97726
FALSE		High	Unambiguous	EDALAQPPNTTHPR	[K].EDALAQPPNTTHPR.[G]	1xTMTpro [N-Term]	1xTMTpro [N-Term]	1.05209	1	1	1	E9B6J3	E9B6J3 [53-66]			E9B6J3	0	1850.97	14																NoQuanValues	High	3	0.7706	0	1	1	1	617.661	-0.13	-8e-05	21.0363	0.000109048	0.00111286	1.05209
FALSE		High	Unambiguous	AVEEQMNDHLR	[R].AVEEQMNDHLR.[K]	1xTMTpro [N-Term]	1xTMTpro [N-Term]	2.54894	1	1	1	A4I2N6	A4I2N6 [2466-2476]			A4I2N6	0	1645.83	11	121573	164150	204350	205869	150107	139502	221045	202070	187152	182492	329279	252063	256849	206646	330682		High	3	0.6555	0	1	1	1	549.281	0.73	0.0004	30.015	7.43677e-06	3.47955e-07	2.54894
FALSE		High	Unambiguous	AVEEQMNDHLR	[R].AVEEQMNDHLR.[K]	1xTMTpro [N-Term]; 1xOxidation [M6]	1xTMTpro [N-Term]; 1xOxidation [M6]	0.472807	1	1	1	A4I2N6	A4I2N6 [2466-2476]			A4I2N6	0	1661.82	11																NoQuanValues	High	3	0.5266	0	1	1	1	554.612	-0.77	-0.00042	21.0405	0.000924897	0.020624	0.472807
FALSE		High	Unambiguous	QTMEEVQAR	[R].QTMEEVQAR.[F]	1xTMTpro [N-Term]; 1xOxidation [M3]	1xTMTpro [N-Term]; 1xOxidation [M3]	0.453139	1	1	1	A0A6L0WP62	A0A6L0WP62 [279-287]			A0A6L0WP62	0	1411.72	9	8356.5	11507.9	12166.9	14522.5	11840.4	10713.1	5874.31	11764	11249.8	11128.9	49941.4	42110.1	40622.5	16886.6	31042.6		High	2	0.5461	0	1	1	1	706.362	0.03	2e-05	21.1028	0.00103144	0.0229568	0.453139
FALSE		High	Unambiguous	AIASQHTDLASSEER	[R].AIASQHTDLASSEER.[I]	1xTMTpro [N-Term]	1xTMTpro [N-Term]	2.69007	1	1	4	A0A6L0WY15	A0A6L0WY15 [1357-1371]			A0A6L0WY15	0	1918.98	15	27257.7	31097.8	31581.4	38564.7	27357.7	30034.7	24736.1	36330.7	43074.7	35332.4	50461	53096.3	73942.4	66939.9	56749.1		High	3	0.7891	0	1	1	1	640.331	-0.65	-0.00042	20.82	7.43677e-06	1.61076e-07	2.69007
FALSE		High	Unambiguous	IGPHLGSR	[R].IGPHLGSR.[M]	1xTMTpro [N-Term]	1xTMTpro [N-Term]	0.727319	1	2	1	E9AW86	E9AW86 [46-53]			E9AW57; E9AW86	0	1140.68	8																NoQuanValues	High	3	0.5753	0	1	1	1	380.898	-0.17	-6e-05	21.1112	0.000365248	0.00551713	0.727319
FALSE		High	Unambiguous	QYEDIQR	[K].QYEDIQR.[A]	1xTMTpro [N-Term]	1xTMTpro [N-Term]	0.400785	1	1	1	E9B1G7	E9B1G7 [429-435]			E9B1G7	0	1255.66	7	21294.7	17643.7	16985.1	28280.4	17583.9	24902.7	10033.9	17567.7	18394.9	24084.9	10551.5	14300.8	14157.7	14916.5	14509.7		High	2	0.4472	0	1	1	1	628.334	-0.18	-0.00011	21.2061	0.00128385	0.0306079	0.400785
FALSE		High	Unambiguous	ELHEPEAQHVLR	[R].ELHEPEAQHVLR.[F]	1xTMTpro [N-Term]	1xTMTpro [N-Term]	2.13504	1	1	2	E9APK4	E9APK4 [837-848]			E9APK4	0	1761.96	12	58697.8	59673.4	72496.5	61537.9	81861.9	58114.9	75923.2	81302.2	58424.4	61826.1	21731.6	19689.1	21978.9	15304	15999.5		High	4	0.7307	0	1	1	1	441.245	-0.08	-3e-05	21.7452	7.43677e-06	3.32941e-06	2.13504
FALSE		High	Unambiguous	VLQAPAADASVLAASR	[R].VLQAPAADASVLAASR.[AS]	1xTMTpro [N-Term]	1xTMTpro [N-Term]	2.82694	2	3	4	A4I8V6; E9B3S5	A4I8V6 [571-586]; E9B3S5 [379-394]			A4I8V6; E9B3S5; A0A6L0XP52	0	1844.06	16	1.76962e+06	1.7368e+06	1.82873e+06	1.77534e+06	1.98238e+06	1.75599e+06	1.97395e+06	1.69007e+06	1.70313e+06	1.79491e+06	2.58245e+06	2.82187e+06	2.57306e+06	3.17323e+06	2.98206e+06	NotUnique	High	3	0.5134	0	1	1	1	615.355	-2.69	-0.00165	72.8935	7.43677e-06	7.63231e-08	2.82694
FALSE		High	Unambiguous	HNDTIQQSMQELER	[R].HNDTIQQSMQELER.[I]	1xTMTpro [N-Term]	1xTMTpro [N-Term]	3.40706	2	2	3	A0A6L0WHL1; E9AKA8	A0A6L0WHL1 [404-417]; E9AKA8 [404-417]			A0A6L0WHL1; E9AKA8	0	2033	14	1.4673e+06	1.70259e+06	1.97364e+06	1.35378e+06	2.3078e+06	1.55649e+06	2.15022e+06	2.20817e+06	1497222	1.40081e+06	2.02763e+06	2.4947e+06	2.10859e+06	3.22041e+06	2.24216e+06	NotUnique	High	2	0.8918	0	1	1	1	1017	-3.26	-0.00332	48.2204	7.43677e-06	3.21923e-09	3.40706
FALSE		High	Unambiguous	HNDTIQQSMQELER	[R].HNDTIQQSMQELER.[I]	1xTMTpro [N-Term]; 1xOxidation [M9]	1xTMTpro [N-Term]; 1xOxidation [M9]	2.90506	2	2	19	A0A6L0WHL1; E9AKA8	A0A6L0WHL1 [404-417]; E9AKA8 [404-417]			A0A6L0WHL1; E9AKA8	0	2049	14	1.07629e+06	1.30908e+06	1.4725e+06	1.35555e+06	1.59993e+06	1.5929e+06	1.74297e+06	1.61036e+06	1.49062e+06	1.55919e+06	1.559e+06	1.78197e+06	1.5414e+06	1.68955e+06	1.76765e+06	NotUnique	High	3	0.8559	0	1	1	1	683.671	-0.26	-0.00017	18.8245	7.43677e-06	4.98324e-08	2.90506
FALSE		High	Unambiguous	EHGEEQNPFAAR	[K].EHGEEQNPFAAR.[D]	1xTMTpro [N-Term]	1xTMTpro [N-Term]	2.65553	1	2	1	A0A6L0WNL6	A0A6L0WNL6 [4310-4321]			A0A6L0WNL6; A4HVS5	0	1688.83	12	40560.9	36794.6	35357.2	36333.7	38370.4	46552.3	35027	33234.1	35362.9	36826.5	43201.3	36954.4	25256.3	21884.8	48402.3		High	3	0.8727	0	1	1	1	563.615	-0.12	-7e-05	21.2451	7.43677e-06	1.94485e-07	2.65553
FALSE		High	Unambiguous	QAVPDPEQR	[R].QAVPDPEQR.[Q]	1xTMTpro [N-Term]	1xTMTpro [N-Term]	0.341676	2	2	2	E9AZ36; A0A6L0XGU6	E9AZ36 [44-52]; A0A6L0XGU6 [44-52]			E9AZ36; A0A6L0XGU6	0	1343.72	9	72121	92841.7	67189.9	92828.9	68174.2	76193.8	33900.3	62809.8	102576	80272.1	120512	84261.8	105686	36377.2	53975.9	NotUnique	High	2	0.5336	0	1	1	1	672.366	1.15	0.00077	21.8191	0.00167233	0.0424698	0.341676
FALSE		High	Unambiguous	VHNILR	[R].VHNILR.[R]	1xTMTpro [N-Term]	1xTMTpro [N-Term]	0.341706	2	3	1	A0A6L0WNQ5; E9AN38	A0A6L0WNQ5 [1898-1903]; E9AN38 [1904-1909]			A4HUD8; A0A6L0WNQ5; E9AN38	0	1055.66	6	3330.44	6248.71	5901.87	7767.81	6766.42	3978.69	2721.58	4624.92	6396.74	5360.84	6464.31	5088.85	11554.5	7329.62	5999.29	NotUnique	High	3	0.2662	0	1	1	1	352.56	0.04	1e-05	21.3004	0.00167233	0.0424627	0.341706
FALSE		High	Unambiguous	MHEDNVEVVVR	[R].MHEDNVEVVVR.[S]	1xTMTpro [N-Term]	1xTMTpro [N-Term]	2.3283	2	2	1	E9B6U6; A0A6L0XR14	E9B6U6 [226-236]; A0A6L0XR14 [226-236]			E9B6U6; A0A6L0XR14	0	1630.85	11	260451	295958	297600	389781	267744	292886	296631	331079	403929	328156	391432	374934	360534	277085	328859	NotUnique	High	3	0.7584	0	1	1	1	544.29	0.5	0.00027	31.6846	7.43677e-06	1.15986e-06	2.3283
FALSE		High	Unambiguous	MHEDNVEVVVR	[R].MHEDNVEVVVR.[S]	1xOxidation [M1]; 1xTMTpro [N-Term]	1xOxidation [M1]; 1xTMTpro [N-Term]	1.78813	2	2	13	E9B6U6; A0A6L0XR14	E9B6U6 [226-236]; A0A6L0XR14 [226-236]			E9B6U6; A0A6L0XR14	0	1646.85	11	1.84465e+06	2.04594e+06	1.70663e+06	2.20073e+06	1.93461e+06	2.04429e+06	1.74193e+06	1.80806e+06	2.14587e+06	2.28878e+06	1.9559e+06	1.72832e+06	1.98719e+06	1.97537e+06	1.82612e+06	NotUnique	High	3	0.7045	0	1	1	1	549.621	-1.02	-0.00056	39.0964	7.43677e-06	2.20761e-05	1.78813
FALSE		High	Unambiguous	DELSEMDEQQHK	[K].DELSEMDEQQHK.[Y]	1xTMTpro [N-Term]; 1xTMTpro [K12]	1xTMTpro [N-Term]; 1xTMTpro [K12]	2.40353	1	1	1	E9AMY4	E9AMY4 [171-182]			E9AMY4	0	2097.04	12	1.21602e+06	1.79011e+06	510440	455348	399470	747954	1.94211e+06	400892	407020	286691	106302	107912	126586	83483	114152		High	3	0.8337	0	1	1	1	699.688	3.12	0.00218	42.1537	7.43677e-06	7.6937e-07	2.40353
FALSE		High	Unambiguous	DELSEMDEQQHK	[K].DELSEMDEQQHK.[Y]	1xTMTpro [N-Term]; 1xOxidation [M6]; 1xTMTpro [K12]	1xTMTpro [N-Term]; 1xOxidation [M6]; 1xTMTpro [K12]	2.14732	1	1	3	E9AMY4	E9AMY4 [171-182]			E9AMY4	0	2113.04	12	151035	199158	82847.7	74214.9	77964	113658	201085	69000.7	73042.9	74355.9	52607.4	49119.6	54784.9	55938.8	53808.9		High	3	0.8231	0	1	1	1	705.017	-0.07	-5e-05	21.939	7.43677e-06	3.11369e-06	2.14732
FALSE		High	Unambiguous	VTEDGAGSASVGR	[K].VTEDGAGSASVGR.[R]	1xTMTpro [N-Term]	1xTMTpro [N-Term]	2.99094	2	2	4	E9ATV8; A0A6L0XV31	E9ATV8 [5-17]; A0A6L0XV31 [5-17]			E9ATV8; A0A6L0XV31	0	1509.78	13	390053	521690	581514	1.13028e+06	399330	678964	343799	613935	954387	902900	855856	704572	751994	418824	532223	NotUnique	High	2	0.7812	0	1	1	1	755.395	-0.04	-3e-05	30.521	7.43677e-06	3.11864e-08	2.99094
FALSE		High	Unambiguous	HQSDAAVSEEEDPMEAK	[R].HQSDAAVSEEEDPMEAK.[A]	1xTMTpro [N-Term]; 1xTMTpro [K17]	1xTMTpro [N-Term]; 1xTMTpro [K17]	4.61528	1	1	1	E9B483	E9B483 [226-242]			E9B483	0	2481.21	17	110542	206587	185797	280144	172944	156783	156764	251599	309430	211588	40444.9	36440.6	37923.9	34561.2	41289.2		High	3	0.8564	0	1	1	1	827.741	1.43	0.00118	41.0241	7.43677e-06	4.40817e-12	4.61528
FALSE		High	Unambiguous	HQSDAAVSEEEDPMEAK	[R].HQSDAAVSEEEDPMEAK.[A]	1xTMTpro [N-Term]; 1xOxidation [M14]; 1xTMTpro [K17]	1xTMTpro [N-Term]; 1xOxidation [M14]; 1xTMTpro [K17]	4.46302	1	1	4	E9B483	E9B483 [226-242]			E9B483	0	2497.2	17	35375.3	52560.6	42374.3	71724.6	41087.2	48491.9	47443.4	58388.3	70797.9	51179.3	40588.2	37310.9	31419.6	31196.5	47499.1		High	3	0.9111	0	1	1	1	833.072	-0.09	-7e-05	30.527	7.43677e-06	1.01182e-11	4.46302
FALSE		High	Unambiguous	HCHCNEVFQLGDHTMDFAGEGTTVNHR	[R].HCHCNEVFQLGDHTMDFAGEGTTVNHR.[N]	1xTMTpro [N-Term]; 2xCarbamidomethyl [C2; C4]	1xTMTpro [N-Term]; 2xCarbamidomethyl [C2; C4]	5.08404	1	1	9	E9AKQ5	E9AKQ5 [231-257]			E9AKQ5	0	3473.55	27	2.2331e+06	3.47385e+06	3.52414e+06	2.54778e+06	4.1726e+06	2.86645e+06	3.97402e+06	3.85479e+06	2.82717e+06	3.12527e+06	783225	825973	952149	839791	856600		High	3	0.894	0	1	1	1	1158.52	2.18	0.00252	45.6969	7.43677e-06	3.4141e-13	5.08404
FALSE		High	Unambiguous	HCHCNEVFQLGDHTMDFAGEGTTVNHR	[R].HCHCNEVFQLGDHTMDFAGEGTTVNHR.[N]	1xTMTpro [N-Term]; 2xCarbamidomethyl [C2; C4]; 1xOxidation [M15]	1xTMTpro [N-Term]; 2xCarbamidomethyl [C2; C4]; 1xOxidation [M15]	4.52548	1	1	24	E9AKQ5	E9AKQ5 [231-257]			E9AKQ5	0	3489.54	27	1.24316e+06	1.69726e+06	2.01591e+06	1.71099e+06	2.15979e+06	1.57736e+06	1.95818e+06	1.9777e+06	1.74503e+06	1.77877e+06	1.25153e+06	1.33893e+06	1.34876e+06	1.57565e+06	1.44135e+06		High	3	0.9038	0	1	1	1	1163.86	3.77	0.00438	33.4302	7.43677e-06	7.19568e-12	4.52548
FALSE		High	Unambiguous	ALMDGMDCMWEMVR	[R].ALMDGMDCMWEMVR.[D]	1xTMTpro [N-Term]; 1xOxidation [M3]; 1xCarbamidomethyl [C8]	1xTMTpro [N-Term]; 1xOxidation [M3; M6]; 1xCarbamidomethyl [C8]	1.41882	2	2	1	E9AL32; A4HT40	E9AL32 [392-405]; A4HT40 [392-405]			E9AL32; A4HT40	0	2064.9	14	86535.7	121859	162340	129709	98610.9	104303	107648	225335	136205	186996	92639.5	84461.7	126482	82038.7	126023	NotUnique	High	2	0.2389	0	1	1	1	1032.96	1.18	0.00122	102.503	7.43677e-06	0.00016366	1.41882
FALSE		High	Unambiguous	LADDMEDR	[K].LADDMEDR.[A]	1xTMTpro [N-Term]; 1xOxidation [M5]	1xTMTpro [N-Term]; 1xOxidation [M5]	0.259856	2	2	1	E9B632; A4IB55	E9B632 [122-129]; A4IB55 [122-129]			E9B632; A4IB55	0	1284.61	8	27641.2	27961.3	27753.9	37745.2	23830.1	29140.5	22765.7	31702.2	26696.4	46027.6	14136.5	14783.7	15392.9	11706.2	18059.1	NotUnique	High	2	0.4412	0	1	1	1	642.807	-0.07	-5e-05	18.8664	0.00251861	0.0670661	0.259856
FALSE		High	Unambiguous	LSEEETTSASR	[R].LSEEETTSASR.[Q]	1xTMTpro [N-Term]	1xTMTpro [N-Term]	0.314098	1	1	1	E9AP94	E9AP94 [299-309]			E9AP94	0	1513.77	11	11603.9	11236.8	8274.63	15899.9	10290.9	10205.1	4671.2	11886.1	12745.4	13123.9	4955.69	4011.97	3889.26	2540.52	4760.14		High	2	0.6043	0	1	1	1	757.387	-0.06	-5e-05	21.6116	0.00199065	0.0495133	0.314098
FALSE		High	Unambiguous	EESAEATTEK	[R].EESAEATTEK.[K]	1xTMTpro [N-Term]; 1xTMTpro [K10]	1xTMTpro [N-Term]; 1xTMTpro [K10]	1.992	1	1	2	E9B712	E9B712 [241-250]			E9B712	0	1702.9	10	4006.34	6788.81	9320.72	10982.7	9619.64	5746.45	6880.35	9268.99	16044.2	11702.7	1373.65	1231.02	1768.7	1133.99	1779.36		High	2	0.51	0	1	1	1	851.953	-0.21	-0.00018	21.7213	7.43677e-06	7.26548e-06	1.992
FALSE		High	Unambiguous	TLADATDSTEEERR	[K].TLADATDSTEEERR.[RC]	1xTMTpro [N-Term]	1xTMTpro [N-Term]	1.50405	2	2	2	E9AGX2; E9AV88	E9AGX2 [1338-1351]; E9AV88 [1339-1352]			E9AGX2; E9AV88	1	1897.94	14	22280.6	34927.9	32727.9	61363.6	29632.7	33915.6	24524.4	38183.3	42564.9	68369.3	22221.3	21177.9	19959.6	17446	18205.1	NotUnique	High	3	0.4704	0	1	1	1	633.319	0.36	0.00023	22.1371	7.43677e-06	0.000103332	1.50405
FALSE		High	Unambiguous	YYDAEEEGGSGYRR	[R].YYDAEEEGGSGYRR.[R]	1xTMTpro [N-Term]	1xTMTpro [N-Term]	1.6979	1	1	2	E9B6I9	E9B6I9 [221-234]			E9B6I9	1	1955.91	14	30872.7	27027.6	25926	36276.5	23516.2	28327.6	21315.3	32590.7	46908.6	29711.3	19843.1	21725.9	20787.5	22832.6	17318.8		High	3	0.8771	0	1	1	1	652.64	0.02	1e-05	22.1552	7.43677e-06	3.60811e-05	1.6979
FALSE		High	Unambiguous	ATLLASISLAR	[R].ATLLASISLAR.[W]	1xTMTpro [N-Term]	1xTMTpro [N-Term]	1.84475	1	1	1	E9B2B6	E9B2B6 [439-449]			E9B2B6	0	1419.89	11	1.28061e+06	1.88563e+06	1.44588e+06	1.09086e+06	1.7859e+06	1.03106e+06	1.31965e+06	1.06163e+06	1.04381e+06	1.00493e+06	338877	264558	279862	209150	282411		High	2	0.587	0	1	1	1	710.445	-2.41	-0.00171	86.6363	7.43677e-06	1.62157e-05	1.84475
FALSE		High	Unambiguous	SAVAAEATADGR	[K].SAVAAEATADGR.[E]	1xTMTpro [N-Term]	1xTMTpro [N-Term]	3.28815	1	1	7	A4HUU2	A4HUU2 [767-778]			A4HUU2	0	1422.75	12	86394.4	92094.5	109181	126894	117406	103324	94295.1	147398	191440	190480	2.78273e+06	2.98634e+06	2.26409e+06	2.96406e+06	3.15765e+06		High	2	0.629	0	1	1	1	711.878	-1.46	-0.00104	30.8928	7.43677e-06	6.16003e-09	3.28815
FALSE		High	Unambiguous	ESIPMTDER	[K].ESIPMTDER.[M]	1xTMTpro [N-Term]	1xTMTpro [N-Term]	1.18203	2	2	1	E9AXF3; A0A6L0XFW9	E9AXF3 [77-85]; A0A6L0XFW9 [77-85]			E9AXF3; A0A6L0XFW9	0	1381.7	9	440052	485881	452322	416478	433288	418023	453001	528127	460407	463568	730653	637428	674606	595237	488973	NotUnique	High	2	0.6468	0	1	1	1	691.353	2.2	0.00152	42.0499	4.24346e-05	0.000573792	1.18203
FALSE		High	Unambiguous	ESIPMTDER	[K].ESIPMTDER.[M]	1xTMTpro [N-Term]; 1xOxidation [M5]	1xTMTpro [N-Term]; 1xOxidation [M5]	0.734454	2	2	6	E9AXF3; A0A6L0XFW9	E9AXF3 [77-85]; A0A6L0XFW9 [77-85]			E9AXF3; A0A6L0XFW9	0	1397.69	9	261844	298851	309234	280457	315660	277265	243856	317951	276543	335625	300208	253484	318690	207099	209863	NotUnique	High	2	0.7143	0	1	1	1	699.349	0.66	0.00046	22.2795	0.000365248	0.00532517	0.734454
FALSE		High	Unambiguous	GSVNINTGNQLSAAAAAPAPTAGACSAR	[R].GSVNINTGNQLSAAAAAPAPTAGACSAR.[S]	1xTMTpro [N-Term]; 1xCarbamidomethyl [C25]	1xTMTpro [N-Term]; 1xCarbamidomethyl [C25]	5.83595	1	1	6	A4HT48	A4HT48 [91-118]			A4HT48	0	2902.48	28	372784	495765	504311	556086	460086	487093	517343	578780	656946	559921	1.34476e+06	1.53775e+06	1.60231e+06	1.74703e+06	776338		High	2	0.8618	0	1	1	1	1451.74	-1.4	-0.00203	57.9065	7.43677e-06	5.63935e-15	5.83595
FALSE		High	Unambiguous	NTPGSDDGGSGGLPAR	[R].NTPGSDDGGSGGLPAR.[A]	1xTMTpro [N-Term]	1xTMTpro [N-Term]	2.05486	1	1	5	A0A6L0XIX0	A0A6L0XIX0 [52-67]			A0A6L0XIX0	0	1761.87	16	13729.4	13365.6	16579.8	18700	19286.3	17405.9	12470.5	19440.5	23684.4	20643.9	90345.2	91426.6	94222.2	92371.3	118782		High	3	0.8682	0	1	1	1	587.961	-0.03	-1e-05	22.1415	7.43677e-06	5.15637e-06	2.05486
FALSE		High	Unambiguous	ESSTTSGSTSTTIYR	[K].ESSTTSGSTSTTIYR.[C]	1xTMTpro [N-Term]	1xTMTpro [N-Term]	1.78844	1	1	1	E9B4U2	E9B4U2 [315-329]			E9B4U2	0	1881.94	15	13166.1	11092.6	14724.4	14835.7	12312.7	16576.1	9659.1	21003	16380.5	20134.3	11393.2	12416.4	14162.1	14537.1	13913.6		High	3	0.7127	0	1	1	1	627.983	-0.14	-9e-05	22.0862	7.43677e-06	2.20396e-05	1.78844
FALSE		High	Unambiguous	HQYGITK	[K].HQYGITK.[G]	1xTMTpro [N-Term]; 1xTMTpro [K7]	1xTMTpro [N-Term]; 1xTMTpro [K7]	1.50603	1	2	1	E9AW86	E9AW86 [161-167]			E9AW57; E9AW86	0	1454.86	7	87250.9	62923.4	53383.7	153601	84472	57639.3	34420.3	49065.5	81881.7	135167	35987.9	36895.2	41582	54836.4	88031.6		High	3	0.5799	0	1	1	1	485.625	0.54	0.00026	21.8411	7.43677e-06	0.000102233	1.50603
FALSE		High	Unambiguous	GDGECCGLSPDVDAGVTSGLAPADGPLTDER	[K].GDGECCGLSPDVDAGVTSGLAPADGPLTDER.[K]	1xTMTpro [N-Term]; 2xCarbamidomethyl [C5; C6]	1xTMTpro [N-Term]; 2xCarbamidomethyl [C5; C6]	5.89716	1	1	3	A0A6L0XWD4	A0A6L0XWD4 [176-206]			A0A6L0XWD4	0	3392.55	31	463868	566357	493099	438626	455386	555575	649761	616195	528770	515956	2.49593e+06	1.35174e+06	519648	569757	498190		High	2	0.8914	0	1	1	1	1696.78	-0.11	-0.00019	85.4476	7.43677e-06	4.03804e-15	5.89716
FALSE		High	Unambiguous	EAMDVVADR	[R].EAMDVVADR.[N]	1xTMTpro [N-Term]	1xTMTpro [N-Term]	0.489861	2	2	1	A4IDG2; E9ASW4	A4IDG2 [356-364]; E9ASW4 [356-364]			A4IDG2; E9ASW4	0	1309.67	9	1.30673e+06	1.74977e+06	2.77312e+06	1.17078e+06	1.44555e+06	1.35995e+06	1.68057e+06	2.5579e+06	912660	1.30618e+06	1.26457e+06	1.35876e+06	989655	1.06007e+06	1.20062e+06	NotUnique	High	2	0.5826	0	1	1	1	655.341	0.65	0.00043	45.6821	0.000841166	0.0188034	0.489861
FALSE		High	Unambiguous	EAMDVVADR	[R].EAMDVVADR.[N]	1xTMTpro [N-Term]; 1xOxidation [M3]	1xTMTpro [N-Term]; 1xOxidation [M3]	0.937703	2	2	2	A4IDG2; E9ASW4	A4IDG2 [356-364]; E9ASW4 [356-364]			A4IDG2; E9ASW4	0	1325.67	9	41035.8	49276.8	52573.8	47917.5	51557.8	43823.3	49727.5	60625.5	43440.1	45570.7	63637.3	71614.6	64128	67043	51385.1	NotUnique	High	2	0.5727	0	1	1	1	663.339	0.98	0.00065	21.9131	0.000176346	0.0019616	0.937703
FALSE		High	Unambiguous	LLVSLGEEK	[R].LLVSLGEEK.[H]	1xTMTpro [N-Term]; 1xTMTpro [K9]	1xTMTpro [N-Term]; 1xTMTpro [K9]	1.75089	2	7	6	E9AVW1; A0A6L0XSY9	E9AVW1 [333-341]; A0A6L0XSY9 [329-337]			E9AVW1; E9AGZ9; A0A6L0XSY9; O76285; Q9NGJ9; O46310; E9AZB1	0	1595.99	9	1.64757e+06	3.43713e+06	2.62295e+06	6.10664e+06	2.22468e+06	3.36531e+06	2.70024e+06	3.03421e+06	4.65652e+06	5.53188e+06	1.16481e+06	980654	1.12541e+06	910105	1.51714e+06	NotUnique	High	2	0.7908	0	1	1	1	798.494	-3.83	-0.00305	81.7949	7.43677e-06	2.70403e-05	1.75089
FALSE		High	Unambiguous	DDASAAVSADAK	[K].DDASAAVSADAK.[G]	1xTMTpro [N-Term]; 1xTMTpro [K12]	1xTMTpro [N-Term]; 1xTMTpro [K12]	3.84225	1	1	1	A4I6G4	A4I6G4 [588-599]			A4I6G4	0	1728.93	12																NoQuanValues	High	2	0.6779	0	1	1	1	864.968	1.26	0.00109	40.8298	7.43677e-06	2.99473e-10	3.84225
FALSE		High	Unambiguous	AAAAAAQEEVR	[K].AAAAAAQEEVR.[R]	1xTMTpro [N-Term]	1xTMTpro [N-Term]	2.48067	1	2	4	A0A6L0XEI9	A0A6L0XEI9 [1442-1452]			A0A6L0XEI9; A4I0Y5	0	1390.76	11	116709	117622	194038	211032	199833	147787	137444	219201	214938	221247	757072	856475	500475	553949	864208		High	2	0.6146	0	1	1	1	695.885	0.58	0.0004	22.4982	7.43677e-06	5.05034e-07	2.48067
FALSE		High	Unambiguous	VHNALLMPFFADFDR	[R].VHNALLMPFFADFDR.[H]	1xTMTpro [N-Term]	1xTMTpro [N-Term]	2.82122	2	2	2	A4HUZ0; E9ANM5	A4HUZ0 [652-666]; E9ANM5 [652-666]			A4HUZ0; E9ANM5	0	2097.09	15	98185.3	146211	155665	160081	124661	109846	145032	183459	144627	144297	210943	249518	554966	409683	195339	NotUnique	High	3	0.8004	0	1	1	1	699.701	-1.71	-0.0012	103.473	7.43677e-06	7.87405e-08	2.82122
FALSE		High	Unambiguous	TCADADADAEVAR	[R].TCADADADAEVAR.[L]	1xTMTpro [N-Term]; 1xCarbamidomethyl [C2]	1xTMTpro [N-Term]; 1xCarbamidomethyl [C2]	4.23629	1	10	28	E9AHC1	E9AHC1 [1514-1526]			A0A6L0XHU8; A0A6L0XLP7; A0A6L0XGJ3; A0A6L0XGG5; A4I2N7; E9AHC1; A0A6L0XRT2; A0A6L0XH57; A0A6L0XSA2; A0A6L0XIV2	0	1668.78	13	291956	327990	354700	386846	340209	316953	276785	363031	756903	375845	1.61409e+07	1.0124e+07	7.6227e+06	4.64543e+06	4.33655e+06		High	2	0.8643	0	1	1	1	834.895	0.92	0.00077	21.9254	7.43677e-06	3.48716e-11	4.23629
FALSE		High	Unambiguous	NLMEVLLPSAPLR	[R].NLMEVLLPSAPLR.[D]	1xTMTpro [N-Term]	1xTMTpro [N-Term]	1.54168	1	1	2	A0A6L0WNF8	A0A6L0WNF8 [475-487]			A0A6L0WNF8	0	1757.03	13	18672.2	24993.9	31622.7	25776.4	24151.2	24964	27322.4	38419.3	33133.1	27649.6	37306.2	30063.2	38200.9	31958.2	43607.4		High	3	0.7925	0	1	1	1	586.346	-4.54	-0.00266	108.9	7.43677e-06	8.42896e-05	1.54168
FALSE		High	Unambiguous	MDATDAEVGAAAR	[R].MDATDAEVGAAAR.[A]	1xTMTpro [N-Term]	1xTMTpro [N-Term]	2.91854	1	1	1	E9B392	E9B392 [536-548]			E9B392	0	1581.79	13	230300	300995	467548	558664	248536	346934	211291	570630	459537	707674	86295.6	88371.8	67422.5	77731	96410.8		High	2	0.6135	0	1	1	1	791.397	-0.24	-0.00019	43.0468	7.43677e-06	4.62968e-08	2.91854
FALSE		High	Unambiguous	MDATDAEVGAAAR	[R].MDATDAEVGAAAR.[A]	1xOxidation [M1]; 1xTMTpro [N-Term]	1xOxidation [M1]; 1xTMTpro [N-Term]	2.42299	1	1	2	E9B392	E9B392 [536-548]			E9B392	0	1597.78	13	10962.6	15746.1	24978.9	29199.1	17211.2	12986.6	10912	29612.4	30669.8	37367.6	5727.56	4965.85	2233.16	2739.46	3325		High	3	0.7857	0	1	1	1	533.265	0.08	4e-05	22.3556	7.43677e-06	6.91842e-07	2.42299
FALSE		High	Unambiguous	AAVPGASQTAGGNGSMK	[R].AAVPGASQTAGGNGSMK.[E]	1xTMTpro [N-Term]; 1xTMTpro [K17]	1xTMTpro [N-Term]; 1xTMTpro [K17]	3.31223	1	1	3	A0A6L0XL84	A0A6L0XL84 [96-112]			A0A6L0XL84	0	2112.14	17	156941	188317	201082	222454	203957	190889	177748	230181	191884	217427	453424	504218	594241	524614	374633		High	2	0.8081	0	1	1	1	1056.57	-0.71	-0.00075	42.8273	7.43677e-06	5.40143e-09	3.31223
FALSE		High	Unambiguous	AAVPGASQTAGGNGSMK	[R].AAVPGASQTAGGNGSMK.[E]	1xTMTpro [N-Term]; 1xOxidation [M16]; 1xTMTpro [K17]	1xTMTpro [N-Term]; 1xOxidation [M16]; 1xTMTpro [K17]	2.92066	1	1	2	A0A6L0XL84	A0A6L0XL84 [96-112]			A0A6L0XL84	0	2128.13	17	91343.6	98690.1	109678	119707	97517.9	101464	90202	123938	101074	114562	180810	169373	179694	169024	193529		High	3	0.815	0	1	1	1	710.048	-0.36	-0.00025	28.8105	7.43677e-06	4.57646e-08	2.92066
FALSE		High	Unambiguous	LVVHGSVGGR	[R].LVVHGSVGGR.[A]	1xTMTpro [N-Term]	1xTMTpro [N-Term]	1.22968	2	2	6	E9AYC3; A0A6L0XHC3	E9AYC3 [237-246]; A0A6L0XHC3 [237-246]			E9AYC3; A0A6L0XHC3	0	1284.77	10	181402	184846	184679	176384	203679	179078	176602	188308	190198	181612	315793	315682	274628	306422	334246	NotUnique	High	3	0.7401	0	1	1	1	428.928	-0.06	-2e-05	23.2753	2.88002e-05	0.000447666	1.22968
FALSE		High	Unambiguous	YYDAEEEGGGGYRR	[R].YYDAEEEGGGGYRR.[R]	1xTMTpro [N-Term]	1xTMTpro [N-Term]	1.48711	1	1	2	A0A6L0XQG2	A0A6L0XQG2 [223-236]			A0A6L0XQG2	1	1925.89	14	20142.7	21832.8	29864.4	32190.2	32269.6	22585.6	16957.1	27919	37941.7	38488.5	78321.9	58816.9	82976.5	54461.8	32554.7		High	3	0.6656	0	1	1	1	642.637	0.56	0.00036	22.0974	7.43677e-06	0.000113246	1.48711
FALSE		High	Unambiguous	KAEVGVHVHR	[K].KAEVGVHVHR.[L]	1xTMTpro [N-Term]; 1xTMTpro [K1]	1xTMTpro [N-Term]; 1xTMTpro [K1]	1.20682	1	1	5	E9AU51	E9AU51 [244-253]			E9AU51	1	1740.05	10	53677	68914.3	68295.4	119521	55267.2	72004.8	60718.9	69098.5	90427.9	110632	54763.6	52998.3	60657.6	35486.4	41524.3		High	4	0.7255	0	1	1	1	435.768	-0.24	-0.00011	22.1934	2.88002e-05	0.000504444	1.20682
FALSE		High	Unambiguous	LAAFMMNMDVQTVHIAR	[R].LAAFMMNMDVQTVHIAR.[N]	1xTMTpro [N-Term]	1xTMTpro [N-Term]	1.33439	2	2	1	E9APV2; A4HW48	E9APV2 [2404-2420]; A4HW48 [2404-2420]			E9APV2; A4HW48	0	2252.17	17	553487	656955	794920	532561	774172	663205	683826	787585	585289	535517	269003	297785	387358	276576	266005	NotUnique	High	3	0.5296	0	1	1	1	751.397	3.54	0.00266	100.293	7.43677e-06	0.000257287	1.33439
FALSE		High	Unambiguous	DAESAFSSMDTEHR	[K].DAESAFSSMDTEHR.[G]	1xTMTpro [N-Term]; 1xOxidation [M9]	1xTMTpro [N-Term]; 1xOxidation [M9]	1.63057	1	1	1	A0A6L0XN99	A0A6L0XN99 [471-484]			A0A6L0XN99	0	1902.85	14	9307.01	10426.2	13268.2	15788.9	13504.2	12651.1	10882	13621.8	11683.4	16968.2	15718.7	10027.4	12605.6	6799.81	9343.72		High	3	0.7279	0	1	1	1	634.954	0.88	0.00056	22.186	7.43677e-06	5.20329e-05	1.63057
FALSE		High	Unambiguous	DHTWMK	[KR].DHTWMK.[N]	1xTMTpro [N-Term]; 1xTMTpro [K6]	1xTMTpro [N-Term]; 1xTMTpro [K6]	0.217171	2	2	1	E9B1F7; A4I6A2	E9B1F7 [7-12]; A4I6A2 [7-12]			E9B1F7; A4I6A2	0	1425.78	6																NoQuanValues	High	3	0.6213	0	1	1	1	475.931	-1.71	-0.00081	39.6977	0.00297599	0.0853243	0.217171
FALSE		High	Unambiguous	DHTWMK	[KR].DHTWMK.[N]	1xTMTpro [N-Term]; 1xOxidation [M5]; 1xTMTpro [K6]	1xTMTpro [N-Term]; 1xOxidation [M5]; 1xTMTpro [K6]	0.686841	2	2	2	E9B1F7; A4I6A2	E9B1F7 [7-12]; A4I6A2 [7-12]			E9B1F7; A4I6A2	0	1441.78	6	78346.6	62307.1	81046.4	88402.3	92075.1	67738.7	52118.1	81851.5	58408.2	83174.9	58298.7	67915	69718.4	53814.7	57970.1	NotUnique	High	3	0.6712	0	1	1	1	481.263	-0.3	-0.00015	31.3401	0.000428648	0.00675231	0.686841
FALSE		High	Unambiguous	AVTVTDEEEEARR	[R].AVTVTDEEEEARR.[R]	1xTMTpro [N-Term]	1xTMTpro [N-Term]	2.07886	1	1	1	E9B4J9	E9B4J9 [270-282]			E9B4J9	1	1808.93	13	26464.3	27365	29953.4	39966.1	22943.4	37251.3	20798	33556.3	28985.5	38942.5	20892.8	20596	13775.3	16005.5	19750.7		High	3	0.5498	0	1	1	1	603.648	-0.1	-6e-05	22.2295	7.43677e-06	4.52373e-06	2.07886
FALSE		High	Unambiguous	TRPDGGNETLTSDAAVR	[R].TRPDGGNETLTSDAAVR.[S]	1xTMTpro [N-Term]	1xTMTpro [N-Term]	1.57673	1	1	2	E9B3C1	E9B3C1 [177-193]			E9B3C1	0	2064.06	17	26990.5	35094.4	29415.8	58720.6	26437.3	30408.7	19079.8	26184.3	51820.2	48743	15816.2	17072.7	19016	13454.9	15758.4		High	3	0.5256	0	1	1	1	688.693	-0.18	-0.00013	22.3225	7.43677e-06	6.97025e-05	1.57673
FALSE		High	Unambiguous	HQQAPSYAADVMDGDAPR	[R].HQQAPSYAADVMDGDAPR.[D]	1xTMTpro [N-Term]	1xTMTpro [N-Term]	4.71894	1	1	2	A4HSI6	A4HSI6 [1386-1403]			A4HSI6	0	2233.06	18	127846	167455	194488	250867	166145	173691	192031	231183	296396	247990	923990	1.02084e+06	757387	1.20871e+06	1.14289e+06		High	2	0.8717	0	1	1	1	1117.04	1.9	0.00212	43.3286	7.43677e-06	2.50364e-12	4.71894
FALSE		High	Unambiguous	HQQAPSYAADVMDGDAPR	[R].HQQAPSYAADVMDGDAPR.[D]	1xTMTpro [N-Term]; 1xOxidation [M12]	1xTMTpro [N-Term]; 1xOxidation [M12]	3.40303	1	1	4	A4HSI6	A4HSI6 [1386-1403]			A4HSI6	0	2249.06	18	135062	145719	146412	180913	141801	155005	133169	184695	178966	139095	312211	404781	265457	353044	317828		High	3	0.8604	0	1	1	1	750.358	0.86	0.00064	22.3808	7.43677e-06	3.29089e-09	3.40303
FALSE		High	Unambiguous	AAEDFQEAQR	[R].AAEDFQEAQR.[H]	1xTMTpro [N-Term]	1xTMTpro [N-Term]	1.95406	1	1	2	E9B2B6	E9B2B6 [1197-1206]			E9B2B6	0	1468.74	10	108796	123128	154400	122449	140965	125193	79928.6	160584	107532	127308	89260.6	102151	106928	101410	108583		High	2	0.7187	0	1	1	1	734.872	1.67	0.00123	33.9666	7.43677e-06	8.93543e-06	1.95406
FALSE		High	Unambiguous	HQLGEAGVAGNADGGDVDVHAR	[R].HQLGEAGVAGNADGGDVDVHAR.[S]	1xTMTpro [N-Term]	1xTMTpro [N-Term]	4.37156	1	1	1	A4HZD1	A4HZD1 [1508-1529]			A4HZD1	0	2449.21	22																NoQuanValues	High	4	0.871	0	1	1	1	613.058	-0.76	-0.00047	22.4637	7.43677e-06	1.6668e-11	4.37156
FALSE		High	Unambiguous	CVSGDEAAVAQR	[R].CVSGDEAAVAQR.[L]	1xCarbamidomethyl [C1]; 1xTMTpro [N-Term]	1xCarbamidomethyl [C1]; 1xTMTpro [N-Term]	2.04595	1	2	1	A0A6L0WUQ6	A0A6L0WUQ6 [254-265]			E9ANS4; A0A6L0WUQ6	0	1566.79	12																NoQuanValues	High	2	0.6425	0	1	1	1	783.898	1.34	0.00105	22.5326	7.43677e-06	5.41315e-06	2.04595
FALSE		High	Unambiguous	ATAGDTHLGGEDFDNR	[K].ATAGDTHLGGEDFDNR.[L]	1xTMTpro [N-Term]	1xTMTpro [N-Term]	3.48109	3	3	4	E9AYA3; Q25329; A4I253	E9AYA3 [222-237]; Q25329 [169-184]; A4I253 [222-237]			E9AYA3; Q25329; A4I253	0	1979.94	16	175017	201212	237268	208291	211635	188136	226425	240251	220283	209960	322448	331481	296729	272462	303033	NotUnique	High	3	0.8529	0	1	1	1	660.65	-0.79	-0.00052	31.2177	7.43677e-06	2.14933e-09	3.48109
FALSE		High	Unambiguous	GECQYSVESSADGVR	[R].GECQYSVESSADGVR.[T]	1xTMTpro [N-Term]; 1xCarbamidomethyl [C3]	1xTMTpro [N-Term]; 1xCarbamidomethyl [C3]	3.69267	1	1	7	E9ALX8	E9ALX8 [591-605]			E9ALX8	0	1947.9	15	957921	1.15329e+06	662803	723611	691042	711512	660328	693543	871549	857536	442629	602413	616312	656275	573763		High	2	0.9415	0	1	1	1	974.455	-0.56	-0.00055	37.7794	7.43677e-06	6.77406e-10	3.69267
FALSE		High	Unambiguous	CTAVQQADDHDNTDVTAHQALR	[R].CTAVQQADDHDNTDVTAHQALR.[N]	1xCarbamidomethyl [C1]; 1xTMTpro [N-Term]	1xCarbamidomethyl [C1]; 1xTMTpro [N-Term]	4.08897	1	1	3	E9B479	E9B479 [392-413]			E9B479	0	2770.31	22	11179.4	13672.4	20190.7	21338.8	12868.4	10957.5	10937.8	17561	20652.3	19975.8	19124.7	20326.9	17147.6	25233.6	21572.3		High	4	0.8574	0	1	1	1	693.334	0.17	0.00012	22.3454	7.43677e-06	7.79151e-11	4.08897
FALSE		High	Unambiguous	HVMTNLGEK	[R].HVMTNLGEK.[L]	1xTMTpro [N-Term]; 1xTMTpro [K9]	1xTMTpro [N-Term]; 1xTMTpro [K9]	2.47764	1	1	5	A4HU13	A4HU13 [108-116]			A4HU13	0	1636.93	9	2.49851e+06	5.8669e+06	2.33519e+06	2.25025e+06	1.87889e+06	1.91358e+06	3.23297e+06	2.05296e+06	2.15167e+06	1.65122e+06	1.01928e+07	2.09731e+06	1.77391e+06	1.08294e+06	5145445		High	3	0.7963	0	1	1	1	546.317	1.75	0.00095	31.8884	7.43677e-06	5.1344e-07	2.47764
FALSE		High	Unambiguous	HVMTNLGEK	[R].HVMTNLGEK.[L]	1xTMTpro [N-Term]; 1xOxidation [M3]; 1xTMTpro [K9]	1xTMTpro [N-Term]; 1xOxidation [M3]; 1xTMTpro [K9]	2.29251	1	1	25	A4HU13	A4HU13 [108-116]			A4HU13	0	1652.93	9	2.16047e+06	3.64118e+06	2.4884e+06	2.30923e+06	2.10817e+06	1.98876e+06	2.56698e+06	2.16906e+06	2.2667e+06	1.99406e+06	5.489e+06	1.8197e+06	2.13136e+06	1.53583e+06	3.03602e+06		High	3	0.7971	0	1	1	1	551.652	7.76	0.00428	27.1812	7.43677e-06	1.41004e-06	2.29251
FALSE		High	Unambiguous	YDKPINR	[R].YDKPINR.[Y]	1xTMTpro [N-Term]; 1xTMTpro [K3]	1xTMTpro [N-Term]; 1xTMTpro [K3]	0.155276	2	2	1	E9AWR7; A0A6L0XPE9	E9AWR7 [69-75]; A0A6L0XPE9 [69-75]			E9AWR7; A0A6L0XPE9	0	1513.9	7	368571	278770	221227	410071	311480	249078	92571.6	217141	207144	388407	47035	64202.3	35020.5	27953	18799.9	NotUnique	High	3	0.547	0	1	1	1	505.304	-1.46	-0.00073	22.2651	0.00398758	0.12119	0.155276
FALSE		High	Unambiguous	EVTAQNATDVR	[K].EVTAQNATDVR.[H]	1xTMTpro [N-Term]	1xTMTpro [N-Term]	2.27417	1	1	5	E9B570	E9B570 [56-66]			E9B570	0	1507.8	11	138637	318623	262389	648541	192635	249145	166082	303350	493012	629517	72918.4	69261.2	82595	60877.9	65112.4		High	2	0.7368	0	1	1	1	754.406	0.22	0.00016	23.3264	7.43677e-06	1.55847e-06	2.27417
FALSE		High	Unambiguous	TTTAHASINARPEVR	[R].TTTAHASINARPEVR.[S]	1xTMTpro [N-Term]	1xTMTpro [N-Term]	0.428087	1	1	1	E9B6F6	E9B6F6 [992-1006]			E9B6F6	0	1928.06	15																NoQuanValues	High	4	0.5637	0	1	1	1	482.771	-0.21	-0.0001	22.7367	0.00112392	0.0263341	0.428087
FALSE		High	Unambiguous	EVQQPALQETHTPAR	[R].EVQQPALQETHTPAR.[R]	1xTMTpro [N-Term]	1xTMTpro [N-Term]	2.15781	1	1	1	E9ARW5	E9ARW5 [389-403]			E9ARW5	0	2009.07	15	15391.2	21599.1	22526.9	23232.7	21791.5	13770.5	26408.1	21353.4	21203.6	19769.4	7831.57	10452.3	9771.56	10085.3	7703.1		High	3	0.8753	0	1	1	1	670.362	-0.3	-0.0002	22.7543	7.43677e-06	2.94055e-06	2.15781
FALSE		High	Unambiguous	RADVGIAVHGATDAAR	[K].RADVGIAVHGATDAAR.[A]	1xTMTpro [N-Term]	1xTMTpro [N-Term]	3.74883	2	3	165	A0A6L0XCZ5; E9ART6	A0A6L0XCZ5 [615-630]; E9ART6 [615-630]			A0A6L0XCZ5; A4HY23; E9ART6	1	1884.04	16	2.01248e+07	2.9507e+07	1.31318e+07	2.09185e+07	1.5762e+07	1.45429e+07	1.1196e+07	1.80817e+07	1.86479e+07	2.52977e+07	2.11148e+07	1.41206e+07	1.42091e+07	1.02095e+07	1.88912e+07	NotUnique	High	3	0.8008	0	1	1	1	628.684	0.81	0.00051	23.9358	7.43677e-06	4.98613e-10	3.74883
FALSE		High	Unambiguous	TSLGCMEVSGSAR	[K].TSLGCMEVSGSAR.[R]	1xTMTpro [N-Term]; 1xCarbamidomethyl [C5]	1xTMTpro [N-Term]; 1xCarbamidomethyl [C5]	3.23534	1	2	4	A0A6L0X1J3	A0A6L0X1J3 [510-522]			A4HXB1; A0A6L0X1J3	0	1658.82	13	514482	555141	832942	1.08186e+06	647372	683863	589825	880075	1.03716e+06	1.15548e+06	4.38651e+06	5.34914e+06	6.49686e+06	8.17303e+06	6.83757e+06		High	2	0.7969	0	1	1	1	829.911	-0.97	-0.0008	46.6533	7.43677e-06	8.21754e-09	3.23534
FALSE		High	Unambiguous	TSLGCMEVSGSAR	[K].TSLGCMEVSGSAR.[R]	1xTMTpro [N-Term]; 1xCarbamidomethyl [C5]; 1xOxidation [M6]	1xTMTpro [N-Term]; 1xCarbamidomethyl [C5]; 1xOxidation [M6]	2.48036	1	2	13	A0A6L0X1J3	A0A6L0X1J3 [510-522]			A4HXB1; A0A6L0X1J3	0	1674.81	13	302572	303668	370098	452200	341959	315944	313543	408817	434143	475386	1.36651e+06	1.74326e+06	1.89191e+06	2.3397e+06	1.96205e+06		High	2	0.7112	0	1	1	1	837.908	-1.35	-0.00113	46.5654	7.43677e-06	5.05877e-07	2.48036
FALSE		High	Unambiguous	QMQEVQEHPVDGVQVR	[R].QMQEVQEHPVDGVQVR.[Q]	1xTMTpro [N-Term]; 1xOxidation [M2]	1xTMTpro [N-Term]; 1xOxidation [M2]	4.17051	1	1	2	E9B4B7	E9B4B7 [14-29]			E9B4B7	0	2199.11	16	101731	118650	132162	142768	118956	117543	100827	121116	147514	124831	146107	178507	179205	160616	213145		High	3	0.8323	0	1	1	1	733.71	0.19	0.00014	22.8121	7.43677e-06	4.99312e-11	4.17051
FALSE		High	Unambiguous	EDLELRR	[R].EDLELRR.[R]	1xTMTpro [N-Term]	1xTMTpro [N-Term]	1.00995	2	2	5	A4IDG2; E9ASW4	A4IDG2 [199-205]; E9ASW4 [199-205]			A4IDG2; E9ASW4	1	1234.71	7	47455.1	60252.2	57516	57491.2	70096.1	48867.5	43110.1	59925.1	59915	66736.6	89881.6	85032	66776	71043.3	95424.9	NotUnique	High	3	0.412	0	1	1	1	412.24	-1.66	-0.00068	23.3385	0.000134336	0.00137325	1.00995
FALSE		High	Unambiguous	AQVGPSMK	[K].AQVGPSMK.[T]	1xTMTpro [N-Term]; 1xOxidation [M7]; 1xTMTpro [K8]	1xTMTpro [N-Term]; 1xOxidation [M7]; 1xTMTpro [K8]	1.21594	1	2	4	A7YBW7	A7YBW7 [121-128]			A7YBW7; E9AUD1	0	1441.83	8	31823.9	26977.1	30420.8	60017.4	47904	34353.8	15966.6	33318.5	37432.5	61929	19735.8	15630	17616.7	15972.1	14440.1		High	2	0.1797	0	1	1	1	721.42	-0.62	-0.00045	22.8407	2.88002e-05	0.000481024	1.21594
FALSE		High	Unambiguous	EVCHLAWGVMSEEEGMMSDK	[R].EVCHLAWGVMSEEEGMMSDK.[A]	1xTMTpro [N-Term]; 1xCarbamidomethyl [C3]; 1xTMTpro [K20]	1xTMTpro [N-Term]; 1xCarbamidomethyl [C3]; 1xTMTpro [K20]	4.39501	1	1	1	E9B371	E9B371 [500-519]			E9B371	0	2933.38	20																NoQuanValues	High	3	0.9366	0	1	1	1	978.463	-2.29	-0.00224	90.1754	7.43677e-06	1.46659e-11	4.39501
FALSE		High	Unambiguous	ATEASVAAAGGAER	[K].ATEASVAAAGGAER.[S]	1xTMTpro [N-Term]	1xTMTpro [N-Term]	3.64202	1	1	7	A0A6L0XQU1	A0A6L0XQU1 [353-366]			A0A6L0XQU1	0	1564.83	14	137291	154820	270616	325664	250037	179324	158925	281468	304756	289892	983191	542550	968896	759016	606805		High	2	0.7677	0	1	1	1	782.914	-2.43	-0.0019	23.4272	7.43677e-06	8.9308e-10	3.64202
FALSE		High	Unambiguous	MYNNDHK	[-].MYNNDHK.[A]	1xAcetyl [N-Term]; 1xTMTpro [N-Term]; 1xTMTpro [K7]	1xAcetyl [N-Term]; 1xTMTpro [N-Term]; 1xTMTpro [K7]	1.40974	1	1	1	A0A6L0XX90	A0A6L0XX90 [1-7]	A0A6L0XX90 1xAcetyl [N-Term]	A0A6L0XX90 1xAcetyl [N-Term]	A0A6L0XX90	0	1571.81	7	131672	49611.6	56479.5	77340.4	75927.1	52706.9	33058.3	47025.5	58117.4	74984	73244.1	69693	53135.3	58552.5	70714.3		High	3	0.7525	0	1	1	1	524.609	-0.69	-0.00036	23.016	7.43677e-06	0.000171856	1.40974
FALSE		High	Unambiguous	AMEETENVMR	[R].AMEETENVMR.[D]	1xTMTpro [N-Term]	1xTMTpro [N-Term]	0.884058	2	2	1	E9B1H5; A4I6B7	E9B1H5 [598-607]; A4I6B7 [598-607]			E9B1H5; A4I6B7	0	1513.73	10	342899	443367	454823	502270	346904	556118	339106	495399	479613	479201	387712	359800	394926	426949	610104	NotUnique	High	2	0.8298	0	1	1	1	757.371	2.6	0.00197	45.5857	0.000212444	0.00255177	0.884058
FALSE		High	Unambiguous	AMEETENVMR	[R].AMEETENVMR.[D]	1xTMTpro [N-Term]; 1xOxidation [M9]	1xTMTpro [N-Term]; 1xOxidation [M9]	0.484151	2	2	1	E9B1H5; A4I6B7	E9B1H5 [598-607]; A4I6B7 [598-607]			E9B1H5; A4I6B7	0	1529.73	10	12272.5	21163.7	18590.8	32729.4	15403.8	15519.9	16715.1	21583.5	29670.5	31642.4	30485.7	23543.6	67640.5	48488.9	39903.4	NotUnique	High	2	0.7625	0	1	1	1	765.366	-0.49	-0.00037	23.0241	0.000875151	0.0193933	0.484151
FALSE		High	Unambiguous	VSSETASVEEQR	[K].VSSETASVEEQR.[K]	1xTMTpro [N-Term]	1xTMTpro [N-Term]	2.29871	1	1	1	A4I6E4	A4I6E4 [27-38]			A4I6E4	0	1625.83	12																NoQuanValues	High	2	0.6274	0	1	1	1	813.418	-0.4	-0.00032	23.082	7.43677e-06	1.36315e-06	2.29871
FALSE		High	Unambiguous	VVPQPHFEHHK	[R].VVPQPHFEHHK.[K]	1xTMTpro [N-Term]; 1xTMTpro [K11]	1xTMTpro [N-Term]; 1xTMTpro [K11]	1.49366	1	2	3	E9AG32	E9AG32 [169-179]			E9AG32; E9AJP8	0	1963.12	11	56911.8	66619.8	52033.8	63182.6	42945.6	54768.3	45344	54112.5	47850.8	67557.4	79662.2	65752.7	54256.6	56529.4	78724.3		High	4	0.6691	0	1	1	1	491.531	-6.67	-0.00327	23.2809	7.43677e-06	0.000109304	1.49366
FALSE		High	Unambiguous	EFQDEVDEMDSLQANCR	[K].EFQDEVDEMDSLQANCR.[V]	1xTMTpro [N-Term]; 1xCarbamidomethyl [C16]	1xTMTpro [N-Term]; 1xCarbamidomethyl [C16]	3.05484	1	1	1	E9AZH0	E9AZH0 [73-89]			E9AZH0	0	2390.06	17	357805	310511	157114	145188	151597	262334	123706	108345	151944	163969	45612.8	32066.4	32452.8	27865.4	25820.4		High	2	0.9896	0	1	1	1	1195.53	-3.06	-0.00366	77.3091	7.43677e-06	2.20051e-08	3.05484
FALSE		High	Unambiguous	TTTEESNQSTVLR	[K].TTTEESNQSTVLR.[N]	1xTMTpro [N-Term]	1xTMTpro [N-Term]	1.14611	1	1	2	E9B3H1	E9B3H1 [101-113]			E9B3H1	0	1769.92	13	20333.5	25084	28842.9	35491.2	20815.1	18493.9	16554.8	27327.2	39860.7	34432.4	2462.58	4175.79	5232.37	4408.66	3698.39		High	2	0.7182	0	1	1	1	885.46	-4.45	-0.00394	23.7129	4.90894e-05	0.000690624	1.14611
FALSE		High	Unambiguous	DCDQHVCGMLCHPGLCEK	[R].DCDQHVCGMLCHPGLCEK.[C]	1xTMTpro [N-Term]; 4xCarbamidomethyl [C2; C7; C11; C16]; 1xTMTpro [K18]	1xTMTpro [N-Term]; 4xCarbamidomethyl [C2; C7; C11; C16]; 1xTMTpro [K18]	0.994602	2	2	1	E9AM18; A4I4B2	E9AM18 [265-282]; A4I4B2 [265-282]			E9AM18; A4I4B2	0	2824.3	18	196239	209139	168847	233817	203173	211824	203253	224164	220581	248361	160810	180475	176591	169670	160784	NotUnique	High	4	0.7722	0	1	1	1	706.828	-1.46	-0.00103	48.751	0.000145739	0.00148182	0.994602
FALSE		High	Unambiguous	DCDQHVCGMLCHPGLCEK	[R].DCDQHVCGMLCHPGLCEK.[C]	1xTMTpro [N-Term]; 4xCarbamidomethyl [C2; C7; C11; C16]; 1xOxidation [M9]; 1xTMTpro [K18]	1xTMTpro [N-Term]; 4xCarbamidomethyl [C2; C7; C11; C16]; 1xOxidation [M9]; 1xTMTpro [K18]	2.54074	2	2	2	E9AM18; A4I4B2	E9AM18 [265-282]; A4I4B2 [265-282]			E9AM18; A4I4B2	0	2840.29	18	55761.2	58827	46075.3	57070.9	50279.7	55094.2	56896.7	52040.7	66704.5	44200.5	60813.5	63299.2	67734	63572.6	83481.9	NotUnique	High	4	0.8674	0	1	1	1	710.825	-4.48	-0.00318	35.4662	7.43677e-06	3.63875e-07	2.54074
FALSE		High	Unambiguous	MHADSAEVVDEVR	[R].MHADSAEVVDEVR.[A]	1xTMTpro [N-Term]	1xTMTpro [N-Term]	2.55649	2	2	1	A0A6L0XR74; E9ASH6	A0A6L0XR74 [389-401]; E9ASH6 [389-401]			A0A6L0XR74; E9ASH6	0	1761.88	13	89439.7	93278	142363	186196	129811	142840	110255	173954	217400	191138	113053	112965	147275	129711	127061	NotUnique	High	3	0.8715	0	1	1	1	587.964	0.25	0.00014	40.9631	7.43677e-06	3.33899e-07	2.55649
FALSE		High	Unambiguous	MHADSAEVVDEVR	[R].MHADSAEVVDEVR.[A]	1xOxidation [M1]; 1xTMTpro [N-Term]	1xOxidation [M1]; 1xTMTpro [N-Term]	1.65554	2	2	1	A0A6L0XR74; E9ASH6	A0A6L0XR74 [389-401]; E9ASH6 [389-401]			A0A6L0XR74; E9ASH6	0	1777.87	13																NoQuanValues	High	3	0.7807	0	1	1	1	593.294	-1.98	-0.00117	23.157	7.43677e-06	4.54302e-05	1.65554
FALSE		High	Unambiguous	ETYATAEMR	[R].ETYATAEMR.[T]	1xTMTpro [N-Term]	1xTMTpro [N-Term]	1.04923	1	2	1	A0A6L0XIV8	A0A6L0XIV8 [238-246]			E9ALP6; A0A6L0XIV8	0	1375.68	9	77841.4	109292	85031.2	110974	88564.1	88367.7	82336.4	104775	111929	104999	97896.2	73273.5	109381	67598.6	65479.9		High	2	0.7423	0	1	1	1	688.346	0.31	0.00021	29.5219	0.000109048	0.00112892	1.04923
FALSE		High	Unambiguous	DVLMHMLR	[R].DVLMHMLR.[L]	1xTMTpro [N-Term]	1xTMTpro [N-Term]	0.610302	2	2	2	A0A6L0WK90; E9ANR8	A0A6L0WK90 [342-349]; E9ANR8 [342-349]			A0A6L0WK90; E9ANR8	0	1318.73	8	252034	276535	253705	268901	236857	260142	215981	233237	229254	287277	1.39508e+06	1.66779e+06	737437	1.04904e+06	741306	NotUnique	High	3	0.7085	0	1	1	1	440.248	-1.16	-0.00051	65.4419	0.000546615	0.00995986	0.610302
FALSE		High	Unambiguous	AIAGDETDAER	[R].AIAGDETDAER.[I]	1xTMTpro [N-Term]	1xTMTpro [N-Term]	2.8101	1	1	2	A0A6L0WPI7	A0A6L0WPI7 [270-280]			A0A6L0WPI7	0	1451.73	11	19759.6	19489.9	25060.4	25490.2	26006.7	22456.6	18924.1	24669.9	28613.6	29138.9	402672	363621	318036	97743.3	349095		High	2	0.8182	0	1	1	1	726.37	1.81	0.00131	23.284	7.43677e-06	8.36674e-08	2.8101
FALSE		High	Unambiguous	MDSSEIDDQVRR	[K].MDSSEIDDQVRR.[I]	1xTMTpro [N-Term]	1xTMTpro [N-Term]	1.55908	2	2	1	E9ALW9; A0A6L0XNQ9	E9ALW9 [99-110]; A0A6L0XNQ9 [99-110]			E9ALW9; A0A6L0XNQ9	1	1754.87	12	79013.3	117531	188468	155954	129920	85709.4	107602	144595	199581	135406	199895	254228	451592	529485	245044	NotUnique	High	3	0.7918	0	1	1	1	585.626	-1	-0.00058	31.2142	7.43677e-06	7.67044e-05	1.55908
FALSE		High	Unambiguous	EAELEMVK	[R].EAELEMVK.[K]	1xTMTpro [N-Term]; 1xTMTpro [K8]	1xTMTpro [N-Term]; 1xTMTpro [K8]	1.69469	2	3	1	E9AS20; A4HYA2	E9AS20 [924-931]; A4HYA2 [924-931]			E9AS20; A0A6L0XK03; A4HYA2	0	1556.88	8	915904	1.63835e+06	875383	1.11257e+06	810651	829267	881159	897834	1.06214e+06	984077	1.78194e+06	1.20747e+06	1.03202e+06	716912	960877	NotUnique	High	2	0.6451	0	1	1	1	778.945	-0.95	-0.00074	61.9418	7.43677e-06	3.67177e-05	1.69469
FALSE		High	Unambiguous	ETGESASAEGADAAK	[R].ETGESASAEGADAAK.[A]	1xTMTpro [N-Term]; 1xTMTpro [K15]	1xTMTpro [N-Term]; 1xTMTpro [K15]	2.54805	1	1	3	E9ARY2	E9ARY2 [375-389]			E9ARY2	0	2002.02	15	58706.1	66479	63145.7	86489.7	71856.1	58084.1	49483.3	57709.9	72890.2	93393.7	50501.4	49439.4	47435.3	40992.2	54045.8		High	3	0.7928	0	1	1	1	668.015	4.12	0.00275	18.6942	7.43677e-06	3.4965e-07	2.54805
FALSE		High	Unambiguous	DVEQIQQR	[R].DVEQIQQR.[N]	1xTMTpro [N-Term]	1xTMTpro [N-Term]	0.450765	1	1	1	A4HRG2	A4HRG2 [155-162]			A4HRG2	0	1319.72	8	8534.26	9215.34	12149.5	13547.5	8916.77	9958.39	8026	13508.7	14223.3	11497.5	33808.4	43130.2	27141.7	19687.2	31344.3		High	2	0.6781	0	1	1	1	660.364	-2.99	-0.00197	23.3001	0.00103651	0.0232565	0.450765
FALSE		High	Unambiguous	AGSGSATTMAGNTVEPSAEAEQGR	[R].AGSGSATTMAGNTVEPSAEAEQGR.[A]	1xTMTpro [N-Term]	1xTMTpro [N-Term]	3.67194	1	1	1	A4IDB3	A4IDB3 [4962-4985]			A4IDB3	0	2583.23	24	28279.1	25145	38925.7	34423.7	33875.4	35773.8	37173	39265.4	36443.3	29409.1	33417.1	33047.5	35226.5	31235.3	33499.6		High	3	0.8411	0	1	1	1	861.749	1.34	0.00115	35.9808	7.43677e-06	7.58566e-10	3.67194
FALSE		High	Unambiguous	AGSGSATTMAGNTVEPSAEAEQGR	[R].AGSGSATTMAGNTVEPSAEAEQGR.[A]	1xTMTpro [N-Term]; 1xOxidation [M9]	1xTMTpro [N-Term]; 1xOxidation [M9]	2.59029	1	1	1	A4IDB3	A4IDB3 [4962-4985]			A4IDB3	0	2599.22	24	2942.45	1306.09	4168.77	3817.04	2470.05	2890.39	2561.74	1987.8	4653.47	2958.92	5748.16	3708.67	5249.64	4190.75	5377.36		High	3	0.8369	0	1	1	1	867.077	-1.81	-0.00157	23.3469	7.43677e-06	2.77665e-07	2.59029
FALSE		High	Unambiguous	QYREDDALQAASR	[R].QYREDDALQAASR.[E]	1xTMTpro [N-Term]	1xTMTpro [N-Term]	0.925922	1	1	1	A4I9Y5	A4I9Y5 [350-362]			A4I9Y5	1	1826.93	13	13942.6	17582.4	14815.7	22258.1	17806.5	14891.9	17653.4	23103.4	27317.9	30515.8	119532	204529	386376	375703	141315		High	3	0.664	0	1	1	1	609.648	-0.96	-0.00059	23.3723	0.000176346	0.0020784	0.925922
FALSE		High	Unambiguous	AAAVASAEEER	[K].AAAVASAEEER.[A]	1xTMTpro [N-Term]	1xTMTpro [N-Term]	2.31988	1	1	4	A0A6L0X9Z9	A0A6L0X9Z9 [280-290]			A0A6L0X9Z9	0	1407.74	11	30504.7	26136.3	33140.8	41608.4	37492	35246.6	25753.7	42024.3	47695.7	41675	165971	132616	167880	81426	134112		High	2	0.6932	0	1	1	1	704.373	-0.41	-0.00029	23.9216	7.43677e-06	1.21439e-06	2.31988
FALSE		High	Unambiguous	HEMVQAVEAQDDPVMR	[K].HEMVQAVEAQDDPVMR.[R]	1xTMTpro [N-Term]	1xTMTpro [N-Term]	4.33802	1	1	4	A0A6L0XTE3	A0A6L0XTE3 [226-241]			A0A6L0XTE3	0	2159.05	16	648951	978512	1.03155e+06	885233	1.04642e+06	824971	1.21926e+06	936302	1.18203e+06	857344	7.71824e+06	7.91278e+06	5.57408e+06	3.79459e+06	4.35189e+06		High	2	0.8432	0	1	1	1	1080.03	-1.67	-0.00181	50.4558	7.43677e-06	2.00152e-11	4.33802
FALSE		High	Unambiguous	HEMVQAVEAQDDPVMR	[K].HEMVQAVEAQDDPVMR.[R]	1xTMTpro [N-Term]; 1xOxidation [M]	1xTMTpro [N-Term]; 1xOxidation [M3; M15]	3.30128	1	1	14	A0A6L0XTE3	A0A6L0XTE3 [226-241]			A0A6L0XTE3	0	2175.05	16	1.18383e+06	1.23879e+06	1.4367e+06	1.39135e+06	1.39885e+06	1.2378e+06	1.48538e+06	1.5007e+06	1.55245e+06	1.40247e+06	3.29514e+06	3.487e+06	2.8839e+06	2.36935e+06	2.72903e+06		High	3	0.7988	0	1	1	1	725.689	0.95	0.00069	43.4407	7.43677e-06	5.73399e-09	3.30128
FALSE		High	Unambiguous	HEMVQAVEAQDDPVMR	[K].HEMVQAVEAQDDPVMR.[R]	1xTMTpro [N-Term]; 2xOxidation [M3; M15]	1xTMTpro [N-Term]; 2xOxidation [M3; M15]	3.29473	1	1	19	A0A6L0XTE3	A0A6L0XTE3 [226-241]			A0A6L0XTE3	0	2191.04	16	356495	375353	423206	475483	390244	444285	420126	512486	493674	484585	790172	837233	796124	741334	652557		High	3	0.7843	0	1	1	1	731.021	1.65	0.00121	28.4791	7.43677e-06	5.94274e-09	3.29473
FALSE		High	Unambiguous	GAASSSCAATVER	[R].GAASSSCAATVER.[A]	1xTMTpro [N-Term]; 1xCarbamidomethyl [C7]	1xTMTpro [N-Term]; 1xCarbamidomethyl [C7]	2.29838	1	1	1	A0A6L0Y0U1	A0A6L0Y0U1 [1906-1918]			A0A6L0Y0U1	0	1570.78	13	9376.97	6814.83	10734.6	11517.3	12642.4	11952.3	11389.4	16165.8	15413.2	15164.5	38854.4	58356.1	55644.4	41097.5	50223.6		High	2	0.6984	0	1	1	1	785.893	-1.95	-0.00153	23.4168	7.43677e-06	1.36561e-06	2.29838
FALSE		High	Unambiguous	DLYEMLTDSDGDAGYTDGGANDDEVEDETAYK	[R].DLYEMLTDSDGDAGYTDGGANDDEVEDETAYK.[I]	1xTMTpro [N-Term]; 1xTMTpro [K32]	1xTMTpro [N-Term]; 1xTMTpro [K32]	2.39437	1	1	2	E9AU04	E9AU04 [579-610]			E9AU04	0	4082.8	32	122539	229352	180726	312664	155048	188437	165514	206314	291433	300822	213458	178203	242584	141191	166744		High	4	0.9252	0	1	1	1	1021.45	0.5	0.00051	106.462	7.43677e-06	8.08793e-07	2.39437
FALSE		High	Unambiguous	ATMADGQAAVS	[R].ATMADGQAAVS.[-]	1xTMTpro [N-Term]	1xTMTpro [N-Term]	0.680904	1	2	1	A0A6L0XS90	A0A6L0XS90 [115-125]			A0A6L0XS90; E9B378	0	1325.67	11	263946	339555	290822	316115	367384	402099	333532	366137	317201	325628	459251	392922	497091	445469	265291		High	2	0.7661	0	1	1	1	663.338	-0.31	-0.0002	44.3634	0.000440308	0.00695662	0.680904
FALSE		High	Unambiguous	ATMADGQAAVS	[R].ATMADGQAAVS.[-]	1xTMTpro [N-Term]; 1xOxidation [M3]	1xTMTpro [N-Term]; 1xOxidation [M3]	1.04457	1	2	8	A0A6L0XS90	A0A6L0XS90 [115-125]			A0A6L0XS90; E9B378	0	1341.66	11	134511	153051	138894	144096	130695	130102	123124	152270	149803	144065	191199	182106	182428	149285	156626		High	2	0.7471	0	1	1	1	671.336	-0.15	-0.0001	23.5433	0.000115039	0.00115559	1.04457
FALSE		High	Unambiguous	AEAEGATPALQDLEAMPPK	[R].AEAEGATPALQDLEAMPPK.[V]	1xTMTpro [N-Term]; 1xTMTpro [K19]	1xTMTpro [N-Term]; 1xTMTpro [K19]	4.16838	1	1	5	A0A6L0XIJ1	A0A6L0XIJ1 [1038-1056]			A0A6L0XIJ1	0	2547.36	19	608513	706973	799224	726670	752995	551322	872124	888780	848027	791122	3.75013e+06	2.40233e+06	3.28611e+06	1.92548e+06	2.55021e+06		High	2	0.8508	0	1	1	1	1274.18	-3.8	-0.00483	82.2738	7.43677e-06	5.05141e-11	4.16838
FALSE		High	Unambiguous	AEAEGATPALQDLEAMPPK	[R].AEAEGATPALQDLEAMPPK.[V]	1xTMTpro [N-Term]; 1xOxidation [M16]; 1xTMTpro [K19]	1xTMTpro [N-Term]; 1xOxidation [M16]; 1xTMTpro [K19]	4.47542	1	1	2	A0A6L0XIJ1	A0A6L0XIJ1 [1038-1056]			A0A6L0XIJ1	0	2563.36	19	348401	426051	357959	378734	365285	390244	395346	388936	502513	497996	1.75766e+06	1.22051e+06	1.57666e+06	956341	984105		High	2	0.8525	0	1	1	1	1282.18	-3.6	-0.00461	72.0472	7.43677e-06	9.45655e-12	4.47542
FALSE		High	Unambiguous	GCEGQLCATSQPCEMR	[R].GCEGQLCATSQPCEMR.[L]	1xTMTpro [N-Term]; 3xCarbamidomethyl [C2; C7; C13]; 1xOxidation [M15]	1xTMTpro [N-Term]; 3xCarbamidomethyl [C2; C7; C13]; 1xOxidation [M15]	3.19824	1	1	2	E9AWG7	E9AWG7 [50-65]			E9AWG7	0	2203.95	16	10452	9272.23	14934.5	19283	16119	11624.7	11797.7	19157.6	17254.6	18118.4	33117.7	31960.1	19808.1	28007.3	34479.1		High	3	0.9319	0	1	1	1	735.319	-4.04	-0.00297	23.6401	7.43677e-06	1.00617e-08	3.19824
FALSE		High	Unambiguous	SSVTAAEAPTSTSTDQAR	[R].SSVTAAEAPTSTSTDQAR.[A]	1xTMTpro [N-Term]	1xTMTpro [N-Term]	2.87696	1	1	2	E9AV54	E9AV54 [255-272]			E9AV54	0	2084.04	18	9788.08	9823.48	8395.95	13013.8	10185.4	9442.86	9745.17	13503.2	11783.3	12071.8	12155.7	10006.6	11133.5	9182.69	14871.2		High	3	0.7524	0	1	1	1	695.349	-5	-0.00347	23.6422	7.43677e-06	5.80896e-08	2.87696
FALSE		High	Unambiguous	KAGSAGASVGSEASGSEK	[R].KAGSAGASVGSEASGSEK.[A]	1xTMTpro [N-Term]; 2xTMTpro [K1; K18]	1xTMTpro [N-Term]; 2xTMTpro [K1; K18]	7.31266	1	1	10	A4HVT1	A4HVT1 [379-396]			A4HVT1	1	2492.38	18	74082.5	67588.9	245676	183027	213822	113181	89876.1	192271	178401	197665	171169	1.16337e+06	1.5424e+06	1.50691e+06	151855		High	3	0.7946	0	1	1	1	831.463	-0.82	-0.00068	32.2352	7.43677e-06	1.784e-18	7.31266
FALSE		High	Unambiguous	EGVHFEESEEEKR	[K].EGVHFEESEEEKR.[Q]	1xTMTpro [N-Term]; 1xTMTpro [K12]	1xTMTpro [N-Term]; 1xTMTpro [K12]	4.5949	2	2	23	P27741; E9B3L2	P27741 [519-531]; E9B3L2 [519-531]			P27741; E9B3L2	1	2213.13	13	1.15005e+06	1.00803e+06	5.86374e+06	1.2597e+07	4.87567e+06	2.9872e+06	1.41859e+06	6.70745e+06	1.00949e+07	1.58805e+07	1.12221e+06	1.60767e+06	749600	525874	546606	NotUnique	High	3	0.7002	0	1	1	1	738.383	0.73	0.00054	32.5443	7.43677e-06	4.92655e-12	4.5949
FALSE		High	Unambiguous	THNYDEPMEVTR	[R].THNYDEPMEVTR.[Q]	1xTMTpro [N-Term]	1xTMTpro [N-Term]	3.06261	1	1	3	A4IDR9	A4IDR9 [297-308]			A4IDR9	0	1795.86	12	27705.7	41674.8	35104.1	42537.2	38509.4	38851.9	41452.4	39756.1	39478.7	37240.9	74719	77367.8	77381.3	82451.2	61041.1		High	3	0.8512	0	1	1	1	599.292	-0.25	-0.00015	23.5048	7.43677e-06	2.10918e-08	3.06261
FALSE		High	Unambiguous	THNYDEPMEVTR	[R].THNYDEPMEVTR.[Q]	1xTMTpro [N-Term]; 1xOxidation [M8]	1xTMTpro [N-Term]; 1xOxidation [M8]	2.99864	1	1	5	A4IDR9	A4IDR9 [297-308]			A4IDR9	0	1811.86	12	49456.9	55226.7	62648.9	77807.5	68465.1	52969.4	48511.7	64419.5	93597.1	71520.8	148997	162193	189345	169176	129933		High	3	0.8053	0	1	1	1	604.624	0.5	0.0003	24.3109	7.43677e-06	2.9904e-08	2.99864
FALSE		High	Unambiguous	TVSGSGAEPSSVNPNDDR	[R].TVSGSGAEPSSVNPNDDR.[Q]	1xTMTpro [N-Term]	1xTMTpro [N-Term]	0.508823	1	1	1	E9AHQ2	E9AHQ2 [254-271]			E9AHQ2	0	2093.01	18	1184.22	0	0	2153.56	0	0	1440	0	1556.66	936.148	4656.77	3060.46	40695.6	20836.1	7245.11		High	2	0.7943	0	1	1	1	1047	-4.66	-0.00487	23.7275	0.000814733	0.0169776	0.508823
FALSE		High	Unambiguous	HMQEACVDVAAEHAYR	[K].HMQEACVDVAAEHAYR.[A]	1xTMTpro [N-Term]; 1xCarbamidomethyl [C6]	1xTMTpro [N-Term]; 1xCarbamidomethyl [C6]	3.25921	1	1	1	A4HTZ6	A4HTZ6 [68-83]			A4HTZ6	0	2191.03	16																NoQuanValues	High	4	0.773	0	1	1	1	548.514	0.2	0.00011	24.2645	7.43677e-06	7.21402e-09	3.25921
FALSE		High	Unambiguous	HMQEACVDVAAEHAYR	[K].HMQEACVDVAAEHAYR.[A]	1xTMTpro [N-Term]; 1xOxidation [M2]; 1xCarbamidomethyl [C6]	1xTMTpro [N-Term]; 1xOxidation [M2]; 1xCarbamidomethyl [C6]	1.95835	1	1	1	A4HTZ6	A4HTZ6 [68-83]			A4HTZ6	0	2207.03	16																NoQuanValues	High	4	0.7759	0	1	1	1	552.513	0.4	0.00022	24.0519	7.43677e-06	8.729e-06	1.95835
FALSE		High	Unambiguous	EAAETALR	[RK].EAAETALR.[E]	1xTMTpro [N-Term]	1xTMTpro [N-Term]	1.39954	2	2	1	E9B494; A0A6L0XNI7	E9B494 [262-269]; A0A6L0XNI7 [262-269]			E9B494; A0A6L0XNI7	0	1164.65	8																NoQuanValues	High	2	0.3289	0	1	1	1	582.83	-1.38	-0.00081	23.7742	7.43677e-06	0.000181533	1.39954
FALSE		High	Unambiguous	SAAAECCSALER	[R].SAAAECCSALER.[K]	1xTMTpro [N-Term]; 2xCarbamidomethyl [C6; C7]	1xTMTpro [N-Term]; 2xCarbamidomethyl [C6; C7]	3.30465	1	1	5	A4HW58	A4HW58 [2754-2765]			A4HW58	0	1628.77	12	17676.6	17819.8	35049.3	37683.1	34738.9	24046.6	24763.4	46357.4	73282.3	60956	1.0267e+06	811389	450965	101940	130100		High	2	0.7646	0	1	1	1	814.887	-1.31	-0.00107	23.7848	7.43677e-06	5.62968e-09	3.30465
FALSE		High	Unambiguous	HGHLGFLPR	[R].HGHLGFLPR.[K]	1xTMTpro [N-Term]	1xTMTpro [N-Term]	0.879667	2	4	11	A0A6L0XSA3; E9B396	A0A6L0XSA3 [11-19]; E9B396 [11-19]			E9B578; A0A6L0XSA3; A4I8D7; E9B396	0	1337.78	9	223104	352908	492958	1.09683e+06	349820	454980	278422	356440	844311	1.15575e+06	300841	302792	200770	140026	255847	NotUnique	High	4	0.7003	0	1	1	1	335.199	-1.47	-0.00049	24.3249	0.000212444	0.00260725	0.879667
FALSE		High	Unambiguous	LNPDEEDQQR	[R].LNPDEEDQQR.[-]	1xTMTpro [N-Term]	1xTMTpro [N-Term]	2.06613	2	2	3	A4I8F2; E9B3B0	A4I8F2 [537-546]; E9B3B0 [537-546]			A4I8F2; E9B3B0	0	1547.76	10	42459.7	67271.5	49437	110577	44547	54907.8	20468	59139.2	70478.6	108499	61140.7	53955.2	40308.3	17257.7	26790.9	NotUnique	High	2	0.8675	0	1	1	1	774.384	-1.23	-0.00095	23.8017	7.43677e-06	4.84881e-06	2.06613
FALSE		High	Unambiguous	TSCVCEIDMFR	[K].TSCVCEIDMFR.[G]	1xTMTpro [N-Term]; 2xCarbamidomethyl [C3; C5]	1xTMTpro [N-Term]; 2xCarbamidomethyl [C3; C5]	1.79938	1	2	1	A4IAJ7	A4IAJ7 [888-898]			A0A6L0XPW4; A4IAJ7	0	1721.8	11	219990	233283	296412	309625	334245	277076	268788	357465	381632	413998	719544	788632	735956	595633	662339		High	2	0.9463	0	1	1	1	861.4	-3.04	-0.00262	69.9118	7.43677e-06	2.07641e-05	1.79938
FALSE		High	Unambiguous	HESVLLK	[R].HESVLLK.[C]	1xTMTpro [N-Term]; 1xTMTpro [K7]	1xTMTpro [N-Term]; 1xTMTpro [K7]	0.61548	1	2	2	E9AKV2	E9AKV2 [35-41]			A0A6L0WI64; E9AKV2	0	1433.9	7	52567.7	72848.8	89543.8	162175	102806	80369.8	54226.8	97679.2	165630	106308	101323	122874	166188	140962	92196.6		High	3	0.3204	0	1	1	1	478.635	-3.84	-0.00183	23.9963	0.000546615	0.00969821	0.61548
FALSE		High	Unambiguous	DYETTVAR	[K].DYETTVAR.[E]	1xTMTpro [N-Term]	1xTMTpro [N-Term]	1.12136	1	1	2	E9ATB2	E9ATB2 [219-226]			E9ATB2	0	1258.66	8	52633.8	53729	56594	47089.9	83931.9	55189	27610.2	52949	47710.9	50351.2	13337.6	16680.1	14928.5	17108.2	14143.2		High	2	0.6145	0	1	1	1	629.835	1.64	0.00103	24.0253	5.58737e-05	0.00078394	1.12136
FALSE		High	Unambiguous	NYVSPEDER	[R].NYVSPEDER.[A]	1xTMTpro [N-Term]	1xTMTpro [N-Term]	0.153512	1	1	1	A0A6L0XRR7	A0A6L0XRR7 [5-13]			A0A6L0XRR7	0	1412.7	9	11996.8	11207.6	14515.8	17838.7	13451	14846.2	13154.1	15252.8	17835.2	18826.2	38093.1	26441	42870.7	25920.3	31988.7		High	2	0.3968	0	1	1	1	706.849	-4.41	-0.00312	24.013	0.00401926	0.122408	0.153512
FALSE		High	Unambiguous	QASSALDNAGGGEVDGSNRPTASAR	[R].QASSALDNAGGGEVDGSNRPTASAR.[E]	1xTMTpro [N-Term]	1xTMTpro [N-Term]	4.22235	1	1	2	E9AU24	E9AU24 [1088-1112]			E9AU24	0	2692.32	25	12281.9	21728.9	37255.7	64805.3	23559.9	26793.9	14902.3	44696.5	55369.7	57162.7	5780.09	4130.55	2731.25	2409.42	4121.61		High	3	0.7843	0	1	1	1	898.109	-3.21	-0.00288	24.0985	7.43677e-06	3.76281e-11	4.22235
FALSE		High	Unambiguous	IQANGDGLGNLLTQVAAPELEK	[R].IQANGDGLGNLLTQVAAPELEK.[L]	1xTMTpro [N-Term]; 1xTMTpro [K22]	1xTMTpro [N-Term]; 1xTMTpro [K22]	4.53296	1	1	5	E9AYP0	E9AYP0 [323-344]			E9AYP0	0	2859.61	22	1.29459e+06	1.59445e+06	1.10136e+06	1.32112e+06	868627	1.13917e+06	857928	1.23345e+06	1.16609e+06	1.29495e+06	340369	371960	409322	336283	328182		High	2	0.826	0	1	1	1	1430.31	1.91	0.00273	110.689	7.43677e-06	6.90785e-12	4.53296
FALSE		High	Unambiguous	SANSDFGLPESAIK	[K].SANSDFGLPESAIK.[T]	1xTMTpro [N-Term]; 1xTMTpro [K14]	1xTMTpro [N-Term]; 1xTMTpro [K14]	3.67972	1	2	1	A4IBB9	A4IBB9 [1356-1369]			A0A6L0XVA8; A4IBB9	0	2044.12	14	73718.2	65165.4	75787.4	70673	66224.5	87126.4	68127.7	67953.4	87510.2	88234.8	549050	434261	418048	341946	490954		High	2	0.7899	0	1	1	1	1022.56	-4.83	-0.00494	73.8899	7.43677e-06	7.27014e-10	3.67972
FALSE		High	Unambiguous	AATQSDVEGAVR	[R].AATQSDVEGAVR.[E]	1xTMTpro [N-Term]	1xTMTpro [N-Term]	2.54501	1	1	6	E9B2F2	E9B2F2 [119-130]			E9B2F2	0	1507.8	12	1.00259e+06	901793	1.10037e+06	1.2355e+06	1.0716e+06	1.09778e+06	903751	1.40962e+06	1.23927e+06	1.47694e+06	168836	168719	143973	132278	135421		High	2	0.8095	0	1	1	1	754.405	-0.27	-0.0002	24.6212	7.43677e-06	3.55486e-07	2.54501
FALSE		High	Unambiguous	SDGTVAVEATR	[R].SDGTVAVEATR.[V]	1xTMTpro [N-Term]	1xTMTpro [N-Term]	2.58352	2	2	6	A0A6L0XIZ9; E9ALL3	A0A6L0XIZ9 [104-114]; E9ALL3 [104-114]			A0A6L0XIZ9; E9ALL3	0	1409.76	11	268461	381576	671136	802182	551957	428706	307507	785053	767101	641229	1.36256e+06	1.12646e+06	634234	530250	898381	NotUnique	High	2	0.7226	0	1	1	1	705.38	-1.73	-0.00122	31.768	7.43677e-06	2.88113e-07	2.58352
FALSE		High	Unambiguous	RVTQAPEVGGEADDGVR	[K].RVTQAPEVGGEADDGVR.[E]	1xTMTpro [N-Term]	1xTMTpro [N-Term]	2.06611	1	1	1	E9AKV8	E9AKV8 [640-656]			E9AKV8	1	2060.07	17	22974.6	27371.3	27373	25583.5	25115	21380.3	21696.2	24840.7	30731.5	27623.3	9682.64	11747.7	13919.4	10379	17437		High	3	0.676	0	1	1	1	687.362	1.02	0.0007	24.2456	7.43677e-06	4.84953e-06	2.06611
FALSE		High	Unambiguous	GVDEAHQAQHEATDNVEQK	[R].GVDEAHQAQHEATDNVEQK.[G]	1xTMTpro [N-Term]; 1xTMTpro [K19]	1xTMTpro [N-Term]; 1xTMTpro [K19]	1.80567	1	1	2	A0A6L0XNV6	A0A6L0XNV6 [71-89]			A0A6L0XNV6	0	2714.36	19	1.08709e+06	1.82142e+06	1.36527e+06	1.34138e+06	1.04332e+06	830932	1.36428e+06	1.12638e+06	1.33098e+06	891279	1.27604e+06	1.34734e+06	1.82757e+06	838072	594210		High	4	0.6696	0	1	1	1	679.344	-3.28	-0.00222	24.2911	7.43677e-06	2.0064e-05	1.80567
FALSE		High	Unambiguous	DGEGSLQVR	[K].DGEGSLQVR.[G]	1xTMTpro [N-Term]	1xTMTpro [N-Term]	1.22117	2	3	3	E9AVX2; A4HZZ9	E9AVX2 [349-357]; A4HZZ9 [458-466]			E9AVX2; A0A6L0XGD9; A4HZZ9	0	1264.68	9	279320	309146	383110	294448	319059	288052	162165	418830	260397	345809	561577	727068	398899	327175	734252	NotUnique	High	2	0.3826	0	1	1	1	632.839	-8.56	-0.00541	24.4569	2.88002e-05	0.000468056	1.22117
FALSE		High	Unambiguous	ASCEAVVEAR	[K].ASCEAVVEAR.[V]	1xTMTpro [N-Term]; 1xCarbamidomethyl [C3]	1xTMTpro [N-Term]; 1xCarbamidomethyl [C3]	1.62136	1	1	2	E9B4R3	E9B4R3 [134-143]			E9B4R3	0	1395.72	10	35843.3	70195.3	98106.3	103944	54347.7	65755.9	41300.7	107066	89257.6	123536	70808.2	55398.5	47586.6	39378.6	48112.1		High	2	0.6007	0	1	1	1	698.364	-1.08	-0.00075	24.3364	7.43677e-06	5.47043e-05	1.62136
FALSE		High	Unambiguous	AITGDETDAER	[R].AITGDETDAER.[I]	1xTMTpro [N-Term]	1xTMTpro [N-Term]	2.77084	1	1	1	E9AK26	E9AK26 [212-222]			E9AK26	0	1481.74	11	190781	129118	149721	152886	96522.3	153479	26879.9	156289	125828	134198	20645.7	18476.7	14480.1	17711.8	18392.6		High	2	0.6928	0	1	1	1	741.372	-2.55	-0.00189	24.3617	7.43677e-06	1.03657e-07	2.77084
FALSE		High	Unambiguous	QHIVITLHR	[K].QHIVITLHR.[V]	1xTMTpro [N-Term]	1xTMTpro [N-Term]	0.781564	1	2	4	A4HWL6	A4HWL6 [578-586]			E9AQC3; A4HWL6	0	1420.87	9	18593.5	23476.3	24078.4	30709.2	23585.9	24873.4	16263.1	21218.5	21064.3	23396.4	10870.3	9751.28	8178.48	5663.61	22516		High	4	0.7292	0	1	1	1	355.972	-4.58	-0.00163	24.44	0.000294647	0.00421929	0.781564
FALSE		High	Unambiguous	LREEAAADEDSR	[R].LREEAAADEDSR.[R]	1xTMTpro [N-Term]	1xTMTpro [N-Term]	1.91256	1	1	2	A4IAQ7	A4IAQ7 [527-538]			A4IAQ7	1	1665.84	12	111740	66329.6	76180.2	104108	98864.3	89571.4	56630.6	89137.5	86441.5	109009	167959	197087	210359	205208	243552		High	3	0.669	0	1	1	1	555.95	-0.17	-9e-05	24.5164	7.43677e-06	1.1205e-05	1.91256
FALSE		High	Unambiguous	NEGEDILRR	[K].NEGEDILRR.[D]	1xTMTpro [N-Term]	1xTMTpro [N-Term]	2.02257	1	1	2	E9AXT4	E9AXT4 [36-44]			E9AXT4	1	1405.77	9	132299	169707	132860	217430	134740	129351	143697	141066	178308	158327	44455.2	46065.1	48180.6	39501.9	41163.4		High	3	0.735	0	1	1	1	469.262	-0.83	-0.00039	24.5699	7.43677e-06	6.14948e-06	2.02257
FALSE		High	Unambiguous	AEYGNDLQR	[R].AEYGNDLQR.[H]	1xTMTpro [N-Term]	1xTMTpro [N-Term]	1.37426	1	1	3	E9AKA8	E9AKA8 [395-403]			E9AKA8	0	1369.7	9	153579	210162	229252	176770	276371	182663	187621	270243	203975	196825	70582.6	56266.4	55758.5	32910.4	45977		High	2	0.6795	0	1	1	1	685.355	-0.49	-0.00033	21.5994	7.43677e-06	0.000207901	1.37426
FALSE		High	Unambiguous	SVQQDEALGR	[K].SVQQDEALGR.[A]	1xTMTpro [N-Term]	1xTMTpro [N-Term]	1.03215	1	1	2	E9AWN9	E9AWN9 [1093-1102]			E9AWN9	0	1406.76	10	41964.1	45011.1	42062.2	47916.9	44184.9	40280.3	29437.6	51926	51186.7	49882.6	26754.8	26641.1	34290.7	24518.2	24665.8		High	2	0.671	0	1	1	1	703.881	-0.32	-0.00023	21.161	0.000115039	0.00122958	1.03215
FALSE		High	Unambiguous	GVTLDEANR	[K].GVTLDEANR.[I]	1xTMTpro [N-Term]	1xTMTpro [N-Term]	1.53606	2	2	1	E9B1B6; A4I631	E9B1B6 [16-24]; A4I631 [16-24]			E9B1B6; A4I631	0	1278.7	9	235907	271946	253544	214840	188945	239534	152530	253085	210928	173520	320620	221890	311061	129402	194395	NotUnique	High	2	0.5949	0	1	1	1	639.853	1.16	0.00074	35.8119	7.43677e-06	8.68939e-05	1.53606
FALSE		High	Unambiguous	KAEVSIR	[K].KAEVSIR.[T]	1xTMTpro [N-Term]; 1xTMTpro [K1]	1xTMTpro [N-Term]; 1xTMTpro [K1]	0.284267	1	1	3	E9AT64	E9AT64 [7-13]			E9AT64	1	1410.89	7	263069	373774	312359	1.1809e+06	420436	353515	160308	344968	533146	932426	101871	92399.7	80825.8	60726.7	69530.5		High	3	0.3989	0	1	1	1	470.969	-0.25	-0.00012	25.2328	0.0022601	0.0584873	0.284267
FALSE		High	Unambiguous	ELQAQEVQSR	[R].ELQAQEVQSR.[L]	1xTMTpro [N-Term]	1xTMTpro [N-Term]	1.57464	2	2	4	A0A6L0XHI9; E9AZ67	A0A6L0XHI9 [746-755]; E9AZ67 [745-754]			A0A6L0XHI9; E9AZ67	0	1491.81	10	119248	151804	127579	170506	113914	104438	59390.1	111129	150563	142262	197755	136305	167284	58748	137043	NotUnique	High	2	0.573	0	1	1	1	746.407	-1.06	-0.00079	24.6576	7.43677e-06	7.04967e-05	1.57464
FALSE		High	Unambiguous	DEEQLRVEEEKR	[R].DEEQLRVEEEKR.[K]	1xTMTpro [N-Term]; 1xTMTpro [K11]	1xTMTpro [N-Term]; 1xTMTpro [K11]	1.15279	1	1	9	A0A6L0XUM3	A0A6L0XUM3 [47-58]			A0A6L0XUM3	2	2168.18	12	141877	150476	185651	205642	166459	189895	136851	225972	203129	222774	208905	942736	1.78008e+06	1.39982e+06	197451		High	4	0.5905	0	1	1	1	542.801	0.24	0.00013	19.7975	4.24346e-05	0.000667314	1.15279
FALSE		High	Unambiguous	ALFDVPHAPGCPAR	[R].ALFDVPHAPGCPAR.[V]	1xTMTpro [N-Term]; 1xCarbamidomethyl [C11]	1xTMTpro [N-Term]; 1xCarbamidomethyl [C11]	0.654349	1	2	1	A0A6L0X847	A0A6L0X847 [1262-1275]			E9AQW7; A0A6L0X847	0	1811.95	14	333763	375968	622401	831340	626150	469169	498328	582664	669311	597716	611040	464933	879761	606791	476632		High	3	0.7381	0	1	1	1	604.657	0.49	0.0003	57.7512	0.000491398	0.00795406	0.654349
FALSE		High	Unambiguous	QAQENLYAEQR	[R].QAQENLYAEQR.[K]	1xTMTpro [N-Term]	1xTMTpro [N-Term]	2.14187	1	1	2	E9B1T6	E9B1T6 [359-369]			E9B1T6	0	1653.85	11	95554.4	121547	150208	187516	118337	114497	77042.5	142755	166989	216038	38832.6	38276.8	44886.6	34672.4	38982.5		High	2	0.7014	0	1	1	1	827.429	0.1	8e-05	24.8049	7.43677e-06	3.20773e-06	2.14187
FALSE		High	Unambiguous	GAEESLAASTR	[R].GAEESLAASTR.[E]	1xTMTpro [N-Term]	1xTMTpro [N-Term]	2.496	1	1	1	E9AYI1	E9AYI1 [205-215]			E9AYI1	0	1395.74	11	28228.8	39961.8	60891.7	159670	68474	60824.1	31092.3	53543.2	140521	150286	25155	22902.8	21465.7	17467.2	22943.1		High	2	0.6348	0	1	1	1	698.373	-0.68	-0.00047	24.8107	7.43677e-06	4.64483e-07	2.496
FALSE		High	Unambiguous	REGGAGGGGGGSAGGGGAGPGPGAGGGFGGGGGR	[R].REGGAGGGGGGSAGGGGAGPGPGAGGGFGGGGGR.[R]	1xTMTpro [N-Term]	1xTMTpro [N-Term]	5.04828	1	1	1	E9AMS3	E9AMS3 [302-335]			E9AMS3	1	2788.32	34	6478.69	8016.94	11113.1	8522.24	5524.22	12446.7	6934.18	12881.8	5896.02	7252.93	1526.06	1321.22	2284.78	2220.38	2445.71		High	3	0.8077	0	1	1	1	930.112	1.67	0.00155	24.8344	7.43677e-06	4.14992e-13	5.04828
FALSE		High	Unambiguous	DSSVQEGSFR	[K].DSSVQEGSFR.[H]	1xTMTpro [N-Term]	1xTMTpro [N-Term]	0.998328	2	2	2	E9AMV3; A4HU23	E9AMV3 [249-258]; A4HU23 [249-258]			E9AMV3; A4HU23	0	1415.71	10	37904.4	48192.8	62253.7	85986.6	49197.6	53974.2	34015.6	71889.9	60890	103309	50566.1	45653.1	52229.3	45044.7	50694.6	NotUnique	High	2	0.6416	0	1	1	1	708.358	-0.29	-0.00021	24.9011	0.000140714	0.00145473	0.998328
FALSE		High	Unambiguous	VEGTATTSAENSGNDGDAAGDFDDR	[R].VEGTATTSAENSGNDGDAAGDFDDR.[V]	1xTMTpro [N-Term]	1xTMTpro [N-Term]	4.1965	1	1	2	E9ARC7	E9ARC7 [170-194]			E9ARC7	0	2776.21	25	68668	112781	94967.8	115479	93499.7	102846	100140	107219	118018	117422	32716.3	24951.7	33516.1	41357.6	32783		High	2	0.9269	0	1	1	1	1388.61	-0.2	-0.00028	46.0416	7.43677e-06	4.33277e-11	4.1965
FALSE		High	Unambiguous	TEEAPEGEREAASESPAAK	[K].TEEAPEGEREAASESPAAK.[Q]	1xTMTpro [N-Term]; 1xTMTpro [K19]	1xTMTpro [N-Term]; 1xTMTpro [K19]	2.0362	1	1	2	A4IDT2	A4IDT2 [637-655]			A4IDT2	1	2567.31	19	10672.5	12584.4	13269.3	23483.3	13288.2	14107	9790.32	18541.7	20990.3	24101.5	39086.3	22329.5	135150	68809.2	89101.1		High	3	0.6511	0	1	1	1	856.442	1.48	0.00127	24.9241	7.43677e-06	5.70896e-06	2.0362
FALSE		High	Unambiguous	VTNEEIER	[K].VTNEEIER.[E]	1xTMTpro [N-Term]	1xTMTpro [N-Term]	1.28775	1	1	1	E9AMZ4	E9AMZ4 [63-70]			E9AMZ4	0	1293.7	8	71959.8	40448	34273.2	68263.2	57040.9	71775.3	26326.4	38561.4	47983.8	59820	30400.1	24336.2	37651.5	27239.8	24653.6		High	2	0.4844	0	1	1	1	647.352	-0.29	-0.00019	24.9742	7.43677e-06	0.000329679	1.28775
FALSE		High	Unambiguous	VASESEGIDSR	[R].VASESEGIDSR.[V]	1xTMTpro [N-Term]	1xTMTpro [N-Term]	2.12682	4	6	3	A0A6L0XDX7; E9AW23; E9AW28; E9AW22	A0A6L0XDX7 [1429-1439]; E9AW23 [1427-1437]; E9AW28 [1440-1450]; E9AW22 [1415-1425]			A0A6L0XDX7; A0A6L0XPL2; A0A6L0XGI8; E9AW23; E9AW28; E9AW22	0	1453.75	11	249912	316229	455223	759695	345458	378317	116674	480946	384479	712476	284759	295655	282651	224141	361441	NotUnique	High	2	0.7535	0	1	1	1	727.378	1.71	0.00124	24.8775	7.43677e-06	3.48225e-06	2.12682
FALSE		High	Unambiguous	DGVMPLVHNAEHQAEVSCVAWNSGR	[R].DGVMPLVHNAEHQAEVSCVAWNSGR.[R]	1xTMTpro [N-Term]; 1xCarbamidomethyl [C18]	1xTMTpro [N-Term]; 1xCarbamidomethyl [C18]	3.31168	1	1	1	E9AM04	E9AM04 [101-125]			E9AM04	0	3067.48	25	392398	490376	533924	504950	551783	491588	415231	525710	483091	507166	325984	297205	406310	292708	492255		High	4	0.8308	0	1	1	1	767.623	-3.3	-0.00253	70.4099	7.43677e-06	5.41764e-09	3.31168
FALSE		High	Unambiguous	AAGGIGLHVHNIR	[K].AAGGIGLHVHNIR.[A]	1xTMTpro [N-Term]	1xTMTpro [N-Term]	3.96547	2	2	42	E9AZQ5; A0A6L0XJ18	E9AZQ5 [254-266]; A0A6L0XJ18 [254-266]			E9AZQ5; A0A6L0XJ18	0	1618.95	13	1.75139e+06	2.69314e+06	1.60098e+06	2.46455e+06	1.82385e+06	1.55845e+06	1.85546e+06	1.60327e+06	1.99428e+06	2.32376e+06	1.47947e+06	1.92215e+06	2.75857e+06	1.43524e+06	1.13913e+06	NotUnique	High	3	0.7587	0	1	1	1	540.316	-8.18	-0.00441	24.5202	7.43677e-06	1.52871e-10	3.96547
FALSE		High	Unambiguous	SAKPTQETTSTPASTTK	[K].SAKPTQETTSTPASTTK.[T]	1xTMTpro [N-Term]; 2xTMTpro [K3; K17]	1xTMTpro [N-Term]; 2xTMTpro [K3; K17]	0.434622	1	1	1	A0A6L0XT16	A0A6L0XT16 [508-524]			A0A6L0XT16	0	2648.49	17	1778.28	2560.13	4517.77	11778	11467.2	4582.84	3762.92	11980	22336.4	12498.8	11197.7	9701.94	18515.2	5872.15	10228.6		High	3	0.6577	0	1	1	1	883.501	-1.13	-0.001	25.1022	0.00109036	0.025406	0.434622
FALSE		High	Unambiguous	ANQDLSEVR	[R].ANQDLSEVR.[A]	1xTMTpro [N-Term]	1xTMTpro [N-Term]	1.48473	1	1	3	E9B1H3	E9B1H3 [403-411]			E9B1H3	0	1335.72	9	106111	118145	121871	85688.7	144188	89467.1	39162.9	117902	76893.8	94092.8	117356	131591	173924	102671	187007		High	2	0.3503	0	1	1	1	668.363	-0.25	-0.00016	21.9665	7.43677e-06	0.000114712	1.48473
FALSE		High	Unambiguous	KGSVQEQFR	[R].KGSVQEQFR.[L]	1xTMTpro [N-Term]; 1xTMTpro [K1]	1xTMTpro [N-Term]; 1xTMTpro [K1]	0.775205	2	2	3	A0A6L0XGU0; E9AXM7	A0A6L0XGU0 [700-708]; E9AXM7 [699-707]			A0A6L0XGU0; E9AXM7	1	1686.98	9	464246	255347	1.20508e+06	836417	1.05711e+06	796323	184746	1.77282e+06	722874	903853	234512	833419	833224	571179	100503	NotUnique	High	3	0.5225	0	1	1	1	562.998	-0.09	-5e-05	22.2008	0.000294647	0.00435359	0.775205
FALSE		High	Unambiguous	RADNAAAECPTEESHSESGATLQQQQNEAAAEAMR	[R].RADNAAAECPTEESHSESGATLQQQQNEAAAEAMR.[R]	1xTMTpro [N-Term]; 1xCarbamidomethyl [C9]	1xTMTpro [N-Term]; 1xCarbamidomethyl [C9]	5.29028	1	1	6	E9AX05	E9AX05 [17-51]			E9AX05	1	4062.84	35	64239.1	90651.7	61548.9	74304	77741.4	53570.1	77419.2	70948	91603.1	72834.2	23981.2	17594.8	18454.5	18558.8	28899.6		High	4	0.8734	0	1	1	1	1016.47	-0.43	-0.00043	36.5517	7.43677e-06	1.10785e-13	5.29028
FALSE		High	Unambiguous	RADNAAAECPTEESHSESGATLQQQQNEAAAEAMR	[R].RADNAAAECPTEESHSESGATLQQQQNEAAAEAMR.[R]	1xTMTpro [N-Term]; 1xCarbamidomethyl [C9]; 1xOxidation [M34]	1xTMTpro [N-Term]; 1xCarbamidomethyl [C9]; 1xOxidation [M34]	3.84651	1	1	9	E9AX05	E9AX05 [17-51]			E9AX05	1	4078.84	35	36048	51867.9	47515.4	51088	43927.5	38860.3	52782.9	47594.3	77106.4	35222.9	15657.8	15553.7	12053.3	12394.7	14639.1		High	4	0.8636	0	1	1	1	1020.47	1.9	0.00194	30.068	7.43677e-06	2.9259e-10	3.84651
FALSE		High	Unambiguous	EATMAELDAR	[K].EATMAELDAR.[Y]	1xTMTpro [N-Term]	1xTMTpro [N-Term]	2.1102	1	1	1	A0A6L0XRR0	A0A6L0XRR0 [39-48]			A0A6L0XRR0	0	1410.72	10	239786	248372	278932	226526	241177	183089	228188	259647	433646	342393	5.68835e+06	6.72125e+06	7.18509e+06	7.25677e+06	7.27956e+06		High	2	0.7086	0	1	1	1	705.864	-0.31	-0.00022	47.8319	7.43677e-06	3.8127e-06	2.1102
FALSE		High	Unambiguous	EATMAELDAR	[K].EATMAELDAR.[Y]	1xTMTpro [N-Term]; 1xOxidation [M4]	1xTMTpro [N-Term]; 1xOxidation [M4]	1.28068	1	1	7	A0A6L0XRR0	A0A6L0XRR0 [39-48]			A0A6L0XRR0	0	1426.72	10	214328	230962	284252	233046	235298	228233	206646	328355	293215	303119	615746	661047	800026	718310	731661		High	2	0.5938	0	1	1	1	713.861	-0.76	-0.00054	25.3142	7.43677e-06	0.000342257	1.28068
FALSE		High	Unambiguous	NAIVEEDMR	[R].NAIVEEDMR.[W]	1xTMTpro [N-Term]; 1xOxidation [M8]	1xTMTpro [N-Term]; 1xOxidation [M8]	0.959676	2	2	2	E9B611; A0A6L0XRJ4	E9B611 [418-426]; A0A6L0XRJ4 [420-428]			E9B611; A0A6L0XRJ4	0	1396.71	9	63300.7	69637.3	95465.9	125277	98271.3	76371.2	76479.4	103104	124437	139413	80848.2	71492.2	73964.3	73748.6	82956.2	NotUnique	High	2	0.8035	0	1	1	1	698.856	-0.91	-0.00063	25.3647	0.000145739	0.00176068	0.959676
FALSE		High	Unambiguous	HCHYLQEDAWQESACQQADSDPTDDDATASK	[R].HCHYLQEDAWQESACQQADSDPTDDDATASK.[S]	1xTMTpro [N-Term]; 2xCarbamidomethyl [C2; C15]; 1xTMTpro [K31]	1xTMTpro [N-Term]; 2xCarbamidomethyl [C2; C15]; 1xTMTpro [K31]	0.962518	1	1	1	E9B5U7	E9B5U7 [3806-3836]			E9B5U7	0	4187.84	31	28802.8	38368.1	40343.1	52919.8	35462.1	31508.6	34785.4	44857.9	36207.1	47504	15859.1	15560.7	16883	16068.4	10608.9		High	4	1	0	1	1	1	1047.72	0.24	0.00025	49.4196	0.000145739	0.0017362	0.962518
FALSE		High	Unambiguous	MTPEELEDAR	[K].MTPEELEDAR.[S]	1xTMTpro [N-Term]	1xTMTpro [N-Term]	1.45906	2	2	1	E9AVE6; A0A6L0XD19	E9AVE6 [496-505]; A0A6L0XD19 [495-504]			E9AVE6; A0A6L0XD19	0	1494.74	10	605411	917875	599906	695257	605649	553112	671848	581522	666440	547145	1.20646e+06	672542	664581	467352	565698	NotUnique	High	2	0.7859	0	1	1	1	747.875	-0.22	-0.00016	52.0652	7.43677e-06	0.000131766	1.45906
FALSE		High	Unambiguous	AAAAAVAAHK	[R].AAAAAVAAHK.[N]	1xTMTpro [N-Term]; 1xTMTpro [K10]	1xTMTpro [N-Term]; 1xTMTpro [K10]	3.13241	1	1	3	A4HXA3	A4HXA3 [28-37]			A4HXA3	0	1488.91	10	58633.6	63393.3	66467.6	79053.1	62899.2	69356.7	56738	91218.8	71291.8	84274.4	141865	159055	198264	116190	124859		High	3	0.6726	0	1	1	1	496.975	-1.54	-0.00076	25.54	7.43677e-06	1.44106e-08	3.13241
FALSE		High	Unambiguous	CTAVQQADDHANTDVATHQALR	[R].CTAVQQADDHANTDVATHQALR.[N]	1xCarbamidomethyl [C1]; 1xTMTpro [N-Term]	1xCarbamidomethyl [C1]; 1xTMTpro [N-Term]	4.15801	1	1	1	A0A6L0XZD3	A0A6L0XZD3 [392-413]			A0A6L0XZD3	0	2726.32	22	11972.8	10032.6	16124.2	14001	12964.7	12308.2	9824.64	19754.5	13105.8	12409	15202	16220.3	27264	19230.8	25615.9		High	4	0.8383	0	1	1	1	682.336	0.12	8e-05	25.5735	7.43677e-06	5.34546e-11	4.15801
FALSE		High	Unambiguous	NVYDEREDLR	[K].NVYDEREDLR.[A]	1xTMTpro [N-Term]	1xTMTpro [N-Term]	0.332136	2	2	2	A4IDG2; E9ASW4	A4IDG2 [338-347]; E9ASW4 [338-347]			A4IDG2; E9ASW4	1	1612.83	10																NoQuanValues	High	3	0.5385	0	1	1	1	538.28	-0.25	-0.00013	25.6344	0.00182196	0.044783	0.332136
FALSE		High	Unambiguous	HFLPTR	[K].HFLPTR.[Y]	1xTMTpro [N-Term]	1xTMTpro [N-Term]	0.266463	2	3	1	E9B348; A4I890	E9B348 [79-84]; A4I890 [79-84]			E9B348; A4I890; E9B350	0	1074.64	6	6307.15	9933.63	10829.2	19781	8895.97	13803.2	5168.61	13233.2	15434.3	17576.9	11510	10243.9	12915.8	6395.68	9836.42	NotUnique	High	3	0.4192	0	1	1	1	358.883	-2.4	-0.00086	25.6404	0.00243223	0.0646236	0.266463
FALSE		High	Unambiguous	GSEELNAVQR	[K].GSEELNAVQR.[A]	1xTMTpro [N-Term]	1xTMTpro [N-Term]	2.49024	1	1	2	A4I993	A4I993 [70-79]			A4I993	0	1406.76	10	24979.3	23627.1	33956.9	24420.6	30283.2	31789.4	20809.8	65852.5	28428.4	32702.6	349073	236419	290554	104473	162527		High	2	0.6968	0	1	1	1	703.882	0.81	0.00057	25.785	7.43677e-06	4.79322e-07	2.49024
FALSE		High	Unambiguous	QFNQEAEEDTER	[R].QFNQEAEEDTER.[I]	1xTMTpro [N-Term]	1xTMTpro [N-Term]	3.1715	1	1	6	E9AQV3	E9AQV3 [433-444]			E9AQV3	0	1799.84	12	207685	229731	263338	227469	270412	241561	279702	273739	242561	230867	171945	151109	137117	125506	187447		High	2	0.9186	0	1	1	1	900.42	-2.09	-0.00188	26.2244	7.43677e-06	1.16424e-08	3.1715
FALSE		High	Unambiguous	LREEEELER	[R].LREEEELER.[R]	1xTMTpro [N-Term]	1xTMTpro [N-Term]	1.44419	1	1	4	E9AW79	E9AW79 [231-239]			E9AW79	1	1506.81	9	227580	380889	474343	531877	368357	412231	311954	619708	418334	556544	174887	190776	190568	158243	119195		High	3	0.5784	0	1	1	1	502.939	-3.17	-0.00159	25.8616	7.43677e-06	0.000142767	1.44419
FALSE		High	Unambiguous	VLATHQVHVVPR	[R].VLATHQVHVVPR.[A]	1xTMTpro [N-Term]	1xTMTpro [N-Term]	1.54202	2	2	2	E9AW23; E9AW22	E9AW23 [835-846]; E9AW22 [826-837]			E9AW23; E9AW22	0	1660	12	15578.1	22457.4	21214.6	37796.6	19910.2	20217.4	16898.5	23203	27894.3	41315.1	8482.94	7525.85	12510.9	8394.17	7439.1	NotUnique	High	4	0.5867	0	1	1	1	415.753	-4.09	-0.0017	25.8771	7.43677e-06	8.41353e-05	1.54202
FALSE		High	Unambiguous	DTVTGECIR	[R].DTVTGECIR.[A]	1xTMTpro [N-Term]; 1xCarbamidomethyl [C7]	1xTMTpro [N-Term]; 1xCarbamidomethyl [C7]	1.32155	2	2	3	E9ATG6; A4ID12	E9ATG6 [100-108]; A4ID12 [100-108]			E9ATG6; A4ID12	0	1354.7	9	101475	123173	107457	115977	102832	106094	98797.3	116676	125751	117952	118184	85295.3	116985	73910.1	87453.2	NotUnique	High	2	0.6206	0	1	1	1	677.851	-0.07	-5e-05	25.8855	7.43677e-06	0.000275507	1.32155
FALSE		High	Unambiguous	NEESVGAGLR	[K].NEESVGAGLR.[A]	1xTMTpro [N-Term]	1xTMTpro [N-Term]	2.11799	2	3	5	E9B215; A0A6L0XW33	E9B215 [56-65]; A0A6L0XW33 [56-65]			A1Y2D3; E9B215; A0A6L0XW33	0	1335.72	10	703675	1.02217e+06	1.13868e+06	1.01065e+06	851837	839414	908236	931604	934476	952158	3.26929e+06	1.75289e+06	1.56782e+06	919539	2.01348e+06	NotUnique	High	2	0.7075	0	1	1	1	668.361	-2.99	-0.00199	33.4764	7.43677e-06	3.654e-06	2.11799
FALSE		High	Unambiguous	CAAEAGLSEMAR	[K].CAAEAGLSEMAR.[E]	1xCarbamidomethyl [C1]; 1xTMTpro [N-Term]	1xCarbamidomethyl [C1]; 1xTMTpro [N-Term]	2.45822	2	2	3	A4I7K5; E9B2G2	A4I7K5 [255-266]; E9B2G2 [255-266]			A4I7K5; E9B2G2	0	1569.77	12	530159	694332	889489	716222	778559	579978	679463	838271	604840	679115	1.13285e+06	1.46262e+06	1.39576e+06	1.77947e+06	1.58809e+06	NotUnique	High	2	0.7585	0	1	1	1	785.388	0.42	0.00033	48.9722	7.43677e-06	5.70853e-07	2.45822
FALSE		High	Unambiguous	CAAEAGLSEMAR	[K].CAAEAGLSEMAR.[E]	1xCarbamidomethyl [C1]; 1xTMTpro [N-Term]; 1xOxidation [M10]	1xCarbamidomethyl [C1]; 1xTMTpro [N-Term]; 1xOxidation [M10]	2.17241	2	2	6	A4I7K5; E9B2G2	A4I7K5 [255-266]; E9B2G2 [255-266]			A4I7K5; E9B2G2	0	1585.76	12	174591	210239	267180	300941	260790	197011	207689	259911	330696	270360	359822	375685	409037	487281	414614	NotUnique	High	3	0.7188	0	1	1	1	529.26	0.65	0.00034	25.9162	7.43677e-06	2.71531e-06	2.17241
FALSE		High	Unambiguous	SGGDGSMSALVAESR	[R].SGGDGSMSALVAESR.[T]	1xTMTpro [N-Term]	1xTMTpro [N-Term]	3.69853	1	1	1	A4I8Y2	A4I8Y2 [1132-1146]			A4I8Y2	0	1727.86	15	72362	81769.4	128939	90428.1	96411.1	79780	87823.5	148560	147355	188582	2.51921e+06	3.22637e+06	2.69313e+06	3.65054e+06	2815477		High	2	0.8581	0	1	1	1	864.43	-1.52	-0.00131	50.9834	7.43677e-06	6.56091e-10	3.69853
FALSE		High	Unambiguous	EKRPEPVLTHFR	[R].EKRPEPVLTHFR.[I]	1xTMTpro [N-Term]; 1xTMTpro [K2]	1xTMTpro [N-Term]; 1xTMTpro [K2]	0.767696	1	1	2	A0A6L0XI16	A0A6L0XI16 [211-222]			A0A6L0XI16	1	2117.25	12	95830.9	112244	164068	116093	191909	126681	114816	158877	103003	143216	49848.4	248383	528814	679112	56156.9		High	5	0.739	0	1	1	1	424.255	0.04	2e-05	25.2681	0.000319005	0.00451782	0.767696
FALSE		High	Unambiguous	AHEGELQADDEDGTPQK	[R].AHEGELQADDEDGTPQK.[D]	1xTMTpro [N-Term]; 1xTMTpro [K17]	1xTMTpro [N-Term]; 1xTMTpro [K17]	6.11275	1	1	2	E9B4U7	E9B4U7 [522-538]			E9B4U7	0	2448.21	17	48022.5	63743.2	42702.9	56621.2	47605	48902.1	46714	47990.5	57224.6	50390.2	31743.6	25933.6	24135.3	24071.2	34380.6		High	3	0.8768	0	1	1	1	816.742	-0.21	-0.00017	26.0238	7.43677e-06	1.24511e-15	6.11275
FALSE		High	Unambiguous	DGELGVSGSSTASQGR	[R].DGELGVSGSSTASQGR.[F]	1xTMTpro [N-Term]	1xTMTpro [N-Term]	4.12532	1	1	3	E9ATM3	E9ATM3 [391-406]			E9ATM3	0	1811.91	16	56126.6	81242.5	102298	194987	101868	89299.5	78020.2	107219	161294	185204	80500.9	96288.2	86290.9	90487.2	84930.4		High	2	0.7627	0	1	1	1	906.457	0.4	0.00036	26.0556	7.43677e-06	6.38956e-11	4.12532
FALSE		High	Unambiguous	VTVSDSDDDEAR	[K].VTVSDSDDDEAR.[S]	1xTMTpro [N-Term]	1xTMTpro [N-Term]	1.63594	1	1	1	E9AJI1	E9AJI1 [184-195]			E9AJI1	0	1612.76	12	34131.6	38133.5	22521.1	38221.9	26023.2	30948.7	21363.6	24956.1	38705.5	32453.8	13800	12111.8	12038.5	9973.26	10590		High	2	0.9058	0	1	1	1	806.884	-1.37	-0.0011	26.0667	7.43677e-06	5.05371e-05	1.63594
FALSE		High	Unambiguous	EFVHNGTVCYRPNRPK	[K].EFVHNGTVCYRPNRPK.[L]	1xTMTpro [N-Term]; 1xCarbamidomethyl [C9]; 1xTMTpro [K16]	1xTMTpro [N-Term]; 1xCarbamidomethyl [C9]; 1xTMTpro [K16]	0.654926	2	2	4	E9ARQ2; A0A6L0XFN2	E9ARQ2 [144-159]; A0A6L0XFN2 [150-165]			E9ARQ2; A0A6L0XFN2	0	2582.39	16	221327	237022	176740	234084	185963	232142	184864	172683	239508	187714	148600	118981	167276	109963	121695	NotUnique	High	5	0.5188	0	1	1	1	517.284	0.12	6e-05	26.1687	0.000491398	0.00793084	0.654926
FALSE		High	Unambiguous	SVGDAAAVQEER	[R].SVGDAAAVQEER.[S]	1xTMTpro [N-Term]	1xTMTpro [N-Term]	2.373	1	2	2	A0A6L0WUC5	A0A6L0WUC5 [364-375]			A4HWG7; A0A6L0WUC5	0	1535.8	12	47911.2	51066	56213.2	67538.4	72537.2	46458.7	51406.4	65930	77931.8	73220	41073.3	31531.3	39407.2	32743.5	35686.2		High	2	0.7415	0	1	1	1	768.404	1.62	0.00124	26.0038	7.43677e-06	9.08832e-07	2.373
FALSE		High	Unambiguous	ALESGTDPCLSATER	[R].ALESGTDPCLSATER.[S]	1xTMTpro [N-Term]; 1xCarbamidomethyl [C9]	1xTMTpro [N-Term]; 1xCarbamidomethyl [C9]	3.55242	2	2	2	A0A6L0XIJ6; E9ALY9	A0A6L0XIJ6 [350-364]; E9ALY9 [350-364]			A0A6L0XIJ6; E9ALY9	0	1910.94	15	410593	504418	517275	467122	466896	373782	584015	488133	586615	418277	348324	282261	312845	211364	195723	NotUnique	High	2	0.8038	0	1	1	1	955.975	-1.34	-0.00128	49.2155	7.43677e-06	1.45632e-09	3.55242
FALSE		High	Unambiguous	SDINASSETTTAAASAR	[R].SDINASSETTTAAASAR.[M]	1xTMTpro [N-Term]	1xTMTpro [N-Term]	4.3747	1	1	10	E9APE0	E9APE0 [97-113]			E9APE0	0	1956.98	17	736993	894661	757409	588921	650368	646574	780024	704231	740322	443134	244827	229649	220538	197013	264150		High	2	0.8119	0	1	1	1	978.993	0.16	0.00016	26.1493	7.43677e-06	1.63842e-11	4.3747
FALSE		High	Unambiguous	DRVEVQELSR	[K].DRVEVQELSR.[L]	1xTMTpro [N-Term]	1xTMTpro [N-Term]	1.18577	1	1	1	A4I659	A4I659 [96-105]			A4I659	1	1534.85	10	50273.5	52590.9	53674.3	61967.5	52311.7	53687.4	51650.9	63463.6	63344.8	58835.8	148367	105869	252871	128671	182287		High	3	0.5581	0	1	1	1	512.288	-0.38	-0.00019	26.1454	4.24346e-05	0.000562796	1.18577
FALSE		High	Unambiguous	TQEEINSAVR	[R].TQEEINSAVR.[G]	1xTMTpro [N-Term]	1xTMTpro [N-Term]	2.4375	1	1	5	E9AS67	E9AS67 [165-174]			E9AS67	0	1450.78	10	370565	708689	408005	764137	415180	442338	239034	620348	629122	732697	153383	165365	167223	146830	140127		High	2	0.6138	0	1	1	1	725.893	-2.4	-0.00174	26.6412	7.43677e-06	6.39171e-07	2.4375
FALSE		High	Unambiguous	YNEDQEWTQMESCELMPAK	[R].YNEDQEWTQMESCELMPAK.[Q]	1xTMTpro [N-Term]; 1xCarbamidomethyl [C13]; 1xTMTpro [K19]	1xTMTpro [N-Term]; 1xCarbamidomethyl [C13]; 1xTMTpro [K19]	3.12534	1	1	2	A0A6L0XUW8	A0A6L0XUW8 [90-108]			A0A6L0XUW8	0	2997.39	19	158411	177819	165157	167423	133950	152835	195401	199867	236618	194113	1.63052e+06	1.396e+06	1.2523e+06	831477	1.0929e+06		High	3	0.8438	0	1	1	1	999.801	-1.29	-0.00129	87.4106	7.43677e-06	1.49776e-08	3.12534
FALSE		High	Unambiguous	YNEDQEWTQMESCELMPAK	[R].YNEDQEWTQMESCELMPAK.[Q]	1xTMTpro [N-Term]; 1xCarbamidomethyl [C13]; 1xOxidation [M]; 1xTMTpro [K19]	1xTMTpro [N-Term]; 1xCarbamidomethyl [C13]; 1xOxidation [M10; M16]; 1xTMTpro [K19]	2.99076	1	1	2	A0A6L0XUW8	A0A6L0XUW8 [90-108]			A0A6L0XUW8	0	3013.39	19	249027	249560	291814	184990	186225	249252	220670	322979	209204	201612	539875	423790	432852	308262	449830		High	3	0.3014	0	1	1	1	1005.13	-1.69	-0.00169	78.2925	7.43677e-06	3.12173e-08	2.99076
FALSE		High	Unambiguous	TTSEAAMDDGIR	[R].TTSEAAMDDGIR.[F]	1xTMTpro [N-Term]	1xTMTpro [N-Term]	1.78485	2	2	1	A4HSV6; E9AKU4	A4HSV6 [290-301]; E9AKU4 [285-296]			A4HSV6; E9AKU4	0	1570.77	12	27440.6	44136	52143.4	66298.1	44430.4	44266.9	28644.5	57022.3	57682.7	64088.4	55685.4	75260	112826	126711	98334.7	NotUnique	High	2	0.8148	0	1	1	1	785.89	1.08	0.00085	38.4427	7.43677e-06	2.24747e-05	1.78485
FALSE		High	Unambiguous	KQSVVPDSPR	[K].KQSVVPDSPR.[T]	1xTMTpro [N-Term]; 1xTMTpro [K1]	1xTMTpro [N-Term]; 1xTMTpro [K1]	0.794716	1	1	3	E9AX01	E9AX01 [475-484]			E9AX01	1	1721.02	10	223938	217591	290098	201779	201070	236800	151520	361827	164766	255960	112297	108116	143205	117240	100206		High	3	0.473	0	1	1	1	574.345	0.55	0.00032	26.8226	0.000283322	0.00395483	0.794716
FALSE		High	Unambiguous	SVLANAGYSLEQSGGLFGGGSSEMEK	[K].SVLANAGYSLEQSGGLFGGGSSEMEK.[L]	1xTMTpro [N-Term]; 1xTMTpro [K26]	1xTMTpro [N-Term]; 1xTMTpro [K26]	3.89278	2	2	1	A0A6L0XWY7; E9B1R9	A0A6L0XWY7 [1073-1098]; E9B1R9 [1073-1098]			A0A6L0XWY7; E9B1R9	0	3183.61	26	130304	222150	211021	237005	161170	165464	177167	208499	219217	225288	168197	139574	165129	120562	152876	NotUnique	High	4	0.852	0	1	1	1	796.658	-0.2	-0.00016	98.216	7.43677e-06	2.27292e-10	3.89278
FALSE		High	Unambiguous	REEVVEAIR	[K].REEVVEAIR.[K]	1xTMTpro [N-Term]	1xTMTpro [N-Term]	1.24278	2	2	3	A0A6L0XIJ1; E9AYH5	A0A6L0XIJ1 [1871-1879]; E9AYH5 [1893-1901]; [2177-2185]			A0A6L0XIJ1; E9AYH5	1	1404.81	9	563390	1.48356e+06	675761	1.61525e+06	979089	718858	884619	760598	1.36657e+06	928132	953309	690433	649809	571326	705997	NotUnique	High	3	0.4526	0	1	1	1	468.942	-0.22	-0.0001	26.4777	1.46582e-05	0.000417942	1.24278
FALSE		High	Unambiguous	AQPYAENETEVR	[K].AQPYAENETEVR.[M]	1xTMTpro [N-Term]	1xTMTpro [N-Term]	2.6203	2	2	10	E9AKK2; A4HSL8	E9AKK2 [245-256]; A4HSL8 [245-256]			E9AKK2; A4HSL8	0	1710.86	12	282746	378873	257124	250623	286151	248233	381758	263503	340080	254693	652358	432088	398498	262440	317951	NotUnique	High	2	0.6995	0	1	1	1	855.932	-3.17	-0.00271	26.7493	7.43677e-06	2.35714e-07	2.6203
FALSE		High	Unambiguous	STLDSLQESSTKR	[R].STLDSLQESSTKR.[E]	1xTMTpro [N-Term]; 1xTMTpro [K12]	1xTMTpro [N-Term]; 1xTMTpro [K12]	2.84981	1	1	1	E9ATW8	E9ATW8 [483-495]			E9ATW8	1	2060.15	13	33506.8	33883.9	43782.4	41592.8	60414.3	37403.4	41199.4	46446.3	56018.3	40547.4	21919.5	18884.7	20877.9	18376.5	24638.1		High	2	0.7844	0	1	1	1	1030.58	-1.62	-0.00167	41.5976	7.43677e-06	6.73671e-08	2.84981
FALSE		High	Unambiguous	GAAYSEAAAQGDKPSSSSADGQQEGR	[R].GAAYSEAAAQGDKPSSSSADGQQEGR.[A]	1xTMTpro [N-Term]; 1xTMTpro [K13]	1xTMTpro [N-Term]; 1xTMTpro [K13]	4.79002	1	1	16	A4I6A2	A4I6A2 [317-342]			A4I6A2	0	3133.53	26	44120.9	43750.9	64265.2	64385.2	51966.3	51146.5	54732.7	68101.1	81219.5	87753.7	729311	1.06353e+06	800959	1.22684e+06	529483		High	3	0.8265	0	1	1	1	1045.18	3.51	0.00367	33.8399	7.43677e-06	1.69865e-12	4.79002
FALSE		High	Unambiguous	VVAPPERK	[K].VVAPPERK.[Y]	1xTMTpro [N-Term]; 1xTMTpro [K8]	1xTMTpro [N-Term]; 1xTMTpro [K8]	0.168631	1	4	1	C6KJD5	C6KJD5 [330-337]			E9AKA4; C6KJE2; A4HSC2; C6KJD5	1	1503.95	8	490499	395583	247356	525293	457244	293243	139618	191902	227249	356888	163797	212843	259404	159440	164990		High	3	0.4843	0	1	1	1	501.988	-0.29	-0.00015	26.5943	0.00375969	0.112351	0.168631
FALSE		High	Unambiguous	QAEYQLQER	[R].QAEYQLQER.[DE]	1xTMTpro [N-Term]	1xTMTpro [N-Term]	0.852215	1	2	1	E9AVT6	E9AVT6 [338-346]			E9AVT6; A4HZX6	0	1468.77	9	18122.7	17171.5	31602.4	38998.8	27133.6	23706.1	18503.8	37394	39475	50670.5	36232.4	34821	37247.1	33091.9	35054.4		High	2	0.5851	0	1	1	1	734.89	0.5	0.00037	26.6094	0.000223815	0.00298248	0.852215
FALSE		High	Unambiguous	NELAAQSYR	[R].NELAAQSYR.[L]	1xTMTpro [N-Term]	1xTMTpro [N-Term]	1.72286	2	2	2	E9ATS5; A4IDR9	E9ATS5 [311-319]; A4IDR9 [311-319]			E9ATS5; A4IDR9	0	1355.72	9	823326	1.14223e+06	1.2141e+06	685726	1.25618e+06	838591	866663	1.08202e+06	666719	671415	1.12549e+06	1.07204e+06	711668	619308	944327	NotUnique	High	2	0.6543	0	1	1	1	678.365	-0.84	-0.00057	26.6374	7.43677e-06	3.14982e-05	1.72286
FALSE		High	Unambiguous	ETVAQRDDQLDEHDCKIEQMER	[R].ETVAQRDDQLDEHDCKIEQMER.[K]	1xTMTpro [N-Term]; 1xCarbamidomethyl [C15]; 1xTMTpro [K16]	1xTMTpro [N-Term]; 1xCarbamidomethyl [C15]; 1xTMTpro [K16]	5.60424	2	2	1	E9AW08; A0A6L0XGG8	E9AW08 [336-357]; A0A6L0XGG8 [336-357]			E9AW08; A0A6L0XGG8	2	3353.63	22	5213.38	9887.75	15633	97988.1	25403.6	11528.4	11428.2	28216.4	122572	59655.4	20667	24137.2	163062	75741.9	65296.8	NotUnique	High	3	0.7772	0	1	1	1	1118.55	-0.9	-0.001	40.8464	7.43677e-06	1.99712e-14	5.60424
FALSE		High	Unambiguous	ETVAQRDDQLDEHDCKIEQMER	[R].ETVAQRDDQLDEHDCKIEQMER.[K]	1xTMTpro [N-Term]; 1xCarbamidomethyl [C15]; 1xTMTpro [K16]; 1xOxidation [M20]	1xTMTpro [N-Term]; 1xCarbamidomethyl [C15]; 1xTMTpro [K16]; 1xOxidation [M20]	0.781914	2	2	6	E9AW08; A0A6L0XGG8	E9AW08 [336-357]; A0A6L0XGG8 [336-357]			E9AW08; A0A6L0XGG8	2	3369.63	22	95038.3	139738	177607	686478	236933	154349	134143	279721	801707	423383	187185	192939	1.0076e+06	500649	467640	NotUnique	High	4	0.4656	0	1	1	1	843.165	2.19	0.00184	40.9462	0.000294647	0.00421202	0.781914
FALSE		High	Unambiguous	HPHPNGAAIATDEDIHVR	[R].HPHPNGAAIATDEDIHVR.[R]	1xTMTpro [N-Term]	1xTMTpro [N-Term]	1.11781	1	1	1	E9AP12	E9AP12 [357-374]			E9AP12	0	2254.16	18																NoQuanValues	High	5	0.6997	0	1	1	1	451.637	-2.88	-0.0013	26.6715	5.58737e-05	0.000798253	1.11781
FALSE		High	Unambiguous	RSENSQEEELAEMEK	[K].RSENSQEEELAEMEK.[Q]	1xTMTpro [N-Term]; 1xTMTpro [K15]	1xTMTpro [N-Term]; 1xTMTpro [K15]	4.26485	2	2	1	E9AZ16; A0A6L0XGT0	E9AZ16 [122-136]; A0A6L0XGT0 [122-136]			E9AZ16; A0A6L0XGT0	1	2417.21	15	247667	218617	213742	248393	287666	229024	188304	280727	246598	293658	430520	263610	258727	610109	584633	NotUnique	High	3	0.8114	0	1	1	1	806.407	-1.9	-0.00153	39.9884	7.43677e-06	2.98388e-11	4.26485
FALSE		High	Unambiguous	RSENSQEEELAEMEK	[K].RSENSQEEELAEMEK.[Q]	1xTMTpro [N-Term]; 1xOxidation [M13]; 1xTMTpro [K15]	1xTMTpro [N-Term]; 1xOxidation [M13]; 1xTMTpro [K15]	3.4932	2	2	4	E9AZ16; A0A6L0XGT0	E9AZ16 [122-136]; A0A6L0XGT0 [122-136]			E9AZ16; A0A6L0XGT0	1	2433.21	15	79377.5	77466.9	69231.7	85596.6	84256.3	77391.2	59808.2	89624.1	93889.6	107263	107783	69617.2	71529.8	134425	147222	NotUnique	High	3	0.7876	0	1	1	1	811.741	0.7	0.00057	26.7135	7.43677e-06	2.01191e-09	3.4932
FALSE		High	Unambiguous	NIVESESEER	[R].NIVESESEER.[F]	1xTMTpro [N-Term]	1xTMTpro [N-Term]	2.25699	1	1	2	A0A6L0XLA7	A0A6L0XLA7 [73-82]			A0A6L0XLA7	0	1495.76	10	27600.4	30421.2	31534.1	37224	36186.4	25849.7	32091.8	38494.9	45026.4	46574.2	391327	330836	243171	528580	516648		High	2	0.7719	0	1	1	1	748.378	-5.4	-0.00404	26.785	7.43677e-06	1.71157e-06	2.25699
FALSE		High	Unambiguous	KLQAVDER	[K].KLQAVDER.[M]	1xTMTpro [N-Term]; 1xTMTpro [K1]	1xTMTpro [N-Term]; 1xTMTpro [K1]	0.136995	1	1	1	E9B2X8	E9B2X8 [436-443]			E9B2X8	1	1566.95	8																NoQuanValues	High	3	0.2215	0	1	1	1	522.984	-5.15	-0.00269	26.7895	0.00432008	0.134415	0.136995
FALSE		High	Unambiguous	GNGIDDAAVTR	[R].GNGIDDAAVTR.[I]	1xTMTpro [N-Term]	1xTMTpro [N-Term]	2.32443	1	1	1	A4I8E1	A4I8E1 [415-425]			A4I8E1	0	1392.74	11	23907.3	26385.4	30804.6	32905.5	31818.9	29359.9	31387.7	34733.4	42238.3	34121.1	159243	145753	151889	119513	159650		High	2	0.8237	0	1	1	1	696.87	-6.01	-0.00418	26.7949	7.43677e-06	1.1846e-06	2.32443
FALSE		High	Unambiguous	QNEELIR	[R].QNEELIR.[F]	1xTMTpro [N-Term]	1xTMTpro [N-Term]	0.640471	2	2	1	E9ATL0; A0A6L0XTU9	E9ATL0 [237-243]; A0A6L0XTU9 [237-243]			E9ATL0; A0A6L0XTU9	0	1205.68	7	90045.6	82148.7	97065.6	87982.9	101624	95809.9	63648.5	114323	88689.7	86448.9	109675	119197	168923	138653	109162	NotUnique	High	2	0.3949	0	1	1	1	603.344	-0.27	-0.00016	26.8111	0.000501686	0.0085349	0.640471
FALSE		High	Unambiguous	QEMEHSLVDR	[K].QEMEHSLVDR.[T]	1xTMTpro [N-Term]	1xTMTpro [N-Term]	1.10815	1	1	1	E9ALX2	E9ALX2 [177-186]			E9ALX2	0	1547.78	10	110940	133701	135515	121627	116028	128314	167686	130161	112605	113468	51918.6	49659.3	67527.5	44912.6	62974.6		High	3	0.6786	0	1	1	1	516.598	-0.06	-3e-05	26.834	6.2546e-05	0.000838504	1.10815
FALSE		High	Unambiguous	GIADESTVER	[K].GIADESTVER.[V]	1xTMTpro [N-Term]	1xTMTpro [N-Term]	2.07661	2	2	1	E9AGC6; E9ANW6	E9AGC6 [259-268]; E9ANW6 [259-268]			E9AGC6; E9ANW6	0	1380.73	10	74085.8	97246.1	119183	182225	113129	123967	100694	127606	168954	143812	126163	82392.4	128251	56801.7	86597.6	NotUnique	High	2	0.7391	0	1	1	1	690.868	-0.04	-3e-05	26.8588	7.43677e-06	4.57936e-06	2.07661
FALSE		High	Unambiguous	KAEVCIR	[K].KAEVCIR.[T]	1xTMTpro [N-Term]; 1xTMTpro [K1]; 1xCarbamidomethyl [C5]	1xTMTpro [N-Term]; 1xTMTpro [K1]; 1xCarbamidomethyl [C5]	0.519615	1	1	1	A4ID74	A4ID74 [7-13]			A4ID74	1	1483.89	7	26631.1	30104.1	34119.6	34255.2	32496.3	28716	26246.8	49022	46744.8	46184.2	484356	481148	486984	229997	251802		High	3	0.6398	0	1	1	1	495.302	0.34	0.00017	26.8632	0.00078159	0.016024	0.519615
FALSE		High	Unambiguous	ATTKGEVIVPQQPNNGTAR	[R].ATTKGEVIVPQQPNNGTAR.[A]	1xTMTpro [N-Term]; 1xTMTpro [K4]	1xTMTpro [N-Term]; 1xTMTpro [K4]	0.498935	2	2	1	E9AQR6; A0A6L0WYW8	E9AQR6 [15-33]; A0A6L0WYW8 [15-33]			E9AQR6; A0A6L0WYW8	1	2589.46	19	18264.4	22283.3	32417.4	37186.9	27209.5	27472.3	21909	35908	37057.2	33154.4	30827.6	31531.4	39577.2	28063.6	31033.8	NotUnique	High	3	0.6392	0	1	1	1	863.824	-1.53	-0.00132	41.5986	0.000819197	0.0179048	0.498935
FALSE		High	Unambiguous	SDDGAAGIDSEVADSSVSR	[R].SDDGAAGIDSEVADSSVSR.[S]	1xTMTpro [N-Term]	1xTMTpro [N-Term]	4.87591	1	1	4	E9AQ26	E9AQ26 [264-282]			E9AQ26	0	2142.01	19	1.53157e+06	1.96192e+06	2.47381e+06	1.62385e+06	2.53348e+06	1.76179e+06	2.43977e+06	2.06751e+06	1.79555e+06	1.67317e+06	321558	322600	260523	261705	260413		High	2	0.8595	0	1	1	1	1071.51	-2.62	-0.00281	48.7572	7.43677e-06	1.06307e-12	4.87591
FALSE		High	Unambiguous	LNAGESDEEEAEQR	[R].LNAGESDEEEAEQR.[S]	1xTMTpro [N-Term]	1xTMTpro [N-Term]	4.16528	1	1	2	E9B0A9	E9B0A9 [43-56]			E9B0A9	0	1880.88	14	49112.9	50496.4	44198.7	68257.6	50413.3	47928.6	40597.4	47127.5	64889.6	59832.1	46005.6	36976	51364.5	43847.7	48768.7		High	2	0.9101	0	1	1	1	940.944	0.92	0.00087	26.6868	7.43677e-06	5.13769e-11	4.16528
FALSE		High	Unambiguous	ASNEVCVTADAR	[K].ASNEVCVTADAR.[N]	1xTMTpro [N-Term]; 1xCarbamidomethyl [C6]	1xTMTpro [N-Term]; 1xCarbamidomethyl [C6]	2.72283	1	1	3	E9AKI2	E9AKI2 [399-410]			E9AKI2	0	1596.8	12	359691	477967	246574	574684	357341	301230	394969	248870	628554	325608	38252.7	27571.1	17191.3	15363	14429.4		High	2	0.7872	0	1	1	1	798.903	0.43	0.00035	26.9359	7.43677e-06	1.34711e-07	2.72283
FALSE		High	Unambiguous	LMEHGDGAGDDTVR	[R].LMEHGDGAGDDTVR.[L]	1xTMTpro [N-Term]; 1xOxidation [M2]	1xTMTpro [N-Term]; 1xOxidation [M2]	1.28302	1	2	1	A4HV03	A4HV03 [975-988]			A4HV03; A0A6L0WK86	0	1792.85	14	42625.2	41510.6	41176.9	50138.8	45626.4	45402.4	38997.6	53803.1	75980.8	55233.8	50941.3	48404.1	55715.9	54082.8	49589.8		High	3	0.8543	0	1	1	1	598.287	0.72	0.00043	26.3182	7.43677e-06	0.000338044	1.28302
FALSE		High	Unambiguous	GAAAGGVGEPLPGWYAGPHSK	[R].GAAAGGVGEPLPGWYAGPHSK.[E]	1xTMTpro [N-Term]; 1xTMTpro [K21]	1xTMTpro [N-Term]; 1xTMTpro [K21]	4.28374	1	1	1	E9AVN5	E9AVN5 [1068-1088]			E9AVN5	0	2587.39	21	260090	288239	278254	349524	205632	330334	259421	338274	316546	346294	103119	85330.3	81966.1	75096	92387.1		High	3	0.8296	0	1	1	1	863.129	-7.1	-0.00613	62.9767	7.43677e-06	2.69154e-11	4.28374
FALSE		High	Unambiguous	EALNFVDENPNADR	[K].EALNFVDENPNADR.[E]	1xTMTpro [N-Term]	1xTMTpro [N-Term]	2.98464	1	1	4	E9AZT9	E9AZT9 [606-619]			E9AZT9	0	1907.94	14	1.88513e+06	2.53992e+06	2.21482e+06	1.98817e+06	1.7432e+06	3.88019e+06	1.92007e+06	3.0766e+06	1.66046e+06	2.51918e+06	638607	876353	662703	686010	743658		High	2	0.825	0	1	1	1	954.473	-1.42	-0.00135	63.487	7.43677e-06	3.22783e-08	2.98464
FALSE		High	Unambiguous	YSMANAQQGVMK	[R].YSMANAQQGVMK.[V]	1xTMTpro [N-Term]; 1xTMTpro [K12]	1xTMTpro [N-Term]; 1xTMTpro [K12]	3.63277	1	1	3	A4I1D9	A4I1D9 [927-938]			A4I1D9	0	1936.03	12	386044	353607	427679	424859	418215	467281	393870	472014	525348	539024	3.35942e+06	4.01268e+06	3.52805e+06	5.47009e+06	4.06108e+06		High	2	0.7155	0	1	1	1	968.518	0.2	0.0002	54.978	7.43677e-06	9.39354e-10	3.63277
FALSE		High	Unambiguous	YSMANAQQGVMK	[R].YSMANAQQGVMK.[V]	1xTMTpro [N-Term]; 1xOxidation [M]; 1xTMTpro [K12]	1xTMTpro [N-Term]; 1xOxidation [M3; M11]; 1xTMTpro [K12]	3.00558	1	1	6	A4I1D9	A4I1D9 [927-938]			A4I1D9	0	1952.02	12	744787	1.24391e+06	832432	908809	752678	764461	706519	911097	867282	893629	1.28833e+06	1.49239e+06	1.49631e+06	1.91509e+06	1.588e+06		High	2	0.7381	0	1	1	1	976.514	-1.26	-0.00123	43.818	7.43677e-06	2.87924e-08	3.00558
FALSE		High	Unambiguous	YSMANAQQGVMK	[R].YSMANAQQGVMK.[V]	1xTMTpro [N-Term]; 2xOxidation [M3; M11]; 1xTMTpro [K12]	1xTMTpro [N-Term]; 2xOxidation [M3; M11]; 1xTMTpro [K12]	0.466201	1	1	1	A4I1D9	A4I1D9 [927-938]			A4I1D9	0	1968.02	12	56996.4	78328.3	78155.9	131487	63075.5	63313.3	59480.6	92451.2	91899.7	121156	60472.9	56204.6	64578	50250.8	53770.3		High	3	0.5396	0	1	1	1	656.674	-5.25	-0.00344	30.0044	0.000958144	0.0213785	0.466201
FALSE		High	Unambiguous	NNGVEVEVR	[R].NNGVEVEVR.[G]	1xTMTpro [N-Term]	1xTMTpro [N-Term]	1.80836	1	1	1	A4HW58	A4HW58 [2911-2919]			A4HW58	0	1319.72	9	23044.6	22474.2	22589.3	23498.2	21318.4	21486.7	21782.4	25867.3	32898.9	29992.6	312241	248791	153731	60453.2	66965.7		High	2	0.6697	0	1	1	1	660.365	-0.77	-0.00051	27.0993	7.43677e-06	1.97723e-05	1.80836
FALSE		High	Unambiguous	TMGELEYDYSSQFDFNK	[K].TMGELEYDYSSQFDFNK.[I]	1xTMTpro [N-Term]; 1xTMTpro [K17]	1xTMTpro [N-Term]; 1xTMTpro [K17]	3.59156	2	2	2	E9ALJ4; A0A6L0XJ26	E9ALJ4 [270-286]; A0A6L0XJ26 [270-286]			E9ALJ4; A0A6L0XJ26	0	2682.29	17	147720	201875	217839	197314	198458	140362	203305	207579	247880	197978	328082	271067	366442	226865	302091	NotUnique	High	2	0.9266	0	1	1	1	1341.64	-6.11	-0.0082	95.912	7.43677e-06	1.1762e-09	3.59156
FALSE		High	Unambiguous	QVCVDSDAPIDYNDLPMYDEADLR	[K].QVCVDSDAPIDYNDLPMYDEADLR.[S]	1xTMTpro [N-Term]; 1xCarbamidomethyl [C3]	1xTMTpro [N-Term]; 1xCarbamidomethyl [C3]	2.49566	1	1	1	E9B6W5	E9B6W5 [576-599]			E9B6W5	0	3118.43	24	150733	203424	306885	298757	263480	244178	251700	370924	315798	303838	165006	149528	197805	150657	165509		High	3	0.8801	0	1	1	1	1040.16	7.03	0.00731	96.3255	7.43677e-06	4.65359e-07	2.49566
FALSE		High	Unambiguous	DGAAAVVTEQNR	[R].DGAAAVVTEQNR.[R]	1xTMTpro [N-Term]	1xTMTpro [N-Term]	1.72283	1	1	1	E9B715	E9B715 [842-853]			E9B715	0	1534.81	12	72743.8	82043.8	119621	84357.2	98310.1	73972.7	61478.9	122489	74787	95658.7	53443.5	58563.9	63706.4	51816.1	58518.5		High	3	0.672	0	1	1	1	512.276	-0.17	-9e-05	27.2285	7.43677e-06	3.15042e-05	1.72283
FALSE		High	Unambiguous	CNPMQGNAEESVWMYAQEVHR	[R].CNPMQGNAEESVWMYAQEVHR.[E]	1xCarbamidomethyl [C1]; 1xTMTpro [N-Term]	1xCarbamidomethyl [C1]; 1xTMTpro [N-Term]	4.05993	2	2	4	A0A6L0WHY7; E9AKL5	A0A6L0WHY7 [608-628]; E9AKL5 [608-628]			A0A6L0WHY7; E9AKL5	0	2840.29	21	1.61279e+06	2.47995e+06	2.33923e+06	2.27226e+06	2.83197e+06	2.14099e+06	3.6385e+06	2.69507e+06	2.52748e+06	2.56986e+06	2.35276e+06	2.74601e+06	2.48111e+06	3.43432e+06	3.21676e+06	NotUnique	High	3	0.8897	0	1	1	1	947.433	-1.37	-0.0013	75.3378	7.43677e-06	9.12949e-11	4.05993
FALSE		High	Unambiguous	CNPMQGNAEESVWMYAQEVHR	[R].CNPMQGNAEESVWMYAQEVHR.[E]	1xCarbamidomethyl [C1]; 1xTMTpro [N-Term]; 1xOxidation [M]	1xCarbamidomethyl [C1]; 1xTMTpro [N-Term]; 1xOxidation [M4; M14]	4.20072	2	2	12	A0A6L0WHY7; E9AKL5	A0A6L0WHY7 [608-628]; E9AKL5 [608-628]			A0A6L0WHY7; E9AKL5	0	2856.28	21	2.10948e+06	2.84454e+06	2.99392e+06	2.73732e+06	2.93167e+06	2.54827e+06	3.1896e+06	3.61399e+06	2.77582e+06	2.80951e+06	2.60646e+06	2.5798e+06	2.82217e+06	2.96658e+06	3.23312e+06	NotUnique	High	3	0.569	0	1	1	1	952.765	-0.44	-0.00041	72.3867	7.43677e-06	4.23414e-11	4.20072
FALSE		High	Unambiguous	CNPMQGNAEESVWMYAQEVHR	[R].CNPMQGNAEESVWMYAQEVHR.[E]	1xCarbamidomethyl [C1]; 1xTMTpro [N-Term]; 2xOxidation [M4; M14]	1xCarbamidomethyl [C1]; 1xTMTpro [N-Term]; 2xOxidation [M4; M14]	3.313	2	2	5	A0A6L0WHY7; E9AKL5	A0A6L0WHY7 [608-628]; E9AKL5 [608-628]			A0A6L0WHY7; E9AKL5	0	2872.28	21	782500	1.03491e+06	1.14899e+06	1.0687e+06	1.26771e+06	837947	1.07269e+06	1.23903e+06	997447	1.08114e+06	771623	841213	892596	804631	914129	NotUnique	High	3	0.7833	0	1	1	1	958.096	-0.98	-0.00094	63.9262	7.43677e-06	5.37869e-09	3.313
FALSE		High	Unambiguous	KKEEQEEELVR	[K].KKEEQEEELVR.[V]	1xTMTpro [N-Term]; 2xTMTpro [K1; K2]	1xTMTpro [N-Term]; 2xTMTpro [K1; K2]	1.4438	1	1	4	E9AXH6	E9AXH6 [3475-3485]			E9AXH6	2	2329.35	11	217605	298680	322915	239032	347341	246587	289940	344588	268586	283649	105543	114961	96823.4	94110.7	95105.5		High	3	0.6718	0	1	1	1	777.12	-3.74	-0.00291	34.4222	7.43677e-06	0.00014307	1.4438
FALSE		High	Unambiguous	HAEHFCEENNISYR	[R].HAEHFCEENNISYR.[I]	1xTMTpro [N-Term]; 1xCarbamidomethyl [C6]	1xTMTpro [N-Term]; 1xCarbamidomethyl [C6]	1.36235	2	2	1	A0A6L0XLB0; E9B293	A0A6L0XLB0 [52-65]; E9B293 [52-65]			A0A6L0XLB0; E9B293	0	2109.97	14																NoQuanValues	High	4	0.7418	0	1	1	1	528.249	-0.05	-3e-05	27.3014	7.43677e-06	0.000221586	1.36235
FALSE		High	Unambiguous	GVAVHGSLKK	[R].GVAVHGSLKK.[D]	1xTMTpro [N-Term]; 2xTMTpro [K9; K10]	1xTMTpro [N-Term]; 2xTMTpro [K9; K10]	0.403911	2	2	3	E9ALN7; A0A6L0XV62	E9ALN7 [92-101]; A0A6L0XV62 [92-101]			E9ALN7; A0A6L0XV62	1	1908.22	10	45302.4	42023.3	39519	67148.8	49860.4	39705	35841.9	35805.8	65059.5	51002.5	23199.9	19525.2	29618.8	19451	27087.4	NotUnique	High	4	0.5396	0	1	1	1	477.81	-0.63	-0.0003	27.423	0.00126166	0.0300843	0.403911
FALSE		High	Unambiguous	VAIHAQLR	[R].VAIHAQLR.[E]	1xTMTpro [N-Term]	1xTMTpro [N-Term]	0.356846	2	2	9	E9AMQ3; A4HTW6	E9AMQ3 [51-58]; A4HTW6 [51-58]			E9AMQ3; A4HTW6	0	1211.75	8	439977	586313	430276	637129	327056	404751	328446	307484	431122	451298	559836	564514	859865	541627	514596	NotUnique	High	3	0.7224	0	1	1	1	404.59	0.51	0.00021	28.7783	0.00156922	0.039039	0.356846
FALSE		High	Unambiguous	NAEIAAAESPR	[R].NAEIAAAESPR.[D]	1xTMTpro [N-Term]	1xTMTpro [N-Term]	2.22072	1	1	1	A4HSF5	A4HSF5 [163-173]			A4HSF5	0	1432.77	11	22455.9	25417.9	31280.9	30055.3	24774.9	29001.9	26307.9	34852	32702.3	31709.9	135059	91698.3	133230	66775.3	82122.2		High	2	0.7202	0	1	1	1	716.89	0.26	0.00019	27.5764	7.43677e-06	2.08617e-06	2.22072
FALSE		High	Unambiguous	TEASAVSGVTER	[R].TEASAVSGVTER.[T]	1xTMTpro [N-Term]	1xTMTpro [N-Term]	1.97914	1	1	1	E9AKL1	E9AKL1 [39-50]			E9AKL1	0	1510.8	12	34155.5	34386.4	56760	59295.7	36502.8	39060.1	36868.8	49769.4	50421	54762.4	49581.9	47557.6	46182.3	48019.2	69089.7		High	2	0.7279	0	1	1	1	755.905	-0.37	-0.00028	27.6034	7.43677e-06	7.79341e-06	1.97914
FALSE		High	Unambiguous	ELDEMVR	[K].ELDEMVR.[K]	1xTMTpro [N-Term]	1xTMTpro [N-Term]	0.517272	2	2	1	A4ID37; E9ATE1	A4ID37 [72-78]; E9ATE1 [72-78]			A4ID37; E9ATE1	0	1195.63	7	4716023	8319508	5.24104e+06	3245170	5619317	4.25341e+06	11225977	4.10132e+06	2.92552e+06	2.41019e+06	4.76583e+06	2.04633e+06	1.11847e+06	1.15439e+06	4.31377e+06	NotUnique	High	2	0.5329	0	1	1	1	598.318	-2.18	-0.0013	51.4977	0.00078159	0.016226	0.517272
FALSE		High	Unambiguous	ELDEMVR	[K].ELDEMVR.[K]	1xTMTpro [N-Term]; 1xOxidation [M5]	1xTMTpro [N-Term]; 1xOxidation [M5]	0.701235	2	2	12	A4ID37; E9ATE1	A4ID37 [72-78]; E9ATE1 [72-78]			A4ID37; E9ATE1	0	1211.63	7	4.53543e+06	7.76178e+06	5.5644e+06	3.93989e+06	5.24031e+06	4.30699e+06	9.36648e+06	4.32096e+06	3.50977e+06	3.07361e+06	5.08341e+06	2.84946e+06	1.99145e+06	2.02031e+06	4.18127e+06	NotUnique	High	2	0.4545	0	1	1	1	606.318	1.55	0.00094	33.8859	0.000411763	0.00628277	0.701235
FALSE		High	Unambiguous	TESDSTLIENSIACMESDR	[K].TESDSTLIENSIACMESDR.[E]	1xTMTpro [N-Term]; 1xCarbamidomethyl [C14]	1xTMTpro [N-Term]; 1xCarbamidomethyl [C14]	4.26421	1	1	2	E9B6Q0	E9B6Q0 [225-243]			E9B6Q0	0	2462.13	19	750807	1.0814e+06	1.04922e+06	1.01727e+06	624899	1.15195e+06	904294	1.40186e+06	788793	891184	353033	371211	417451	323710	360683		High	2	0.9226	0	1	1	1	1231.57	-0.01	-2e-05	88.4416	7.43677e-06	2.99436e-11	4.26421
FALSE		High	Unambiguous	TESDSTLIENSIACMESDR	[K].TESDSTLIENSIACMESDR.[E]	1xTMTpro [N-Term]; 1xCarbamidomethyl [C14]; 1xOxidation [M15]	1xTMTpro [N-Term]; 1xCarbamidomethyl [C14]; 1xOxidation [M15]	2.98249	1	1	2	E9B6Q0	E9B6Q0 [225-243]			E9B6Q0	0	2478.13	19	451204	719366	432738	582462	371604	713114	481911	650760	448760	439626	331563	285680	233899	194330	253525		High	2	0.87	0	1	1	1	1239.57	-0.62	-0.00077	64.9647	7.43677e-06	3.26595e-08	2.98249
FALSE		High	Unambiguous	VYQHQMDTSVALR	[R].VYQHQMDTSVALR.[E]	1xTMTpro [N-Term]	1xTMTpro [N-Term]	3.05179	2	2	3	E9AR63; B7T1N9	E9AR63 [635-647]; B7T1N9 [635-647]			E9AR63; B7T1N9	0	1851.97	13	1.0679e+06	1.12699e+06	1.40678e+06	1.11127e+06	1.58776e+06	1.12829e+06	1.31421e+06	1.15094e+06	1.09512e+06	986757	720740	600143	852541	759589	865156	NotUnique	High	2	0.775	0	1	1	1	926.488	-0.66	-0.00061	44.0458	7.43677e-06	2.2374e-08	3.05179
FALSE		High	Unambiguous	VYQHQMDTSVALR	[R].VYQHQMDTSVALR.[E]	1xTMTpro [N-Term]; 1xOxidation [M6]	1xTMTpro [N-Term]; 1xOxidation [M6]	1.7357	2	2	6	E9AR63; B7T1N9	E9AR63 [635-647]; B7T1N9 [635-647]			E9AR63; B7T1N9	0	1867.97	13	165765	202062	198334	196963	212397	173621	199493	208278	200053	192332	184142	171042	203826	173847	147015	NotUnique	High	3	0.6744	0	1	1	1	623.327	0.72	0.00045	27.6861	7.43677e-06	2.93711e-05	1.7357
FALSE		High	Unambiguous	TADALEDFHHER	[K].TADALEDFHHER.[L]	1xTMTpro [N-Term]	1xTMTpro [N-Term]	1.62912	1	1	2	E9B297	E9B297 [1863-1874]			E9B297	0	1744.86	12																NoQuanValues	High	4	0.748	0	1	1	1	436.97	-0.31	-0.00014	27.871	7.43677e-06	5.24455e-05	1.62912
FALSE		High	Unambiguous	GDPTMKPEPK	[K].GDPTMKPEPK.[A]	1xTMTpro [N-Term]; 1xOxidation [M5]; 2xTMTpro [K6; K10]	1xTMTpro [N-Term]; 1xOxidation [M5]; 2xTMTpro [K6; K10]	0.826275	2	3	6	Q4VKK8; E9AQA6	Q4VKK8 [180-189]; E9AQA6 [180-189]			E9AQA3; Q4VKK8; E9AQA6	0	2028.16	10	1.11752e+06	1.01519e+06	911768	1.34838e+06	1.08674e+06	935293	348891	787808	569366	1.05791e+06	268811	285137	269624	247364	234738	NotUnique	High	4	0.4899	0	1	1	1	507.795	-2.25	-0.00114	40.2281	0.000235228	0.00338693	0.826275
FALSE		High	Unambiguous	GEEAVNTLR	[R].GEEAVNTLR.[SN]	1xTMTpro [N-Term]	1xTMTpro [N-Term]	0.931932	2	2	1	E9B602; A0A6L0XRI3	E9B602 [42-50]; A0A6L0XRI3 [42-50]			E9B602; A0A6L0XRI3	0	1292.71	9																NoQuanValues	High	2	0.5189	0	1	1	1	646.86	0.18	0.00012	27.8842	0.000176346	0.00201799	0.931932
FALSE		High	Unambiguous	AFAVSISPQEVR	[K].AFAVSISPQEVR.[E]	1xTMTpro [N-Term]	1xTMTpro [N-Term]	2.39967	2	2	3	E9AZP3; A0A6L0XTW1	E9AZP3 [76-87]; A0A6L0XTW1 [76-87]			E9AZP3; A0A6L0XTW1	0	1607.91	12	1.69258e+06	2.02701e+06	1.77242e+06	1.31775e+06	2.10203e+06	1.29775e+06	2.13756e+06	1.57669e+06	1.49664e+06	1.33975e+06	2.02121e+06	2.35057e+06	2.43958e+06	3.19959e+06	3.80798e+06	NotUnique	High	3	0.7462	0	1	1	1	536.637	-7.48	-0.00401	67.6458	7.43677e-06	7.85736e-07	2.39967
FALSE		High	Unambiguous	GFGAHPFR	[R].GFGAHPFR.[Q]	1xTMTpro [N-Term]	1xTMTpro [N-Term]	0.966842	1	1	1	E9ARV9	E9ARV9 [73-80]			E9ARV9	0	1192.65	8																NoQuanValues	High	3	0.6591	0	1	1	1	398.223	0.81	0.00032	28.0524	0.000145739	0.0016996	0.966842
FALSE		High	Unambiguous	EAAGGVSAGAGYAEGR	[R].EAAGGVSAGAGYAEGR.[Q]	1xTMTpro [N-Term]	1xTMTpro [N-Term]	2.62037	1	1	1	E9AZA3	E9AZA3 [58-73]			E9AZA3	0	1726.87	16	28427.9	35123.9	44582.8	76729.8	39254.9	47118.4	34234.3	43634.8	68680.7	60110	12757.4	9762.12	15702.3	9927.07	13414.5		High	2	0.7938	0	1	1	1	863.938	1	0.00087	28.0584	7.43677e-06	2.35622e-07	2.62037
FALSE		High	Unambiguous	KGGYHHVVIGEVYNDR	[R].KGGYHHVVIGEVYNDR.[Y]	1xTMTpro [N-Term]; 1xTMTpro [K1]	1xTMTpro [N-Term]; 1xTMTpro [K1]	1.07098	2	2	5	A4I649; E9B1D2	A4I649 [145-160]; E9B1D2 [144-159]			A4I649; E9B1D2	1	2451.34	16	193119	203349	278917	338124	251807	245274	221326	372360	300879	402995	326569	429577	404929	433879	337105	NotUnique	High	4	0.6238	0	1	1	1	613.59	-0.83	-0.00051	25.0228	9.61723e-05	0.00101209	1.07098
FALSE		High	Unambiguous	RQHDEQEEHIAFLRDEQLR	[R].RQHDEQEEHIAFLRDEQLR.[IS]	1xTMTpro [N-Term]	1xTMTpro [N-Term]	2.10389	2	2	5	A0A6L0WHL1; E9AKA8	A0A6L0WHL1 [44-62]; E9AKA8 [44-62]			A0A6L0WHL1; E9AKA8	2	2753.4	19	130553	206510	141301	211235	193787	129964	134575	166433	224779	168675	363833	333569	955190	1.02322e+06	743064	NotUnique	High	4	0.6856	0	1	1	1	689.105	-1.38	-0.00095	28.2686	7.43677e-06	3.94613e-06	2.10389
FALSE		High	Unambiguous	QHTADADSANDGGLVTSNNTAGEEPAAANGEAKR	[K].QHTADADSANDGGLVTSNNTAGEEPAAANGEAKR.[N]	1xTMTpro [N-Term]; 1xTMTpro [K33]	1xTMTpro [N-Term]; 1xTMTpro [K33]	5.03103	1	1	1	A4I5J5	A4I5J5 [253-286]			A4I5J5	1	3947.92	34	2140.78	1361.25	2795.32	3374.34	2852.53	2310	3486.03	3325.87	4817.94	3122.7	27233.8	23305.2	71292.9	29489.7	20966.8		High	4	0.8511	0	1	1	1	987.735	-1.25	-0.00124	28.26	7.43677e-06	4.55952e-13	5.03103
FALSE		High	Unambiguous	GVSFTFGEDVVK	[R].GVSFTFGEDVVK.[R]	1xTMTpro [N-Term]; 1xTMTpro [K12]	1xTMTpro [N-Term]; 1xTMTpro [K12]	2.97797	1	2	2	A4I9P2	A4I9P2 [218-229]			A4I9P2; E9B4Q6	0	1893.06	12																NoQuanValues	High	2	0.7757	0	1	1	1	947.033	-1.55	-0.00147	85.7106	7.43677e-06	3.34741e-08	2.97797
FALSE		High	Unambiguous	VMTEEELQR	[K].VMTEEELQR.[S]	1xTMTpro [N-Term]	1xTMTpro [N-Term]	1.50955	2	2	1	A0A6L0XT02; E9ATW3	A0A6L0XT02 [13-21]; E9ATW3 [13-21]			A0A6L0XT02; E9ATW3	0	1438.75	9	867980	1.01964e+06	1.50211e+06	1.17327e+06	1.6785e+06	986421	1539902	802037	1.23252e+06	805457	1.35897e+06	1708862	1.86209e+06	2.5892e+06	1.97088e+06	NotUnique	High	2	0.49	0	1	1	1	719.88	0.43	0.00031	46.0624	7.43677e-06	0.000100303	1.50955
FALSE		High	Unambiguous	VMTEEELQR	[K].VMTEEELQR.[S]	1xTMTpro [N-Term]; 1xOxidation [M2]	1xTMTpro [N-Term]; 1xOxidation [M2]	1.2787	2	2	5	A0A6L0XT02; E9ATW3	A0A6L0XT02 [13-21]; E9ATW3 [13-21]			A0A6L0XT02; E9ATW3	0	1454.75	9	168983	206707	273009	253000	286553	205914	292139	207460	259131	192204	375817	352229	350160	416264	453688	NotUnique	High	2	0.5375	0	1	1	1	727.879	1.48	0.00108	28.3188	1.46582e-05	0.000345862	1.2787
FALSE		High	Unambiguous	KQNGETVSAKEEASEK	[R].KQNGETVSAKEEASEK.[A]	1xTMTpro [N-Term]; 3xTMTpro [K1; K10; K16]	1xTMTpro [N-Term]; 3xTMTpro [K1; K10; K16]	1.6727	1	1	2	E9AHA1	E9AHA1 [584-599]			E9AHA1	2	2951.68	16	37921.6	33303.1	31852.1	30055.2	34466.3	33145.4	32383.6	37518.4	34199.6	41464.5	74642.4	141125	800872	305568	49166.4		High	4	0.6745	0	1	1	1	738.675	-0.64	-0.00047	28.3837	7.43677e-06	4.13829e-05	1.6727
FALSE		High	Unambiguous	QVEGECYVR	[R].QVEGECYVR.[E]	1xTMTpro [N-Term]; 1xCarbamidomethyl [C6]	1xTMTpro [N-Term]; 1xCarbamidomethyl [C6]	1.63461	1	1	1	A4IAT6	A4IAT6 [597-605]			A4IAT6	0	1443.72	9	21012.6	16717.6	24451.5	25312.7	23283.6	20584.5	30445.8	27687.8	31010.2	26783.2	160111	110046	180686	80265.4	85641.2		High	2	0.7577	0	1	1	1	722.364	-0.45	-0.00032	28.4176	7.43677e-06	5.09037e-05	1.63461
FALSE		High	Unambiguous	AGSTDEPDPMKPILSNAK	[K].AGSTDEPDPMKPILSNAK.[C]	1xTMTpro [N-Term]; 2xTMTpro [K11; K18]	1xTMTpro [N-Term]; 2xTMTpro [K11; K18]	3.35279	1	1	2	E9B469	E9B469 [156-173]			E9B469	0	2783.54	18	2.40758e+06	3.6921e+06	2.70201e+06	2.40015e+06	2.86573e+06	1.65786e+06	2.97893e+06	2.17091e+06	2.74302e+06	2.08313e+06	182738	143588	73321.9	71969.8	66111.8		High	3	0.71	0	1	1	1	928.513	-7.17	-0.00665	65.9474	7.43677e-06	4.32888e-09	3.35279
FALSE		High	Unambiguous	AGSTDEPDPMKPILSNAK	[K].AGSTDEPDPMKPILSNAK.[C]	1xTMTpro [N-Term]; 1xOxidation [M10]; 2xTMTpro [K11; K18]	1xTMTpro [N-Term]; 1xOxidation [M10]; 2xTMTpro [K11; K18]	2.26763	1	1	3	E9B469	E9B469 [156-173]			E9B469	0	2799.54	18	505567	610512	512324	517872	491362	378829	529143	425832	597615	427454	142153	143354	173107	134329	146488		High	3	0.7296	0	1	1	1	933.847	-3.63	-0.00339	52.5011	7.43677e-06	1.61503e-06	2.26763
FALSE		High	Unambiguous	QASAVEEIR	[KR].QASAVEEIR.[W]	1xTMTpro [N-Term]	1xTMTpro [N-Term]	1.60682	2	2	3	A4HYX0; E9AUR7	A4HYX0 [89-97]; E9AUR7 [89-97]			A4HYX0; E9AUR7	0	1306.73	9	650945	796524	612801	551464	480406	527281	507629	480602	659578	433047	1.14034e+06	982897	1.4301e+06	948920	848432	NotUnique	High	2	0.6178	0	1	1	1	653.868	-0.3	-0.0002	28.4417	7.43677e-06	5.91991e-05	1.60682
FALSE		High	Unambiguous	DVLQTLATNPK	[R].DVLQTLATNPK.[W]	1xTMTpro [N-Term]; 1xTMTpro [K11]	1xTMTpro [N-Term]; 1xTMTpro [K11]	2.50927	2	2	2	E9B454; A4I987	E9B454 [68-78]; A4I987 [68-78]			E9B454; A4I987	0	1808.08	11	3.77299e+06	5.43862e+06	4.64741e+06	6.09473e+06	5.29999e+06	4.24884e+06	5.64984e+06	4.64937e+06	6.52116e+06	4.71408e+06	5.07403e+06	4.08445e+06	5008853	3.76662e+06	3.21674e+06	NotUnique	High	2	0.8202	0	1	1	1	904.539	-3.17	-0.00287	75.4692	7.43677e-06	4.32049e-07	2.50927
FALSE		High	Unambiguous	VIEHVAAHVAR	[R].VIEHVAAHVAR.[E]	1xTMTpro [N-Term]	1xTMTpro [N-Term]	3.05454	1	2	6	A0A6L0WZP4	A0A6L0WZP4 [3334-3344]			A0A6L0WZP4; E9AGL6	0	1505.89	11	98957.1	131981	133949	165376	160135	100474	116682	136202	163413	160025	433781	528576	426738	563924	716949		High	4	0.7146	0	1	1	1	377.227	0.12	5e-05	29.0535	7.43677e-06	2.20412e-08	3.05454
FALSE		High	Unambiguous	RDPNDPAETGSMASSAYVSAPAR	[R].RDPNDPAETGSMASSAYVSAPAR.[R]	1xTMTpro [N-Term]	1xTMTpro [N-Term]	5.29023	1	2	2	A0A6L0XAP7	A0A6L0XAP7 [120-142]			E9ARY3; A0A6L0XAP7	1	2654.28	23	165730	271096	248814	387239	215558	237774	195107	422462	359027	490229	193693	200640	204263	181117	178496		High	3	0.8687	0	1	1	1	885.434	2.5	0.00221	42.2724	7.43677e-06	1.10814e-13	5.29023
FALSE		High	Unambiguous	RDPNDPAETGSMASSAYVSAPAR	[R].RDPNDPAETGSMASSAYVSAPAR.[R]	1xTMTpro [N-Term]; 1xOxidation [M12]	1xTMTpro [N-Term]; 1xOxidation [M12]	3.23258	1	2	7	A0A6L0XAP7	A0A6L0XAP7 [120-142]			E9ARY3; A0A6L0XAP7	1	2670.27	23	135881	195560	233183	316245	199639	186781	186417	302112	315980	352650	154808	144950	206056	172743	173470		High	3	0.82	0	1	1	1	890.764	1.01	0.0009	35.0383	7.43677e-06	8.34225e-09	3.23258
FALSE		High	Unambiguous	IEEEQCACEEGIAALEESCK	[R].IEEEQCACEEGIAALEESCK.[H]	1xTMTpro [N-Term]; 3xCarbamidomethyl [C6; C8; C19]; 1xTMTpro [K20]	1xTMTpro [N-Term]; 3xCarbamidomethyl [C6; C8; C19]; 1xTMTpro [K20]	3.32159	1	1	1	E9B0M2	E9B0M2 [100-119]			E9B0M2	0	2963.39	20	269164	211447	453567	540596	354831	319172	305490	456831	572345	384547	259961	203250	275406	192613	419003		High	3	0.8968	0	1	1	1	988.47	1.24	0.00122	84.2638	7.43677e-06	5.13245e-09	3.32159
FALSE		High	Unambiguous	SEAEGLVR	[R].SEAEGLVR.[G]	1xTMTpro [N-Term]	1xTMTpro [N-Term]	0.725884	1	1	1	E9AUU1	E9AUU1 [226-233]			E9AUU1	0	1164.65	8																NoQuanValues	High	2	0.5118	0	1	1	1	582.831	0.19	0.00011	28.5535	0.000370466	0.00555662	0.725884
FALSE		High	Unambiguous	AACAEVSADVR	[R].AACAEVSADVR.[E]	1xTMTpro [N-Term]; 1xCarbamidomethyl [C3]	1xTMTpro [N-Term]; 1xCarbamidomethyl [C3]	2.7074	1	1	37	A4I053	A4I053 [8-18]			A4I053	0	1452.74	11	2.73403e+06	3.05825e+06	4.17295e+06	3.87389e+06	3.66569e+06	4.16976e+06	4.37605e+06	5.51474e+06	4.79936e+06	4.9519e+06	3.78728e+07	4.1278e+07	2.36858e+07	3.53662e+07	3.8924e+07		High	2	0.788	0	1	1	1	726.875	-0.26	-0.00019	26.5219	7.43677e-06	1.4654e-07	2.7074
FALSE		High	Unambiguous	IEGHAYAAAGAPTGPR	[R].IEGHAYAAAGAPTGPR.[D]	1xTMTpro [N-Term]	1xTMTpro [N-Term]	3.92402	1	1	17	E9AZB9	E9AZB9 [623-638]			E9AZB9	0	1842.98	16	1.69316e+06	1.64168e+06	2.00054e+06	1.67698e+06	1.87316e+06	1.79071e+06	2.00796e+06	1.87078e+06	1.63807e+06	1.699e+06	846203	796693	978194	928867	835057		High	2	0.8029	0	1	1	1	921.994	1.15	0.00106	29.0058	7.43677e-06	1.91664e-10	3.92402
FALSE		High	Unambiguous	KSPEYTTLR	[R].KSPEYTTLR.[K]	1xTMTpro [N-Term]; 1xTMTpro [K1]	1xTMTpro [N-Term]; 1xTMTpro [K1]	0.607476	2	3	1	A4HWJ8; E9B3Q4	A4HWJ8 [22-30]; E9B3Q4 [22-30]			E9AQ99; A4HWJ8; E9B3Q4	1	1703	9	109400	155632	207934	378455	171735	169985	83325.6	328354	340960	401595	144632	437448	400591	213761	145930	NotUnique	High	3	0.7031	0	1	1	1	568.337	-0.73	-0.00041	28.6629	0.00056406	0.0101058	0.607476
FALSE		High	Unambiguous	IEEVDR	[R].IEEVDR.[EN]	1xTMTpro [N-Term]	1xTMTpro [N-Term]	0.572377	6	8	4	E9ALP7; A0A6L0XTU2; Q66V59; A0A6L0XIU4; Q86PL4; A0A6L0XJ54	E9ALP7 [348-353]; [447-452]; A0A6L0XTU2 [348-353]; Q66V59 [348-353]; A0A6L0XIU4 [348-353]; Q86PL4 [348-353]; [447-452]; A0A6L0XJ54 [183-188]			E9ALP7; A0A6L0XTU2; Q86PL5; Q66V59; A0A6L0XIU4; Q86PL4; A0A6L0XL41; A0A6L0XJ54	0	1064.59	6	286939	192303	431206	539022	615895	218869	234161	334584	434344	537712	169460	212569	231636	305207	227497	NotUnique	High	2	0.1961	0	1	1	3	532.799	-0.31	-0.00016	28.7157	0.000637	0.0121243	0.572377
FALSE		High	Unambiguous	RSDNEAGDVHFNLER	[R].RSDNEAGDVHFNLER.[E]	1xTMTpro [N-Term]	1xTMTpro [N-Term]	3.41869	1	1	8	A0A6L0XRF9	A0A6L0XRF9 [445-459]			A0A6L0XRF9	1	2063.02	15	382712	428485	482139	563436	475390	445257	419412	547959	633232	568720	3.33805e+06	3.66788e+06	3.45453e+06	3.43855e+06	1.19931e+06		High	3	0.7876	0	1	1	1	688.346	-0.08	-6e-05	28.9302	7.43677e-06	3.02136e-09	3.41869
FALSE		High	Unambiguous	DAGLNEEANEWFK	[K].DAGLNEEANEWFK.[A]	1xTMTpro [N-Term]; 1xTMTpro [K13]	1xTMTpro [N-Term]; 1xTMTpro [K13]	3.88427	2	2	5	E9AZ16; A0A6L0XGT0	E9AZ16 [691-703]; A0A6L0XGT0 [691-703]			E9AZ16; A0A6L0XGT0	0	2131.1	13	2.24861e+06	1.43225e+06	1.69754e+06	1.23364e+06	2.0808e+06	1904839	1.27563e+06	2.41105e+06	1.10819e+06	2.21948e+06	2.18885e+06	1.99194e+06	1.42036e+06	3.54451e+06	2993110	NotUnique	High	2	0.7381	0	1	1	1	1066.05	-4.65	-0.00495	83.5375	7.43677e-06	2.38095e-10	3.88427
FALSE		High	Unambiguous	TEAPPSSASITDR	[R].TEAPPSSASITDR.[V]	1xTMTpro [N-Term]	1xTMTpro [N-Term]	1.39849	1	1	1	A0A6L0XLL9	A0A6L0XLL9 [340-352]			A0A6L0XLL9	0	1635.85	13	11948.6	13127.6	18004.6	20991.1	18205.5	13761.7	19806.6	21789.8	26409.7	15368.6	46996	50803.4	49181.6	45976.3	54236		High	2	0.419	0	1	1	1	818.428	-1.06	-0.00086	28.754	7.43677e-06	0.000182561	1.39849
FALSE		High	Unambiguous	LAAHAAALAR	[K].LAAHAAALAR.[R]	1xTMTpro [N-Term]	1xTMTpro [N-Term]	1.72342	1	2	1	A0A6L0XPF0	A0A6L0XPF0 [800-809]			A0A6L0XPF0; E9B410	0	1268.78	10	35816.2	58736.6	59546.7	67834.6	39099.7	47358.6	40060.7	62489.9	48676	68026.7	22052	23961.7	25584.2	18096.8	24607.3		High	3	0.5419	0	1	1	1	423.596	-0.91	-0.00039	28.7701	7.43677e-06	3.14025e-05	1.72342
FALSE		High	Unambiguous	AAAAHPEMQPSSLSTHR	[R].AAAAHPEMQPSSLSTHR.[R]	1xTMTpro [N-Term]; 1xOxidation [M8]	1xTMTpro [N-Term]; 1xOxidation [M8]	0.292643	1	1	1	A0A6L0WT20	A0A6L0WT20 [259-275]			A0A6L0WT20	0	2111.06	17																NoQuanValues	High	3	0.4615	0	1	1	1	704.36	1.73	0.00122	28.5621	0.00216291	0.0558108	0.292643
FALSE		High	Unambiguous	GGCAVVAGGTSSSLCDPAAR	[R].GGCAVVAGGTSSSLCDPAAR.[V]	1xTMTpro [N-Term]; 2xCarbamidomethyl [C3; C15]	1xTMTpro [N-Term]; 2xCarbamidomethyl [C3; C15]	4.1927	2	3	2	A4I2B5; E9AYG2	A4I2B5 [2384-2403]; E9AYG2 [2256-2275]			A0A6L0XLB5; A4I2B5; E9AYG2	0	2197.07	20	370433	589878	735933	708019	639949	602329	602081	800269	780161	842411	601174	606332	752446	708362	569593	NotUnique	High	2	0.7004	0	1	1	1	1099.04	-1.49	-0.00164	46.5726	7.43677e-06	4.42359e-11	4.1927
FALSE		High	Unambiguous	DELGTGGFTWEVPK	[K].DELGTGGFTWEVPK.[K]	1xTMTpro [N-Term]; 1xTMTpro [K14]	1xTMTpro [N-Term]; 1xTMTpro [K14]	3.50327	2	3	6	A0A6L0XQA3; E9B1C6	A0A6L0XQA3 [375-388]; E9B1C6 [375-388]			A0A6L0XQA3; E9B1C6; O43938	0	2144.15	14	1.25264e+07	1.86137e+07	6.2465e+06	5.47347e+06	6.10645e+06	8.22019e+06	1.09619e+07	5.13736e+06	5.28705e+06	4.9848e+06	1.82694e+07	6.16793e+06	4.0881e+06	3.13063e+06	7.18346e+06	NotUnique	High	2	0.7662	0	1	1	1	1072.58	-1.84	-0.00197	91.4336	7.43677e-06	1.90436e-09	3.50327
FALSE		High	Unambiguous	QDEHQLLVAER	[K].QDEHQLLVAER.[G]	1xTMTpro [N-Term]	1xTMTpro [N-Term]	1.01393	2	6	1	A5CVD9; A0A6L0XU14	A5CVD9 [95-105]; A4I4V9[95-105]			U3LXY4; A5CVD9; A0A6L0XU14; E9ALH9; U3LYV1; U3LZD9	0	1641.89	11																NoQuanValues	High	3	0.737	0	1	1	1	547.968	0.39	0.00021	28.9445	0.000134336	0.00134636	1.01393
FALSE		High	Unambiguous	GAMEEPVRDLAEQGR	[K].GAMEEPVRDLAEQGR.[L]	1xTMTpro [N-Term]	1xTMTpro [N-Term]	2.91177	2	2	5	A4I106; E9AX44	A4I106 [147-161]; E9AX44 [147-161]			A4I106; E9AX44	1	1962	15	3.60781e+06	4.51587e+06	6.18693e+06	4.69296e+06	7.74185e+06	3.6364e+06	6.27182e+06	6.44874e+06	5.52067e+06	5.12921e+06	6.68043e+06	7.68867e+06	8.90153e+06	1.28564e+07	1.09491e+07	NotUnique	High	2	0.7339	0	1	1	1	981.502	-3.32	-0.00326	47.4221	7.43677e-06	4.80411e-08	2.91177
FALSE		High	Unambiguous	GAMEEPVRDLAEQGR	[K].GAMEEPVRDLAEQGR.[L]	1xTMTpro [N-Term]; 1xOxidation [M3]	1xTMTpro [N-Term]; 1xOxidation [M3]	1.63204	2	2	43	A4I106; E9AX44	A4I106 [147-161]; E9AX44 [147-161]			A4I106; E9AX44	1	1978	15	7.54937e+06	8.70187e+06	1.05444e+07	8.78337e+06	1.20833e+07	7.90672e+06	1.11107e+07	1.10307e+07	1.00486e+07	9.59123e+06	1.10992e+07	1.29489e+07	1.53385e+07	1.90467e+07	1.68646e+07	NotUnique	High	2	0.5907	0	1	1	1	989.501	-1.4	-0.00139	47.6548	7.43677e-06	5.16179e-05	1.63204
FALSE		High	Unambiguous	GGAGAAGASGGCASAGDAQGGVSAATYR	[R].GGAGAAGASGGCASAGDAQGGVSAATYR.[R]	1xTMTpro [N-Term]; 1xCarbamidomethyl [C12]	1xTMTpro [N-Term]; 1xCarbamidomethyl [C12]	7.03995	1	1	11	E9AS20	E9AS20 [639-666]			E9AS20	0	2659.24	28	138732	225433	186028	297018	223574	171062	151761	240382	411447	325688	127081	113605	111974	101685	142452		High	2	0.8863	0	1	1	1	1330.13	-0.48	-0.00063	36.0031	7.43677e-06	7.90209e-18	7.03995
FALSE		High	Unambiguous	YADACVDADR	[R].YADACVDADR.[A]	1xTMTpro [N-Term]; 1xCarbamidomethyl [C5]	1xTMTpro [N-Term]; 1xCarbamidomethyl [C5]	1.87272	2	2	1	A4I9Q7; E9B4S7	A4I9Q7 [141-150]; E9B4S7 [141-150]			A4I9Q7; E9B4S7	0	1459.68	10	82466.2	132364	121010	165181	102815	117952	87302.2	152622	171843	180391	164185	113008	162505	142665	92807.7	NotUnique	High	2	0.6392	0	1	1	1	730.347	3.8	0.00277	29.1368	7.43677e-06	1.39228e-05	1.87272
FALSE		High	Unambiguous	QASIDAMQEEVER	[K].QASIDAMQEEVER.[L]	1xTMTpro [N-Term]	1xTMTpro [N-Term]	1.69386	1	1	1	E9AN38	E9AN38 [650-662]			E9AN38	0	1809.9	13																NoQuanValues	High	3	0.7436	0	1	1	1	603.97	-0.31	-0.00018	56.518	7.43677e-06	3.68823e-05	1.69386
FALSE		High	Unambiguous	QASIDAMQEEVER	[K].QASIDAMQEEVER.[L]	1xTMTpro [N-Term]; 1xOxidation [M7]	1xTMTpro [N-Term]; 1xOxidation [M7]	2.98357	1	1	8	E9AN38	E9AN38 [650-662]			E9AN38	0	1825.89	13	297781	318789	363448	330037	441288	362268	391143	375800	382689	375689	142387	169274	212477	196735	135909		High	2	0.8576	0	1	1	1	913.452	2.16	0.00197	29.224	7.43677e-06	3.24661e-08	2.98357
FALSE		High	Unambiguous	LPELSREDFLFMHNEDPMAVEK	[K].LPELSREDFLFMHNEDPMAVEK.[L]	1xTMTpro [N-Term]; 1xTMTpro [K22]	1xTMTpro [N-Term]; 1xTMTpro [K22]	2.52445	1	1	2	A0A6L0X1D7	A0A6L0X1D7 [286-307]			A0A6L0X1D7	1	3255.67	22	213137	220628	276387	271966	305503	205940	176255	281641	375799	314312	2.97921e+06	1.51934e+06	2.43678e+06	1.43927e+06	3.24313e+06		High	4	0.8077	0	1	1	1	814.672	-0.45	-0.00037	92.1316	7.43677e-06	3.97691e-07	2.52445
FALSE		High	Unambiguous	LPELSREDFLFMHNEDPMAVEK	[K].LPELSREDFLFMHNEDPMAVEK.[L]	1xTMTpro [N-Term]; 1xOxidation [M18]; 1xTMTpro [K22]	1xTMTpro [N-Term]; 1xOxidation [M18]; 1xTMTpro [K22]	0.628227	1	1	1	A0A6L0X1D7	A0A6L0X1D7 [286-307]			A0A6L0X1D7	1	3271.66	22	291696	370075	386341	362767	378122	329362	538573	360029	398104	365787	991543	533306	883971	590920	1.04305e+06		High	4	0.518	0	1	1	1	818.669	-2.33	-0.0019	85.4729	0.000518682	0.00908499	0.628227
FALSE		High	Unambiguous	VRAEEAEALEQR	[R].VRAEEAEALEQR.[R]	1xTMTpro [N-Term]	1xTMTpro [N-Term]	1.80578	1	1	2	E9AX45	E9AX45 [68-79]			E9AX45	1	1704.92	12	523243	596536	715977	541095	613929	627162	411192	806777	485464	497438	189348	196749	269046	178285	181128		High	3	0.5172	0	1	1	1	568.979	0.6	0.00034	29.2644	7.43677e-06	2.00529e-05	1.80578
FALSE		High	Unambiguous	QYCTIDDEGTR	[R].QYCTIDDEGTR.[T]	1xTMTpro [N-Term]; 1xCarbamidomethyl [C3]	1xTMTpro [N-Term]; 1xCarbamidomethyl [C3]	2.45267	2	2	4	A0A6L0XY43; E9AU74	A0A6L0XY43 [33-43]; E9AU74 [33-43]			A0A6L0XY43; E9AU74	0	1661.78	11	282261	364203	369323	294475	405427	309018	419187	409566	365365	323948	372477	351676	347348	357278	318812	NotUnique	High	2	0.936	0	1	1	1	831.392	0.61	0.0005	29.2725	7.43677e-06	5.88405e-07	2.45267
FALSE		High	Unambiguous	LADGRPGAVK	[R].LADGRPGAVK.[G]	1xTMTpro [N-Term]; 1xTMTpro [K10]	1xTMTpro [N-Term]; 1xTMTpro [K10]	0.756398	2	3	1	A4I9M6; E9B4M5	A4I9M6 [1725-1734]; E9B4M5 [1722-1731]			A0A6L0XZB4; A4I9M6; E9B4M5	0	1591.98	10	98980.7	98624.8	95436.1	118348	156344	108809	55225.8	75787.1	100929	113019	163845	179552	149448	110105	184906	NotUnique	High	3	0.3356	0	1	1	1	531.33	-1.86	-0.00099	29.0901	0.000343092	0.00477699	0.756398
FALSE		High	Unambiguous	GIVVHVATR	[R].GIVVHVATR.[E]	1xTMTpro [N-Term]	1xTMTpro [N-Term]	0.996103	1	2	16	E9B1P8	E9B1P8 [410-418]			A4I6M5; E9B1P8	0	1255.78	9	421774	627843	634570	939558	516709	504338	455045	629897	701460	900404	429751	408303	433530	371347	416817		High	3	0.2719	0	1	1	1	419.265	-0.28	-0.00012	26.8172	0.000140714	0.00147085	0.996103
FALSE		High	Unambiguous	LLHTIEQHR	[R].LLHTIEQHR.[L]	1xTMTpro [N-Term]	1xTMTpro [N-Term]	0.739995	2	2	2	A0A6L0XDZ9; E9AW43	A0A6L0XDZ9 [1123-1131]; E9AW43 [1120-1128]			A0A6L0XDZ9; E9AW43	0	1450.84	9	52564.2	75797.5	53968.7	53238.2	60813.8	42996.1	52549	47686.6	50750	48139.9	54224.4	58622.8	53835.4	58011.2	58457.4	NotUnique	High	4	0.642	0	1	1	1	363.467	1.2	0.00043	29.2799	0.000365248	0.00518086	0.739995
FALSE		High	Unambiguous	GTASAAAATQAAESGEACR	[K].GTASAAAATQAAESGEACR.[G]	1xTMTpro [N-Term]; 1xCarbamidomethyl [C18]	1xTMTpro [N-Term]; 1xCarbamidomethyl [C18]	3.34852	1	1	2	A4HTL0	A4HTL0 [1210-1228]			A4HTL0	0	2084	19	57308.6	70176.2	86923.6	79003.8	73246.5	70641.4	65985	90554	77651.5	76892.4	87567.9	84018.1	103720	87929	83956.6		High	3	0.7766	0	1	1	1	695.339	0.75	0.00052	29.282	7.43677e-06	4.43101e-09	3.34852
FALSE		High	Unambiguous	SVSPCEVEDAHVR	[K].SVSPCEVEDAHVR.[V]	1xTMTpro [N-Term]; 1xCarbamidomethyl [C5]	1xTMTpro [N-Term]; 1xCarbamidomethyl [C5]	1.67007	2	2	1	A0A6L0XRV8; E9B2V8	A0A6L0XRV8 [593-605]; E9B2V8 [592-604]			A0A6L0XRV8; E9B2V8	0	1788.89	13	98898.1	81899.2	80847.2	97939	75156	98414.7	84533	86351.9	94103.1	100014	127553	120223	135581	139937	162573	NotUnique	High	3	0.8218	0	1	1	1	596.968	1.72	0.00103	29.3328	7.43677e-06	4.19797e-05	1.67007
FALSE		High	Unambiguous	SIECADVER	[K].SIECADVER.[L]	1xTMTpro [N-Term]; 1xCarbamidomethyl [C4]	1xTMTpro [N-Term]; 1xCarbamidomethyl [C4]	1.6928	1	1	3	O43939	O43939 [59-67]			O43939	0	1382.69	9	393417	547155	424066	460310	505537	369876	265219	599052	346685	649951	104865	103044	107779	88851.1	90745		High	2	0.7682	0	1	1	1	691.849	0.16	0.00011	29.5969	7.43677e-06	3.7097e-05	1.6928
FALSE		High	Unambiguous	RPAAAAEEVSQPEEEQPEEEEYHGELHR	[R].RPAAAAEEVSQPEEEQPEEEEYHGELHR.[Q]	1xTMTpro [N-Term]	1xTMTpro [N-Term]	3.10893	1	1	2	A0A6L0WS96	A0A6L0WS96 [851-878]			A0A6L0WS96	0	3550.66	28	36742.8	37057.3	40715.1	45257.9	38098.7	42211.5	29345.7	43184.5	42420.7	43766.4	96181.5	72023.7	72530.6	44423.5	59010.6		High	5	0.871	0	1	1	1	710.94	2.16	0.00153	29.4121	7.43677e-06	1.6381e-08	3.10893
FALSE		High	Unambiguous	NAEAVHATEAAIISRAEALAK	[R].NAEAVHATEAAIISRAEALAK.[A]	1xTMTpro [N-Term]; 1xTMTpro [K21]	1xTMTpro [N-Term]; 1xTMTpro [K21]	0.43769	1	2	10	A4I2N5	A4I2N5 [1634-1654]			A4I2N5; A0A6L0XS88	1	2744.56	21	137346	155691	182050	154890	190144	159189	203517	185620	154296	159519	173647	207493	207749	203492	230353		High	3	0.2573	0	1	1	1	915.524	0.86	0.00079	28.757	0.00108534	0.0249821	0.43769
FALSE		High	Unambiguous	EVVDQEAMCQLYHQER	[R].EVVDQEAMCQLYHQER.[R]	1xTMTpro [N-Term]; 1xCarbamidomethyl [C9]	1xTMTpro [N-Term]; 1xCarbamidomethyl [C9]	4.40716	1	1	2	E9B398	E9B398 [2086-2101]			E9B398	0	2339.11	16	676649	814834	983947	676027	979260	720183	888651	889904	599057	629205	397358	446964	466733	364671	382330		High	3	0.8647	0	1	1	1	780.371	-3.54	-0.00276	57.435	7.43677e-06	1.37245e-11	4.40716
FALSE		High	Unambiguous	EVVDQEAMCQLYHQER	[R].EVVDQEAMCQLYHQER.[R]	1xTMTpro [N-Term]; 1xOxidation [M8]; 1xCarbamidomethyl [C9]	1xTMTpro [N-Term]; 1xOxidation [M8]; 1xCarbamidomethyl [C9]	2.42045	1	1	2	E9B398	E9B398 [2086-2101]			E9B398	0	2355.1	16	158527	168906	211683	196913	207575	178502	190637	264019	222749	196391	142860	176949	153288	146028	170367		High	3	0.7646	0	1	1	1	785.704	-1.93	-0.00152	44.62	7.43677e-06	7.01488e-07	2.42045
FALSE		High	Unambiguous	NTNLTAQKAEEK	[K].NTNLTAQKAEEK.[Q]	1xTMTpro [N-Term]; 2xTMTpro [K8; K12]	1xTMTpro [N-Term]; 2xTMTpro [K8; K12]	0.322881	1	1	2	A0A6L0XQT0	A0A6L0XQT0 [178-189]			A0A6L0XQT0	1	2259.31	12	61548.1	73684.8	133481	380234	160369	88563.6	72003.3	88554.8	236666	225505	57067.1	50230.8	51666.7	47345.3	52230.8		High	3	0.4015	0	1	1	1	753.777	1.49	0.00112	35.6469	0.00191498	0.0471494	0.322881
FALSE		High	Unambiguous	QTHEEAQLQMVQDAAAR	[R].QTHEEAQLQMVQDAAAR.[R]	1xTMTpro [N-Term]	1xTMTpro [N-Term]	4.55377	1	1	4	E9AQI6	E9AQI6 [115-131]			E9AQI6	0	2230.12	17	1.26305e+06	1.45271e+06	956066	1.2521e+06	865742	984213	869196	759794	1.09432e+06	1.16785e+06	236378	288701	295986	352155	270041		High	3	0.8095	0	1	1	1	744.045	0.43	0.00032	43.3571	7.43677e-06	6.16638e-12	4.55377
FALSE		High	Unambiguous	QTHEEAQLQMVQDAAAR	[R].QTHEEAQLQMVQDAAAR.[R]	1xTMTpro [N-Term]; 1xOxidation [M10]	1xTMTpro [N-Term]; 1xOxidation [M10]	4.04352	1	1	6	E9AQI6	E9AQI6 [115-131]			E9AQI6	0	2246.12	17	196506	233242	201058	221736	191647	193688	191513	200531	199681	192864	144081	138941	159327	150689	159068		High	3	0.7706	0	1	1	1	749.378	2.41	0.00181	29.5512	7.43677e-06	9.9847e-11	4.04352
FALSE		High	Unambiguous	QVDVEMER	[R].QVDVEMER.[R]	1xTMTpro [N-Term]	1xTMTpro [N-Term]	1.22418	2	2	2	A0A6L0XRR0; E9B5G2	A0A6L0XRR0 [70-77]; E9B5G2 [70-77]			A0A6L0XRR0; E9B5G2	0	1309.67	8	632961	776088	667012	504938	563703	592216	731588	688556	686687	376618	1.23811e+06	1.45162e+06	1.30871e+06	1.48139e+06	1.30769e+06	NotUnique	High	2	0.7069	0	1	1	1	655.341	0.93	0.00061	40.2024	2.88002e-05	0.000460737	1.22418
FALSE		High	Unambiguous	QVDVEMER	[R].QVDVEMER.[R]	1xTMTpro [N-Term]; 1xOxidation [M6]	1xTMTpro [N-Term]; 1xOxidation [M6]	0.741021	2	2	7	A0A6L0XRR0; E9B5G2	A0A6L0XRR0 [70-77]; E9B5G2 [70-77]			A0A6L0XRR0; E9B5G2	0	1325.67	8	701826	713414	721672	641608	638421	668441	732589	716772	686732	538489	1.11147e+06	1.07875e+06	1.32961e+06	1.25601e+06	1.15008e+06	NotUnique	High	2	0.765	0	1	1	1	663.339	1.81	0.0012	29.5763	0.000365248	0.00515461	0.741021
FALSE		High	Unambiguous	ASGLCEQNTIEHVR	[K].ASGLCEQNTIEHVR.[K]	1xTMTpro [N-Term]; 1xCarbamidomethyl [C5]	1xTMTpro [N-Term]; 1xCarbamidomethyl [C5]	3.16279	2	2	4	E9ALF3; A4I4X9	E9ALF3 [187-200]; A4I4X9 [187-200]			E9ALF3; A4I4X9	0	1917.98	14	32955	44965.7	33446.2	43359.2	36972.7	36752.6	38208	39100.4	37832.4	37355.5	40493.3	43370.5	50743	47583	58338.2	NotUnique	High	3	0.7002	0	1	1	1	639.998	0.59	0.00038	30.0983	7.43677e-06	1.22088e-08	3.16279
FALSE		High	Unambiguous	KKEPLLQQTQR	[R].KKEPLLQQTQR.[A]	1xTMTpro [N-Term]; 2xTMTpro [K1; K2]	1xTMTpro [N-Term]; 2xTMTpro [K1; K2]	0.525483	1	1	1	A4I9E1	A4I9E1 [241-251]			A4I9E1	2	2281.42	11	86982.2	88277.4	113128	134456	104232	94328.5	75162.4	93986.1	168007	126629	240162	443350	688821	671373	374700		High	4	0.8208	0	1	1	1	571.11	0.5	0.00029	29.6482	0.000777101	0.0155299	0.525483
FALSE		High	Unambiguous	MAPFWTNVLNYTYAR	[-].MAPFWTNVLNYTYAR.[G]	1xMet-loss [N-Term]; 1xTMTpro [N-Term]	1xMet-loss [N-Term]; 1xTMTpro [N-Term]	3.78015	2	2	1	A0A6L0X3P8; E9ARA0	A0A6L0X3P8 [1-15]; E9ARA0 [1-15]	A0A6L0X3P8 1xMet-loss [N-Term]; E9ARA0 1xMet-loss [N-Term]	A0A6L0X3P8 1xMet-loss [N-Term]; E9ARA0 1xMet-loss [N-Term]	A0A6L0X3P8; E9ARA0	0	2020.06	15	94551	135709	78961.3	87256.3	65452.8	57919.4	53165	66694.8	103168	98421.8	95258	90144.5	180392	172824	258548	NotUnique	High	2	0.0711	0	1	1	1	1010.53	-1.79	-0.00181	105.208	7.43677e-06	4.20277e-10	3.78015
FALSE		High	Unambiguous	AEVMPDDAYR	[K].AEVMPDDAYR.[W]	1xTMTpro [N-Term]; 1xOxidation [M4]	1xTMTpro [N-Term]; 1xOxidation [M4]	1.51595	1	1	8	E9AWR7	E9AWR7 [424-433]			E9AWR7	0	1486.72	10	1.01224e+06	1.33041e+06	1.02435e+06	1.14171e+06	1.04274e+06	945499	1.17919e+06	1.09493e+06	1.42535e+06	1.09558e+06	789670	819139	777022	684210	791303		High	2	0.3821	0	1	1	1	743.86	-2.7	-0.00201	30.0519	7.43677e-06	9.68913e-05	1.51595
FALSE		High	Unambiguous	DRELTEVCYR	[K].DRELTEVCYR.[N]	1xTMTpro [N-Term]; 1xCarbamidomethyl [C8]	1xTMTpro [N-Term]; 1xCarbamidomethyl [C8]	1.11812	1	1	1	A0A6L0Y0U1	A0A6L0Y0U1 [1169-1178]			A0A6L0Y0U1	1	1644.83	10	69072.8	79560.8	84256.5	79885	84467.8	74697.6	88598.4	91512.8	91949.9	86637	292549	180815	215905	217400	374385		High	3	0.4136	0	1	1	1	548.949	0.11	6e-05	29.7344	5.58737e-05	0.000796997	1.11812
FALSE		High	Unambiguous	SGNDEDAAAPANAGANPQADDSK	[K].SGNDEDAAAPANAGANPQADDSK.[R]	1xTMTpro [N-Term]; 1xTMTpro [K23]	1xTMTpro [N-Term]; 1xTMTpro [K23]	3.82127	1	1	2	A0A6L0WJW4	A0A6L0WJW4 [636-658]			A0A6L0WJW4	0	2794.34	23	6561.72	7440.25	15896.7	11779.2	21220.7	12924.7	19608.3	19937.8	24204.4	13139	30198.1	8692.17	7847.67	5925.74	26026.9		High	3	0.9008	0	1	1	1	932.12	2.77	0.00258	29.8094	7.43677e-06	3.35792e-10	3.82127
FALSE		High	Unambiguous	AFDDNASDPAQRPEGQVDR	[K].AFDDNASDPAQRPEGQVDR.[A]	1xTMTpro [N-Term]	1xTMTpro [N-Term]	1.91883	2	2	1	A0A6L0XI27; E9AV66	A0A6L0XI27 [882-900]; E9AV66 [872-890]			A0A6L0XI27; E9AV66	0	2392.14	19	65520.4	86433.1	76914.9	139276	67335.2	84499.4	71935.2	108934	135633	149890	133710	100732	130905	65952	104660	NotUnique	High	3	0.7182	0	1	1	1	798.055	2.72	0.00217	29.8184	7.43677e-06	1.08281e-05	1.91883
FALSE		High	Unambiguous	DELGNDTVGAGPDVADMVMAEESYK	[R].DELGNDTVGAGPDVADMVMAEESYK.[Q]	1xTMTpro [N-Term]; 1xTMTpro [K25]	1xTMTpro [N-Term]; 1xTMTpro [K25]	4.40513	1	1	2	A0A6L0XNA1	A0A6L0XNA1 [578-602]			A0A6L0XNA1	0	3221.55	25	83731	114790	105016	111333	89033.1	73121.4	120046	133774	165252	155467	2.91521e+06	1.93e+06	708432	982838	2.78593e+06		High	2	0.8659	0	1	1	1	1611.27	-1.89	-0.00304	102.084	7.43677e-06	1.38772e-11	4.40513
FALSE		High	Unambiguous	DELGNDTVGAGPDVADMVMAEESYK	[R].DELGNDTVGAGPDVADMVMAEESYK.[Q]	1xTMTpro [N-Term]; 1xOxidation [M]; 1xTMTpro [K25]	1xTMTpro [N-Term]; 1xOxidation [M17; M19]; 1xTMTpro [K25]	3.14268	1	1	4	A0A6L0XNA1	A0A6L0XNA1 [578-602]			A0A6L0XNA1	0	3237.54	25	261548	283302	303707	377100	337692	341607	366400	370142	427073	371144	1.754e+06	1.33844e+06	677479	850467	1.64823e+06		High	3	0.0608	0	1	1	1	1079.85	-4.51	-0.00487	89.202	7.43677e-06	1.36253e-08	3.14268
FALSE		High	Unambiguous	MATEDELRELLPK	[-].MATEDELRELLPK.[M]	1xMet-loss [N-Term]; 1xTMTpro [N-Term]; 1xTMTpro [K13]	1xMet-loss [N-Term]; 1xTMTpro [N-Term]; 1xTMTpro [K13]	0.382558	1	2	1	A0A6L0XRU8	A0A6L0XRU8 [1-13]	A0A6L0XRU8 1xMet-loss [N-Term]	A0A6L0XRU8 1xMet-loss [N-Term]	A0A6L0XRU8; E9B6C6	1	2022.17	13	27038.3	25040.6	35758.4	46087.8	27934.6	32897.1	22712.5	39824.9	36007.1	49920.1	119766	136483	133001	164933	137697		High	3	0.157	0	1	1	1	674.728	-1.83	-0.00123	29.8955	0.00141665	0.0338533	0.382558
FALSE		High	Unambiguous	QPTQGTQVDADVDLGEQHGQCGDDHGGASAR	[R].QPTQGTQVDADVDLGEQHGQCGDDHGGASAR.[A]	1xTMTpro [N-Term]; 1xCarbamidomethyl [C21]	1xTMTpro [N-Term]; 1xCarbamidomethyl [C21]	5.00972	1	1	18	A0A6L0XGA2	A0A6L0XGA2 [152-182]			A0A6L0XGA2	0	3510.59	31	84125.1	88801.8	110131	140826	103828	109061	110465	134741	173243	135337	378739	392597	380916	480136	502350		High	4	0.9398	0	1	1	1	878.404	2.27	0.00199	35.339	7.43677e-06	5.12169e-13	5.00972
FALSE		High	Unambiguous	TQNSVATGAAGSAAVDGTEANR	[R].TQNSVATGAAGSAAVDGTEANR.[H]	1xTMTpro [N-Term]	1xTMTpro [N-Term]	4.30575	1	1	3	A0A6L0XP23	A0A6L0XP23 [298-319]			A0A6L0XP23	0	2352.17	22	79604.4	93742.5	118645	122569	113461	96851.7	96397.3	120001	110084	110507	102350	104546	114557	92505.5	89957.9		High	3	0.8849	0	1	1	1	784.728	-0.18	-0.00014	29.9412	7.43677e-06	2.3869e-11	4.30575
FALSE		High	Unambiguous	GFMQGEQGAERGDGDAGVGDNAENPTGAR	[R].GFMQGEQGAERGDGDAGVGDNAENPTGAR.[L]	1xTMTpro [N-Term]	1xTMTpro [N-Term]	4.23789	1	2	3	A4I9Y4	A4I9Y4 [1177-1205]			A0A6L0XQG8; A4I9Y4	1	3167.44	29	91479.5	96753.6	252953	171047	179279	148656	107165	267156	178214	240338	924548	1.14376e+06	1.98841e+06	2.74005e+06	2.50798e+06		High	3	0.8901	0	1	1	1	1056.48	-2.78	-0.00293	43.9866	7.43677e-06	3.45687e-11	4.23789
FALSE		High	Unambiguous	GFMQGEQGAERGDGDAGVGDNAENPTGAR	[R].GFMQGEQGAERGDGDAGVGDNAENPTGAR.[L]	1xTMTpro [N-Term]; 1xOxidation [M3]	1xTMTpro [N-Term]; 1xOxidation [M3]	3.2601	1	2	9	A4I9Y4	A4I9Y4 [1177-1205]			A0A6L0XQG8; A4I9Y4	1	3183.43	29	33272.6	41131.5	40505.5	44447.1	43788.9	40566.9	46643.3	47410	65571.1	61314.6	224187	265262	469181	628976	622383		High	3	0.8468	0	1	1	1	1061.82	3.13	0.00332	44.1201	7.43677e-06	7.17906e-09	3.2601
FALSE		High	Unambiguous	VNGGDHKPYDLGQHK	[K].VNGGDHKPYDLGQHK.[G]	1xTMTpro [N-Term]; 2xTMTpro [K7; K15]	1xTMTpro [N-Term]; 2xTMTpro [K7; K15]	0.923049	1	2	3	E9AY59	E9AY59 [24-38]			E9AY59; E9AY60	0	2577.44	15	234807	257318	257751	270298	232861	293391	289124	211255	339344	193806	149763	143711	200588	126908	105603		High	4	0.5123	0	1	1	1	645.115	0.78	0.0005	26.3086	0.000176346	0.00210791	0.923049
FALSE		High	Unambiguous	VEVGEGDAAAAR	[R].VEVGEGDAAAAR.[S]	1xTMTpro [N-Term]	1xTMTpro [N-Term]	2.58107	1	4	6	A4IAD0	A4IAD0 [129-140]			E9B5F5; Q000I2; Q000I1; A4IAD0	0	1448.77	12	572440	390126	460688	467098	327964	402948	261311	397143	487416	466948	703685	545400	852292	777810	500745		High	2	0.7921	0	1	1	1	724.887	0.06	4e-05	36.1546	7.43677e-06	2.91993e-07	2.58107
FALSE		High	Unambiguous	QGHLCMHASANVGK	[R].QGHLCMHASANVGK.[RK]	1xTMTpro [N-Term]; 1xCarbamidomethyl [C5]; 1xTMTpro [K14]	1xTMTpro [N-Term]; 1xCarbamidomethyl [C5]; 1xTMTpro [K14]	2.32424	2	4	5	A4I2Y7; E9AZ81	A4I2Y7 [199-212]; E9AZ81 [199-212]			E9AZ83; A4I2Y7; E9AZ82; E9AZ81	0	2118.12	14	187819	191090	255042	328435	250361	225747	158972	218571	263125	266210	212176	197726	252551	187674	180532	NotUnique	High	4	0.7508	0	1	1	1	530.287	2.8	0.00148	21.8727	7.43677e-06	1.18587e-06	2.32424
FALSE		High	Unambiguous	QGHLCMHASANVGK	[R].QGHLCMHASANVGK.[RK]	1xTMTpro [N-Term]; 1xCarbamidomethyl [C5]; 1xOxidation [M6]; 1xTMTpro [K14]	1xTMTpro [N-Term]; 1xCarbamidomethyl [C5]; 1xOxidation [M6]; 1xTMTpro [K14]	2.13875	2	4	6	A4I2Y7; E9AZ81	A4I2Y7 [199-212]; E9AZ81 [199-212]			E9AZ83; A4I2Y7; E9AZ82; E9AZ81	0	2134.11	14	102971	117132	117600	159329	141030	136547	105294	101743	136873	121809	94268.3	79298.3	118730	93348.5	91233.2	NotUnique	High	4	0.7595	0	1	1	1	534.285	1.96	0.00104	22.1143	7.43677e-06	3.26269e-06	2.13875
FALSE		High	Unambiguous	AGAELHGDDGGADDETANDPK	[R].AGAELHGDDGGADDETANDPK.[T]	1xTMTpro [N-Term]; 1xTMTpro [K21]	1xTMTpro [N-Term]; 1xTMTpro [K21]	6.00603	1	1	2	A4I9N4	A4I9N4 [310-330]			A4I9N4	0	2663.27	21	26156.9	26257.1	30503.9	29394.4	23671.7	21139.4	22547.6	33298.9	31352.1	25707.4	193748	145600	304261	153852	218583		High	3	0.8846	0	1	1	1	888.428	0.58	0.00052	30.0989	7.43677e-06	2.22919e-15	6.00603
FALSE		High	Unambiguous	LQAEGHIK	[K].LQAEGHIK.[G]	1xTMTpro [N-Term]; 1xTMTpro [K8]	1xTMTpro [N-Term]; 1xTMTpro [K8]	2.1544	2	4	10	A0A6L0XK54; E9B170	A0A6L0XK54 [119-126]; E9B170 [119-126]			A0A7D4ZY87; A0A6L0XK54; A0A0A0UUC7; E9B170	0	1503.91	8	2.15361e+06	3.1119e+06	5.06798e+06	1.02433e+07	8.32977e+06	3.76541e+06	2.01642e+06	3.97204e+06	5.69084e+06	4.92126e+06	2.036e+06	1.62762e+06	2.32804e+06	1.34589e+06	1.35295e+06	NotUnique	High	3	0.5242	0	1	1	1	501.975	-1.85	-0.00093	30.2663	7.43677e-06	2.99574e-06	2.1544
FALSE		High	Unambiguous	HFCEPEDGDVGGTGDAAASSAR	[R].HFCEPEDGDVGGTGDAAASSAR.[T]	1xTMTpro [N-Term]; 1xCarbamidomethyl [C3]	1xTMTpro [N-Term]; 1xCarbamidomethyl [C3]	3.95229	1	1	1	A4I2G3	A4I2G3 [210-231]			A4I2G3	0	2510.12	22	16248	11457.4	17113.1	16984.4	14687.2	20527.2	13053.6	16782.2	15869.9	14009.8	39419.9	34690.1	32895.4	25594.9	14449.3		High	3	0.8941	0	1	1	1	837.38	3.32	0.00278	30.1385	7.43677e-06	1.64268e-10	3.95229
FALSE		High	Unambiguous	ATADEVEAAQDAANNDGGEGGYER	[K].ATADEVEAAQDAANNDGGEGGYER.[S]	1xTMTpro [N-Term]	1xTMTpro [N-Term]	3.72069	1	1	1	E9AUR4	E9AUR4 [2240-2263]			E9AUR4	0	2714.21	24	36612.3	63460.3	68790.2	122343	53687.9	62612.2	47262.5	99820.9	113948	111629	50935.6	41932.3	44489.4	32294.5	31453.5		High	3	0.8553	0	1	1	1	905.406	-2.29	-0.00208	50.2217	7.43677e-06	5.81378e-10	3.72069
FALSE		High	Unambiguous	HLHLGYNALR	[K].HLHLGYNALR.[D]	1xTMTpro [N-Term]	1xTMTpro [N-Term]	1.82091	2	2	9	A4I3S6; E9B018	A4I3S6 [185-194]; E9B018 [185-194]			A4I3S6; E9B018	0	1497.86	10	53005.4	64047.2	50257.5	80581.9	54969	56541.2	54869.2	55884.9	71855.4	65021.5	80975.4	92638.9	135665	122079	107616	NotUnique	High	3	0.4202	0	1	1	1	499.959	0.79	0.00039	30.423	7.43677e-06	1.84655e-05	1.82091
FALSE		High	Unambiguous	KDPQAEAPSESSAQAPTYR	[K].KDPQAEAPSESSAQAPTYR.[T]	1xTMTpro [N-Term]; 1xTMTpro [K1]	1xTMTpro [N-Term]; 1xTMTpro [K1]	3.08254	1	2	4	E9AQQ6	E9AQQ6 [228-246]			E9AQQ6; A0A6L0WY16	1	2641.37	19	30051.2	50866.8	70667.3	103149	52274.7	51950.1	45343.9	79900.7	89286.5	87248.5	49437.9	45075.3	61300.5	45391.1	51631.6		High	3	0.9005	0	1	1	1	881.128	-0.17	-0.00015	29.8424	7.43677e-06	1.89185e-08	3.08254
FALSE		High	Unambiguous	LHMQITR	[R].LHMQITR.[R]	1xTMTpro [N-Term]	1xTMTpro [N-Term]	0.560214	2	2	1	A4I159; E9AX93	A4I159 [386-392]; E9AX93 [386-392]			A4I159; E9AX93	0	1202.7	7																NoQuanValues	High	3	0.3007	0	1	1	1	401.573	2.58	0.00103	30.213	0.000652792	0.0129222	0.560214
FALSE		High	Unambiguous	DAAVAQQSAELNR	[R].DAAVAQQSAELNR.[V]	1xTMTpro [N-Term]	1xTMTpro [N-Term]	3.06347	1	1	2	E9AMU6	E9AMU6 [1030-1042]			E9AMU6	0	1676.89	13	161805	110229	95741.3	119620	74625.8	220211	80687.2	111499	96385.2	98620.4	41471.5	35131.2	35966.5	24280.1	39917.1		High	2	0.7129	0	1	1	1	838.95	1.92	0.00161	30.2402	7.43677e-06	2.09931e-08	3.06347
FALSE		High	Unambiguous	SASTAVEPTVTEGR	[K].SASTAVEPTVTEGR.[S]	1xTMTpro [N-Term]	1xTMTpro [N-Term]	2.22285	1	1	1	E9B4X6	E9B4X6 [301-314]			E9B4X6	0	1708.9	14	19710.1	30494.3	26550.4	39394.8	25197.6	23316.5	19353.8	26625.6	38642.6	31494.5	14691.6	12616.6	15542.4	15856	21045.1		High	2	0.5722	0	1	1	1	854.958	2.69	0.0023	30.2512	7.43677e-06	2.06205e-06	2.22285
FALSE		High	Unambiguous	SEEREDGNPLTAVR	[R].SEEREDGNPLTAVR.[C]	1xTMTpro [N-Term]	1xTMTpro [N-Term]	1.67995	2	2	1	E9ANM0; A4HUY5	E9ANM0 [19-32]; A4HUY5 [19-32]			E9ANM0; A4HUY5	1	1876.97	14	36266.1	34387.5	34244.5	40658.3	33368.1	35164.2	29519.1	37131.6	43432.8	38828.9	47415	38304.3	56169.6	41465.7	45892.2	NotUnique	High	3	0.7137	0	1	1	1	626.329	2.13	0.00133	30.2977	7.43677e-06	3.97833e-05	1.67995
FALSE		High	Unambiguous	DGGASVAIETR	[R].DGGASVAIETR.[A]	1xTMTpro [N-Term]	1xTMTpro [N-Term]	1.99923	2	2	15	A4I1H9; E9AXL4	A4I1H9 [1376-1386]; E9AXL4 [1353-1363]			A4I1H9; E9AXL4	0	1379.74	11	4.86101e+06	5.89472e+06	6.35096e+06	4.33543e+06	7.0142e+06	5.29155e+06	6.93171e+06	7.35881e+06	5.17147e+06	5.1476e+06	7.55791e+06	8.57886e+06	6.78423e+06	9.27924e+06	9.85579e+06	NotUnique	High	2	0.7003	0	1	1	1	690.376	0.14	0.0001	35.9127	7.43677e-06	6.98433e-06	1.99923
FALSE		High	Unambiguous	NQPPSNANNTAPPQQNAPQPPLQQQQQNR	[R].NQPPSNANNTAPPQQNAPQPPLQQQQQNR.[S]	1xTMTpro [N-Term]	1xTMTpro [N-Term]	3.27899	1	1	4	E9ARQ2	E9ARQ2 [50-78]			E9ARQ2	0	3509.76	29	110302	121953	87453.1	97307.7	79484.4	102712	96145.8	77714	103220	77047.8	27613.1	25982.1	26465.1	29524.1	23506.2		High	4	0.7423	0	1	1	1	878.195	0.82	0.00072	31.7411	7.43677e-06	6.47561e-09	3.27899
FALSE		High	Unambiguous	GVDEADRQQQGYTNPSDQPDDK	[R].GVDEADRQQQGYTNPSDQPDDK.[A]	1xTMTpro [N-Term]; 1xTMTpro [K22]	1xTMTpro [N-Term]; 1xTMTpro [K22]	4.91245	1	1	3	A4I3L7	A4I3L7 [195-216]			A4I3L7	1	3071.48	22	30157.4	26293.2	33370.1	30551.1	26910.1	32715.3	32285.5	31535.3	42228.2	28799.9	119893	86355.3	338254	147360	291057		High	3	0.7527	0	1	1	1	1024.5	1.61	0.00165	30.3504	7.43677e-06	8.70854e-13	4.91245
FALSE		High	Unambiguous	VNFSSMTLPQNFYNTLEDMTEK	[K].VNFSSMTLPQNFYNTLEDMTEK.[K]	1xTMTpro [N-Term]; 1xOxidation [M19]; 1xTMTpro [K22]	1xTMTpro [N-Term]; 1xOxidation [M19]; 1xTMTpro [K22]	1.92475	2	2	2	A4I1D9; E9AXH6	A4I1D9 [2626-2647]; E9AXH6 [2626-2647]			A4I1D9; E9AXH6	0	3233.6	22	160198	220244	156425	158893	151176	125975	176723	145844	135141	128969	135483	155253	193206	146081	217402	NotUnique	High	3	0.5198	0	1	1	1	1078.54	2.14	0.0023	110.153	7.43677e-06	1.04841e-05	1.92475
FALSE		High	Unambiguous	QSEELVQTMAESR	[R].QSEELVQTMAESR.[A]	1xTMTpro [N-Term]	1xTMTpro [N-Term]	3.34317	2	2	2	E9B5I1; A4IAF7	E9B5I1 [3724-3736]; A4IAF7 [3725-3737]			E9B5I1; A4IAF7	0	1811.91	13	1.47808e+06	1.59774e+06	1.73975e+06	1.38608e+06	2.01384e+06	1.51067e+06	2.22145e+06	2.02597e+06	1.60639e+06	1.48482e+06	1.91181e+06	2.172e+06	2.04809e+06	2.56723e+06	2.59588e+06	NotUnique	High	2	0.8356	0	1	1	1	906.458	-1.73	-0.00156	56.0271	7.43677e-06	4.56229e-09	3.34317
FALSE		High	Unambiguous	QSEELVQTMAESR	[R].QSEELVQTMAESR.[A]	1xTMTpro [N-Term]; 1xOxidation [M9]	1xTMTpro [N-Term]; 1xOxidation [M9]	2.25207	2	2	9	E9B5I1; A4IAF7	E9B5I1 [3724-3736]; A4IAF7 [3725-3737]			E9B5I1; A4IAF7	0	1827.91	13	256617	337245	348239	337012	352139	284100	398816	373875	363368	324219	417880	400394	460421	490305	477350	NotUnique	High	2	0.7685	0	1	1	1	914.459	1.4	0.00128	28.0269	7.43677e-06	1.75817e-06	2.25207
FALSE		High	Unambiguous	SAPASAPPAATVAMEHHADDEDGR	[R].SAPASAPPAATVAMEHHADDEDGR.[F]	1xTMTpro [N-Term]	1xTMTpro [N-Term]	2.75154	1	1	1	E9AXI2	E9AXI2 [323-346]			E9AXI2	0	2707.27	24																NoQuanValues	High	4	0.8662	0	1	1	1	677.577	6.33	0.00428	30.3779	7.43677e-06	1.15173e-07	2.75154
FALSE		High	Unambiguous	ISAGDEVTEDAPSRQEEAGNSSR	[R].ISAGDEVTEDAPSRQEEAGNSSR.[K]	1xTMTpro [N-Term]	1xTMTpro [N-Term]	3.60883	1	1	3	A0A6L0XQW6	A0A6L0XQW6 [269-291]			A0A6L0XQW6	1	2709.29	23	36118	36261.5	28642.2	53966.1	37681.1	32478.7	16939.4	27244.4	48373.7	54833.5	139648	126616	593367	306154	272214		High	3	0.6256	0	1	1	1	903.773	6.12	0.00552	30.2969	7.43677e-06	1.07042e-09	3.60883
FALSE		High	Unambiguous	VTNTIHIATHVR	[K].VTNTIHIATHVR.[E]	1xTMTpro [N-Term]	1xTMTpro [N-Term]	1.94215	2	2	28	A4HVW3; E9APL4	A4HVW3 [321-332]; E9APL4 [321-332]			A4HVW3; E9APL4	0	1665.97	12	1.0777e+06	1.48027e+06	1.05213e+06	961910	1.13632e+06	832511	1.04377e+06	911655	1.01363e+06	893092	1.03185e+06	1.08247e+06	1.28861e+06	1.50465e+06	1.15873e+06	NotUnique	High	3	0.7175	0	1	1	1	555.995	-1.79	-0.001	36.2303	7.43677e-06	9.53513e-06	1.94215
FALSE		High	Unambiguous	SVDEADRQQQGYTNPSDQPDDK	[R].SVDEADRQQQGYTNPSDQPDDK.[A]	1xTMTpro [N-Term]; 1xTMTpro [K22]	1xTMTpro [N-Term]; 1xTMTpro [K22]	5.82981	1	1	6	E9AZV7	E9AZV7 [194-215]			E9AZV7	1	3101.49	22	171428	252892	320387	797104	397707	191680	326861	319088	999811	509684	119817	89017.5	162232	111910	132414		High	3	0.8434	0	1	1	1	1034.51	5.39	0.00557	30.4854	7.43677e-06	5.83171e-15	5.82981
FALSE		High	Unambiguous	TEAVDDDNDKIESR	[K].TEAVDDDNDKIESR.[K]	1xTMTpro [N-Term]; 1xTMTpro [K10]	1xTMTpro [N-Term]; 1xTMTpro [K10]	1.09621	1	1	3	E9B709	E9B709 [231-244]			E9B709	1	2215.13	14	33256.2	33103.3	42680	45368.6	44334	35209.5	32568.2	50484.1	49163.5	52674.5	23579.8	19103.7	27644.6	24429.3	26766		High	3	0.5815	0	1	1	1	739.051	2.23	0.00165	36.3421	6.93337e-05	0.000890908	1.09621
FALSE		High	Unambiguous	GSYEGEMAGGVTYGR	[R].GSYEGEMAGGVTYGR.[G]	1xTMTpro [N-Term]	1xTMTpro [N-Term]	3.50267	2	2	2	A4I8Y0; E9B3U9	A4I8Y0 [232-246]; E9B3U9 [232-246]			A4I8Y0; E9B3U9	0	1837.87	15	194995	309876	210283	504517	272296	196196	226889	225211	606863	377914	869315	727956	756266	476687	297431	NotUnique	High	2	0.8946	0	1	1	1	919.438	-0.84	-0.00077	48.571	7.43677e-06	1.91059e-09	3.50267
FALSE		High	Unambiguous	GSYEGEMAGGVTYGR	[R].GSYEGEMAGGVTYGR.[G]	1xTMTpro [N-Term]; 1xOxidation [M7]	1xTMTpro [N-Term]; 1xOxidation [M7]	1.8497	2	2	4	A4I8Y0; E9B3U9	A4I8Y0 [232-246]; E9B3U9 [232-246]			A4I8Y0; E9B3U9	0	1853.87	15	77778.6	98328	89146.2	170478	121413	99628.8	108333	99927.7	216134	145635	247571	188871	231379	149129	89149.2	NotUnique	High	2	0.8315	0	1	1	1	927.437	0.86	0.00079	37.1739	7.43677e-06	1.57844e-05	1.8497
FALSE		High	Unambiguous	STEEQNDYIYYNHR	[K].STEEQNDYIYYNHR.[S]	1xTMTpro [N-Term]	1xTMTpro [N-Term]	1.96388	1	1	1	A4HVL3	A4HVL3 [692-705]			A4HVL3	0	2136	14	42625.7	36123.4	40714.2	37281.7	33071.2	36385.1	25602.8	49562.6	32601.4	41193.9	32285.9	29165.5	39216.5	36172.3	27730.6		High	3	0.8724	0	1	1	1	712.669	-0.91	-0.00065	30.5641	7.43677e-06	8.46961e-06	1.96388
FALSE		High	Unambiguous	ALGVHLR	[K].ALGVHLR.[G]	1xTMTpro [N-Term]	1xTMTpro [N-Term]	0.702724	2	2	5	A0A6L0X946; E9ARX0	A0A6L0X946 [138-144]; E9ARX0 [138-144]			A0A6L0X946; E9ARX0	0	1069.68	7	66269.6	91228	25342	53715.4	46338.7	42586	54322.8	14276.5	64685.8	31906.1	51120.4	53985.2	89837.6	56140.9	20046.6	NotUnique	High	3	0.1201	0	1	1	1	357.231	-1.01	-0.00036	36.804	0.000411763	0.00623618	0.702724
FALSE		High	Unambiguous	SGEPTGMSLNQEHTDMIQQDNNAQR	[R].SGEPTGMSLNQEHTDMIQQDNNAQR.[E]	1xTMTpro [N-Term]	1xTMTpro [N-Term]	4.3136	1	1	1	E9AWK1	E9AWK1 [151-175]			E9AWK1	0	3105.43	25	36638.9	60555	50744	55911.6	65652.4	62934.4	72259.9	58504.4	77850.5	70315.5	29233.1	30078.3	23064.9	26276.5	26428.2		High	3	0.865	0	1	1	1	1035.82	1.4	0.00145	44.5757	7.43677e-06	2.28692e-11	4.3136
FALSE		High	Unambiguous	SGEPTGMSLNQEHTDMIQQDNNAQR	[R].SGEPTGMSLNQEHTDMIQQDNNAQR.[E]	1xTMTpro [N-Term]; 1xOxidation [M7]	1xTMTpro [N-Term]; 1xOxidation [M7]	1.13754	1	1	1	E9AWK1	E9AWK1 [151-175]			E9AWK1	0	3121.42	25	4404.07	8259.5	6450.46	12013.1	6718.76	7214.68	8159.85	6955.9	11780.7	9881.17	2398.82	2157.86	5856.69	5716.12	4739.83		High	3	0.2989	0	1	1	1	1041.15	0.24	0.00025	30.5865	4.90894e-05	0.000721663	1.13754
FALSE		High	Unambiguous	LLQHVHK	[R].LLQHVHK.[K]	1xTMTpro [N-Term]; 1xTMTpro [K7]	1xTMTpro [N-Term]; 1xTMTpro [K7]	0.729388	2	2	3	A4I503; E9B0D3	A4I503 [361-367]; E9B0D3 [361-367]			A4I503; E9B0D3	0	1482.94	7	102972	186223	76334.9	163776	114510	74546.2	79908.2	39742.7	149770	99457.2	139710	85808.8	110604	40585.7	78976.7	NotUnique	High	4	0.4667	0	1	1	1	371.49	-0.96	-0.00035	29.8521	0.000365248	0.00546073	0.729388
FALSE		High	Unambiguous	LSEQVLHHK	[R].LSEQVLHHK.[D]	1xTMTpro [N-Term]; 1xTMTpro [K9]	1xTMTpro [N-Term]; 1xTMTpro [K9]	1.15423	2	2	2	E9B483; A0A6L0XN98	E9B483 [124-132]; A0A6L0XN98 [124-132]			E9B483; A0A6L0XN98	0	1699.01	9	110549	329892	112852	145857	89197.4	126686	150213	148062	114586	116772	282682	81677.6	102906	56562.7	117230	NotUnique	High	4	0.6754	0	1	1	1	425.509	0.15	6e-05	30.6646	4.24346e-05	0.000662397	1.15423
FALSE		High	Unambiguous	HEVEATVHEATGDAYR	[K].HEVEATVHEATGDAYR.[L]	1xTMTpro [N-Term]	1xTMTpro [N-Term]	5.21961	1	1	4	E9AJM1	E9AJM1 [352-367]			E9AJM1	0	2089.03	16	322732	377765	398366	400593	326522	315916	333148	446986	318896	355226	222496	200956	298459	206060	206466		High	3	0.9118	0	1	1	1	697.014	0.29	0.0002	30.7006	7.43677e-06	1.6292e-13	5.21961
FALSE		High	Unambiguous	EDGATEVTHAEYEHPTATK	[R].EDGATEVTHAEYEHPTATK.[W]	1xTMTpro [N-Term]; 1xTMTpro [K19]	1xTMTpro [N-Term]; 1xTMTpro [K19]	1.79867	1	1	1	E9AG72	E9AG72 [20-38]			E9AG72	0	2694.35	19																NoQuanValues	High	4	0.7563	0	1	1	1	674.346	4.16	0.0028	30.7301	7.43677e-06	2.08442e-05	1.79867
FALSE		High	Unambiguous	EALEGVAR	[R].EALEGVAR.[R]	1xTMTpro [N-Term]	1xTMTpro [N-Term]	0.945959	1	1	1	E9B0B0	E9B0B0 [2669-2676]			E9B0B0	0	1148.66	8	151343	205759	232052	163813	226110	154384	102446	233081	156009	200056	69029.9	78336.6	185981	125122	70868.4		High	2	0.1606	0	1	1	1	574.833	0.23	0.00013	38.3985	0.000171438	0.0018836	0.945959
FALSE		High	Unambiguous	EVLHTIGHEYKR	[K].EVLHTIGHEYKR.[V]	1xTMTpro [N-Term]; 1xTMTpro [K11]	1xTMTpro [N-Term]; 1xTMTpro [K11]	0.861355	2	2	2	E9AY99; A4I249	E9AY99 [470-481]; A4I249 [470-481]			E9AY99; A4I249	1	2090.2	12	15280.1	14134.3	36521.1	47151.7	21328.4	20263.8	13617.5	28494.5	50252.6	42235.8	19510.7	18231.3	74404.3	27879.6	16214	NotUnique	High	5	0.595	0	1	1	1	418.846	-0.39	-0.00016	30.8358	0.000217971	0.00285189	0.861355
FALSE		High	Unambiguous	SQAPIIHK	[R].SQAPIIHK.[I]	1xTMTpro [N-Term]; 1xTMTpro [K8]	1xTMTpro [N-Term]; 1xTMTpro [K8]	2.16814	2	2	2	E9B2X8; A4I820	E9B2X8 [685-692]; A4I820 [676-683]			E9B2X8; A4I820	0	1501.93	8	123891	130128	168376	173377	212131	123013	60347.1	173694	135305	151165	113319	154934	162964	117315	98446.4	NotUnique	High	3	0.6726	0	1	1	1	501.316	-0.46	-0.00023	30.8648	7.43677e-06	2.7793e-06	2.16814
FALSE		High	Unambiguous	MADAMAQWSTVR	[K].MADAMAQWSTVR.[E]	1xTMTpro [N-Term]	1xTMTpro [N-Term]	0.9286	2	2	1	E9AZE5; A0A6L0XHQ5	E9AZE5 [249-260]; A0A6L0XHQ5 [249-260]			E9AZE5; A0A6L0XHQ5	0	1670.83	12	89712.8	100491	117870	120619	94679	104935	109484	114191	101861	117913	89619.9	77797.9	73590.7	59449.1	72298.9	NotUnique	High	3	0.8311	0	1	1	1	557.615	-0.89	-0.0005	77.2845	0.000176346	0.00205126	0.9286
FALSE		High	Unambiguous	TLHELK	[K].TLHELK.[K]	1xTMTpro [N-Term]; 1xTMTpro [K6]	1xTMTpro [N-Term]; 1xTMTpro [K6]	0.810806	2	2	1	A4IE58; E9ATJ9	A4IE58 [517-522]; E9ATJ9 [517-522]			A4IE58; E9ATJ9	0	1348.84	6																NoQuanValues	High	3	0.5238	0	1	1	2	450.286	0.19	9e-05	30.8752	0.000246932	0.00365414	0.810806
FALSE		High	Unambiguous	CEEASISVTR	[R].CEEASISVTR.[S]	1xCarbamidomethyl [C1]; 1xTMTpro [N-Term]	1xCarbamidomethyl [C1]; 1xTMTpro [N-Term]	1.36771	1	2	1	E9ALN2	E9ALN2 [46-55]			A4I4Q0; E9ALN2	0	1455.74	10	74895.2	117175	193423	351501	143022	184574	102857	197512	271388	361604	226636	216370	651422	507616	430408		High	2	0.8065	0	1	1	1	728.372	-3.81	-0.00277	30.8877	7.43677e-06	0.000215328	1.36771
FALSE		High	Unambiguous	LDHFLGLGNWDMNTNMPPK	[R].LDHFLGLGNWDMNTNMPPK.[G]	1xTMTpro [N-Term]; 1xTMTpro [K19]	1xTMTpro [N-Term]; 1xTMTpro [K19]	5.34317	2	2	10	E9B493; A4I993	E9B493 [17-35]; A4I993 [17-35]			E9B493; A4I993	0	2808.45	19	3.63706e+06	6.20532e+06	2.22529e+06	2.45603e+06	2.26725e+06	2.01492e+06	4.58624e+06	1.8309e+06	2.45044e+06	2.02092e+06	7.13168e+06	3.01789e+06	2.53851e+06	2.39955e+06	4.60415e+06	NotUnique	High	3	0.8156	0	1	1	1	936.819	-1.32	-0.00124	101.459	7.43677e-06	8.30133e-14	5.34317
FALSE		High	Unambiguous	LDHFLGLGNWDMNTNMPPK	[R].LDHFLGLGNWDMNTNMPPK.[G]	1xTMTpro [N-Term]; 1xOxidation [M]; 1xTMTpro [K19]	1xTMTpro [N-Term]; 1xOxidation [M12; M16]; 1xTMTpro [K19]	4.42363	2	2	7	E9B493; A4I993	E9B493 [17-35]; A4I993 [17-35]			E9B493; A4I993	0	2824.44	19	2.00093e+06	3.18675e+06	2.03249e+06	1.52158e+06	1.59828e+06	1.5208e+06	2.55231e+06	1.98462e+06	1.53139e+06	1.4191e+06	4.04838e+06	1.43756e+06	1.66605e+06	1.18041e+06	1.93994e+06	NotUnique	High	3	0.1179	0	1	1	1	942.151	-0.7	-0.00066	95.9689	7.43677e-06	1.25452e-11	4.42363
FALSE		High	Unambiguous	AGHGNSAAAPPPFRPVGASK	[K].AGHGNSAAAPPPFRPVGASK.[K]	1xTMTpro [N-Term]; 1xTMTpro [K20]	1xTMTpro [N-Term]; 1xTMTpro [K20]	1.8516	1	1	1	E9AMM0	E9AMM0 [75-94]			E9AMM0	0	2497.39	20	61294.9	56312.2	52575.7	61698.5	57647.6	54331.4	56893.7	43651.6	86010	54722.1	33288.7	31945.9	41333.7	41272.5	39283		High	4	0.7951	0	1	1	1	625.101	-3.5	-0.00219	30.9061	7.43677e-06	1.56221e-05	1.8516
FALSE		High	Unambiguous	QEEQILR	[R].QEEQILR.[I]	1xTMTpro [N-Term]	1xTMTpro [N-Term]	0.613341	1	1	1	E9B370	E9B370 [35-41]			E9B370	0	1219.7	7	418239	417905	553935	398935	576364	486417	185117	473400	357750	331674	103182	207938	313615	382695	163114		High	2	0.3821	0	1	1	1	610.352	-0.19	-0.00012	30.918	0.000546615	0.00980537	0.613341
FALSE		High	Unambiguous	MAPLPPKPHSK	[-].MAPLPPKPHSK.[N]	1xMet-loss [N-Term]; 1xTMTpro [N-Term]; 2xTMTpro [K7; K11]	1xMet-loss [N-Term]; 1xTMTpro [N-Term]; 2xTMTpro [K7; K11]	0.559349	1	2	1	A0A6L0XXB1	A0A6L0XXB1 [1-11]	A0A6L0XXB1 1xMet-loss [N-Term]	A0A6L0XXB1 1xMet-loss [N-Term]	A0A6L0XXB1; A4I7N1	0	1984.25	11																NoQuanValues	High	4	0.0871	0	1	1	1	496.818	-0.39	-0.00019	30.9271	0.000652792	0.012981	0.559349
FALSE		High	Unambiguous	YLSINAHAR	[R].YLSINAHAR.[S]	1xTMTpro [N-Term]	1xTMTpro [N-Term]	1.42527	2	2	13	A0A6L0XNG8; E9AVC8	A0A6L0XNG8 [156-164]; E9AVC8 [156-164]			A0A6L0XNG8; E9AVC8	0	1348.77	9	535406	621535	679513	642645	648640	533035	528126	705704	680571	636160	706799	727087	739745	834705	847303	NotUnique	High	3	0.7482	0	1	1	1	450.26	-0.47	-0.00021	36.8525	7.43677e-06	0.000158082	1.42527
FALSE		High	Unambiguous	AQYIMDVSAVPALLEK	[R].AQYIMDVSAVPALLEK.[A]	1xTMTpro [N-Term]; 1xTMTpro [K16]	1xTMTpro [N-Term]; 1xTMTpro [K16]	3.84501	1	1	4	A0A6L0Y0U1	A0A6L0Y0U1 [1958-1973]			A0A6L0Y0U1	0	2356.34	16	325037	418289	452992	435758	378986	393366	411056	502243	475077	462612	1.41858e+06	1.68459e+06	1.65139e+06	2.24852e+06	2.35694e+06		High	2	0.843	0	1	1	1	1178.67	-0.68	-0.0008	111.08	7.43677e-06	2.94997e-10	3.84501
FALSE		High	Unambiguous	RGTIGVTFR	[R].RGTIGVTFR.[G]	1xTMTpro [N-Term]	1xTMTpro [N-Term]	0.449526	1	1	6	E9AZT8	E9AZT8 [128-136]			E9AZT8	1	1310.79	9	281348	313632	309259	264616	285223	303193	233145	356943	213219	255074	67653.9	58675.1	61645.3	55558.8	59693		High	3	0.4409	0	1	1	1	437.6	-0.49	-0.00022	37.1535	0.00104183	0.0234146	0.449526
FALSE		High	Unambiguous	DVEETDDAAK	[K].DVEETDDAAK.[D]	1xTMTpro [N-Term]; 1xTMTpro [K10]	1xTMTpro [N-Term]; 1xTMTpro [K10]	2.63078	1	1	5	E9AWB4	E9AWB4 [53-62]			E9AWB4	0	1700.88	10	1.219e+06	925538	1.44925e+06	948062	1.38821e+06	776648	649729	1.1019e+06	843103	908543	527107	374170	398894	295212	497140		High	2	0.6015	0	1	1	1	850.947	1.82	0.00155	31.0184	7.43677e-06	2.22619e-07	2.63078
FALSE		High	Unambiguous	NSTFGGQPLHNAK	[R].NSTFGGQPLHNAK.[K]	1xTMTpro [N-Term]; 1xTMTpro [K13]	1xTMTpro [N-Term]; 1xTMTpro [K13]	4.18588	2	2	6	A4HTB7; E9ALB0	A4HTB7 [231-243]; E9ALB0 [224-236]			A4HTB7; E9ALB0	0	1979.1	13	348675	463989	431445	343926	438145	331537	475639	418337	382659	344095	521975	465006	545446	555416	579879	NotUnique	High	3	0.767	0	1	1	1	660.37	0.65	0.00043	30.8003	7.43677e-06	4.59145e-11	4.18588
FALSE		High	Unambiguous	GATSPSAQESPSSAQPSEDVAPYNR	[R].GATSPSAQESPSSAQPSEDVAPYNR.[S]	1xTMTpro [N-Term]	1xTMTpro [N-Term]	4.17086	2	2	1	E9AGM0; E9AQB0	E9AGM0 [216-240]; E9AQB0 [214-238]			E9AGM0; E9AQB0	0	2837.35	25	19238.4	27340.2	35079.7	54389.7	24336.4	32330	21067.8	43493	64201.4	45756	29471.2	24580.3	31924.2	40388.8	28445.3	NotUnique	High	3	0.8606	0	1	1	1	946.451	-4	-0.00379	40.838	7.43677e-06	4.9834e-11	4.17086
FALSE		High	Unambiguous	TQAANCEQLEELRR	[K].TQAANCEQLEELRR.[L]	1xTMTpro [N-Term]; 1xCarbamidomethyl [C6]	1xTMTpro [N-Term]; 1xCarbamidomethyl [C6]	1.54611	1	1	1	A4HSZ6	A4HSZ6 [306-319]			A4HSZ6	1	2022.04	14	52636.6	47305.6	69682.7	72329.5	56277.1	59844.7	62388.9	67011.9	72930	72087.7	191799	254237	262546	266155	175602		High	3	0.4076	0	1	1	1	674.684	0.6	0.0004	31.1613	7.43677e-06	8.22874e-05	1.54611
FALSE		High	Unambiguous	GAVDGGMAVPHRPNRFPGYNK	[K].GAVDGGMAVPHRPNRFPGYNK.[E]	1xTMTpro [N-Term]; 1xTMTpro [K21]	1xTMTpro [N-Term]; 1xTMTpro [K21]	1.84307	1	2	11	A4IB88	A4IB88 [171-191]			E9B665; A4IB88	1	2848.53	21	1.9551e+06	3.01864e+06	2.46356e+06	4.65853e+06	2.08106e+06	2.93698e+06	1.61795e+06	3.71923e+06	4.83024e+06	5.99151e+06	2.17399e+06	1.90835e+06	2.47189e+06	1.90602e+06	2.07721e+06		High	4	0.4912	0	1	1	1	712.887	-0.68	-0.00049	39.4831	7.43677e-06	1.63654e-05	1.84307
FALSE		High	Unambiguous	GAVDGGMAVPHRPNRFPGYNK	[K].GAVDGGMAVPHRPNRFPGYNK.[E]	1xTMTpro [N-Term]; 1xOxidation [M7]; 1xTMTpro [K21]	1xTMTpro [N-Term]; 1xOxidation [M7]; 1xTMTpro [K21]	1.31823	1	2	22	A4IB88	A4IB88 [171-191]			E9B665; A4IB88	1	2864.52	21	1.9615e+06	2.88329e+06	1.92556e+06	3.73151e+06	2.03325e+06	2.66399e+06	1.78118e+06	2.85524e+06	4.53047e+06	4.71582e+06	2.04611e+06	1.8845e+06	2.08247e+06	1.96639e+06	1.93773e+06		High	5	0.5127	0	1	1	1	573.711	0.88	0.0005	28.7717	7.43677e-06	0.000280418	1.31823
FALSE		High	Unambiguous	SSVKPDSMAVNAQTQSK	[R].SSVKPDSMAVNAQTQSK.[G]	1xTMTpro [N-Term]; 2xTMTpro [K4; K17]	1xTMTpro [N-Term]; 2xTMTpro [K4; K17]	4.43299	1	1	6	A0A6L0XNB3	A0A6L0XNB3 [160-176]			A0A6L0XNB3	0	2690.5	17	320329	302860	312445	335553	330321	332753	340143	356720	401380	373908	2.24332e+06	2.61252e+06	2.15096e+06	2.57916e+06	1.96824e+06		High	3	0.7718	0	1	1	1	897.506	2.63	0.00236	40.1445	7.43677e-06	1.19202e-11	4.43299
FALSE		High	Unambiguous	SSVKPDSMAVNAQTQSK	[R].SSVKPDSMAVNAQTQSK.[G]	1xTMTpro [N-Term]; 2xTMTpro [K4; K17]; 1xOxidation [M8]	1xTMTpro [N-Term]; 2xTMTpro [K4; K17]; 1xOxidation [M8]	2.32169	1	1	10	A0A6L0XNB3	A0A6L0XNB3 [160-176]			A0A6L0XNB3	0	2706.49	17	178830	234401	224553	246068	227528	177668	182561	226278	243824	245840	439914	511570	428387	461913	386868		High	3	0.7949	0	1	1	1	902.838	2.5	0.00226	31.2707	7.43677e-06	1.20247e-06	2.32169
FALSE		High	Unambiguous	MLSEEERATLLK	[-].MLSEEERATLLK.[Y]	1xMet-loss [N-Term]; 1xTMTpro [N-Term]; 1xTMTpro [K12]	1xMet-loss [N-Term]; 1xTMTpro [N-Term]; 1xTMTpro [K12]	0.372841	1	1	1	A4IDI3	A4IDI3 [1-12]	A4IDI3 1xMet-loss [N-Term]	A4IDI3 1xMet-loss [N-Term]	A4IDI3	1	1897.12	12																NoQuanValues	High	4	0.1667	0	1	1	1	475.036	-1.6	-0.00076	29.0376	0.00145893	0.0357253	0.372841
FALSE		High	Unambiguous	MPSDRDPSGDGFNNPYGNTTLVGNWLEDR	[-].MPSDRDPSGDGFNNPYGNTTLVGNWLEDR.[L]	1xMet-loss [N-Term]; 1xTMTpro [N-Term]	1xMet-loss [N-Term]; 1xTMTpro [N-Term]	3.66971	1	1	4	E9AKE3	E9AKE3 [1-29]	E9AKE3 1xMet-loss [N-Term]	E9AKE3 1xMet-loss [N-Term]	E9AKE3	1	3397.6	29	1.56097e+06	2.12665e+06	2.09183e+06	1.92555e+06	3.1847e+06	1.75164e+06	2.73988e+06	1.86044e+06	2.26253e+06	2.1538e+06	514255	512037	575226	492983	545046		High	3	0.026	0	1	1	1	1133.2	-0.9	-0.00102	88.499	7.43677e-06	7.67826e-10	3.66971
FALSE		High	Unambiguous	ESLEANGTISR	[R].ESLEANGTISR.[I]	1xTMTpro [N-Term]	1xTMTpro [N-Term]	1.93001	1	1	2	A0A6L0XN44	A0A6L0XN44 [13-23]			A0A6L0XN44	0	1480.79	11	54089.9	58234	66579.8	59662.5	60413.9	56961.9	63146.9	78611.6	75683.1	66183.1	178715	142611	242678	143256	129371		High	2	0.7206	0	1	1	1	740.901	0.74	0.00055	28.5313	7.43677e-06	1.01876e-05	1.93001
FALSE		High	Unambiguous	MYAQMPEIYLCPCCSEFSK	[-].MYAQMPEIYLCPCCSEFSK.[Q]	1xTMTpro [N-Term]; 3xCarbamidomethyl [C11; C13; C14]; 1xTMTpro [K19]	1xTMTpro [N-Term]; 3xCarbamidomethyl [C11; C13; C14]; 1xTMTpro [K19]	3.25894	1	1	3	E9APZ2	E9APZ2 [1-19]			E9APZ2	0	3022.41	19	590214	1.21323e+06	737928	2.0584e+06	730665	1.24777e+06	898750	1.07184e+06	2.52925e+06	1.41073e+06	221749	186780	173537	142748	158776		High	3	0.9168	0	1	1	1	1008.14	-0.59	-0.00059	100.088	7.43677e-06	7.22465e-09	3.25894
FALSE		High	Unambiguous	LAEIPYFAAAK	[R].LAEIPYFAAAK.[E]	1xTMTpro [N-Term]; 1xTMTpro [K11]	1xTMTpro [N-Term]; 1xTMTpro [K11]	2.44308	2	2	2	E9AVM2; A0A6L0XE02	E9AVM2 [100-110]; A0A6L0XE02 [100-110]			E9AVM2; A0A6L0XE02	0	1802.07	11	299560	486850	686171	913056	560118	497742	399436	608769	884166	754560	355129	423168	767538	529425	458479	NotUnique	High	2	0.626	0	1	1	1	901.539	-0.44	-0.00039	93.8605	7.43677e-06	6.19997e-07	2.44308
FALSE		High	Unambiguous	ETDALVAGPLTELLAVLGQGHPR	[R].ETDALVAGPLTELLAVLGQGHPR.[L]	1xTMTpro [N-Term]	1xTMTpro [N-Term]	0.810337	1	1	1	E9AXD2	E9AXD2 [311-333]			E9AXD2	0	2661.49	23	54813.4	161615	103913	154326	122842	131126	126303	137657	141013	106762	143505	95131.3	94869.2	86986.3	137755		High	3	0.6414	0	1	1	1	887.831	-4.02	-0.00356	113.371	0.000246932	0.00366256	0.810337
FALSE		High	Unambiguous	EREEHAWEVMVAEQR	[K].EREEHAWEVMVAEQR.[Q]	1xTMTpro [N-Term]	1xTMTpro [N-Term]	4.2185	2	2	4	E9AQV3; A0A6L0X127	E9AQV3 [458-472]; A0A6L0X127 [458-472]			E9AQV3; A0A6L0X127	1	2203.09	15	4.1828e+06	5.10856e+06	5.00097e+06	3.29814e+06	5.69279e+06	4.54763e+06	6.01441e+06	5.56913e+06	3.21135e+06	4.15527e+06	4.98285e+06	5.60561e+06	3.77869e+06	5.78625e+06	7.76148e+06	NotUnique	High	2	0.8244	0	1	1	1	1102.05	-0.04	-4e-05	47.4844	7.43677e-06	3.84268e-11	4.2185
FALSE		High	Unambiguous	EREEHAWEVMVAEQR	[K].EREEHAWEVMVAEQR.[Q]	1xTMTpro [N-Term]; 1xOxidation [M10]	1xTMTpro [N-Term]; 1xOxidation [M10]	2.84162	2	2	28	E9AQV3; A0A6L0X127	E9AQV3 [458-472]; A0A6L0X127 [458-472]			E9AQV3; A0A6L0X127	1	2219.08	15	2.93006e+06	3.2144e+06	3.47841e+06	3.13e+06	3.53873e+06	3.08458e+06	3.58517e+06	3.77878e+06	3.03463e+06	3.41021e+06	3.40802e+06	3.22948e+06	3.09272e+06	3.4327e+06	4.10591e+06	NotUnique	High	4	0.7664	0	1	1	1	555.528	2.62	0.00146	37.6728	7.43677e-06	7.04479e-08	2.84162
FALSE		High	Unambiguous	DAQSNLEEGAMGHYEAELKR	[R].DAQSNLEEGAMGHYEAELKR.[V]	1xTMTpro [N-Term]; 1xTMTpro [K19]	1xTMTpro [N-Term]; 1xTMTpro [K19]	1.89717	1	2	1	E9APD3	E9APD3 [78-97]			E9APD3; A4HVN7	1	2856.44	20	366133	393769	468345	432902	509395	323837	367250	350557	544396	499831	134792	243397	280022	338600	125301		High	4	0.8188	0	1	1	1	714.866	-0.07	-5e-05	55.7938	7.43677e-06	1.21854e-05	1.89717
FALSE		High	Unambiguous	IAHHYEEVHQYAEAEK	[R].IAHHYEEVHQYAEAEK.[L]	1xTMTpro [N-Term]; 1xTMTpro [K16]	1xTMTpro [N-Term]; 1xTMTpro [K16]	6.02444	2	2	28	A0A6L0XDD1; E9AV82	A0A6L0XDD1 [974-989]; E9AV82 [974-989]			A0A6L0XDD1; E9AV82	0	2562.32	16	1.68292e+06	1.41732e+06	1.64916e+06	1.66974e+06	1.91939e+06	1.73663e+06	1.37726e+06	2.02133e+06	1.5546e+06	2.02271e+06	2.00627e+06	2.02338e+06	1.7748e+06	2.83175e+06	2.46427e+06	NotUnique	High	3	0.8244	0	1	1	1	854.775	-5.11	-0.00437	30.3193	7.43677e-06	2.01605e-15	6.02444
FALSE		High	Unambiguous	SVDNPLYEVMRDEVDAGVQAVPR	[R].SVDNPLYEVMRDEVDAGVQAVPR.[R]	1xTMTpro [N-Term]	1xTMTpro [N-Term]	4.24601	1	1	5	E9AZ66	E9AZ66 [130-152]			E9AZ66	1	2863.46	23	3.7492e+06	4.94108e+06	5.65322e+06	4.40845e+06	6.4809e+06	4.24973e+06	6.89375e+06	6.57058e+06	5.10525e+06	5.04987e+06	876986	812042	682935	717576	689590		High	3	0.7355	0	1	1	1	955.156	-1.81	-0.00173	101.871	7.43677e-06	3.30689e-11	4.24601
FALSE		High	Unambiguous	SVDNPLYEVMRDEVDAGVQAVPR	[R].SVDNPLYEVMRDEVDAGVQAVPR.[R]	1xTMTpro [N-Term]; 1xOxidation [M10]	1xTMTpro [N-Term]; 1xOxidation [M10]	2.74507	1	1	3	E9AZ66	E9AZ66 [130-152]			E9AZ66	1	2879.45	23	939633	1.21397e+06	1.27162e+06	1.10643e+06	1.55921e+06	1.04316e+06	1.61282e+06	1.55626e+06	1.30385e+06	1.3822e+06	298079	339995	273053	299646	418082		High	3	0.7384	0	1	1	1	960.484	-4.89	-0.00469	78.9158	7.43677e-06	1.1931e-07	2.74507
FALSE		High	Unambiguous	AMRDEQTEMQLELEAR	[K].AMRDEQTEMQLELEAR.[E]	1xTMTpro [N-Term]	1xTMTpro [N-Term]	3.88202	2	2	8	E9B370; A0A6L0XM70	E9B370 [235-250]; A0A6L0XM70 [235-250]			E9B370; A0A6L0XM70	1	2254.11	16	3.34783e+06	3.21292e+06	3.80099e+06	2.99913e+06	3.38343e+06	3.4476e+06	3.43481e+06	4.58894e+06	3.70475e+06	2.88079e+06	4.5205e+06	5.58469e+06	5.25485e+06	7.18919e+06	6.88393e+06	NotUnique	High	3	0.7776	0	1	1	1	752.042	0.09	7e-05	54.9427	7.43677e-06	2.41044e-10	3.88202
FALSE		High	Unambiguous	AMRDEQTEMQLELEAR	[K].AMRDEQTEMQLELEAR.[E]	1xTMTpro [N-Term]; 1xOxidation [M]	1xTMTpro [N-Term]; 1xOxidation [M2; M9]	2.87234	2	2	24	E9B370; A0A6L0XM70	E9B370 [235-250]; A0A6L0XM70 [235-250]			E9B370; A0A6L0XM70	1	2270.11	16	9.21848e+06	8.81851e+06	9.53604e+06	7.41594e+06	8.89548e+06	8.7559e+06	8.52516e+06	1.00891e+07	8.17976e+06	7.10477e+06	1.17633e+07	1.64276e+07	1.51901e+07	2.10286e+07	1.91251e+07	NotUnique	High	3	0.5161	0	1	1	1	757.375	1.26	0.00095	38.6204	7.43677e-06	5.95743e-08	2.87234
FALSE		High	Unambiguous	AMRDEQTEMQLELEAR	[K].AMRDEQTEMQLELEAR.[E]	1xTMTpro [N-Term]; 2xOxidation [M2; M9]	1xTMTpro [N-Term]; 2xOxidation [M2; M9]	1.9332	2	2	41	E9B370; A0A6L0XM70	E9B370 [235-250]; A0A6L0XM70 [235-250]			E9B370; A0A6L0XM70	1	2286.1	16	4.60476e+06	4.20085e+06	5.10452e+06	4.06877e+06	4.60231e+06	4.52557e+06	4.44563e+06	5.39311e+06	4.56508e+06	3.66199e+06	6.15503e+06	7.9382e+06	7.62489e+06	1.04175e+07	9.4784e+06	NotUnique	High	3	0.6372	0	1	1	1	762.706	-0.16	-0.00012	38.4175	7.43677e-06	1.0012e-05	1.9332
FALSE		High	Unambiguous	AEQAAYIEQR	[K].AEQAAYIEQR.[R]	1xTMTpro [N-Term]	1xTMTpro [N-Term]	1.70453	1	1	2	E9AYW2	E9AYW2 [295-304]			E9AYW2	0	1482.79	10	98986.6	137058	135470	124377	126472	109749	93775.1	129455	123465	117490	53037.8	54574.6	71741.6	65087.8	63122.7		High	3	0.6888	0	1	1	1	494.934	-0.39	-0.00019	31.6409	7.43677e-06	3.48034e-05	1.70453
FALSE		High	Unambiguous	TSVETSSSITSAGDGVEQDHVARPTSR	[R].TSVETSSSITSAGDGVEQDHVARPTSR.[K]	1xTMTpro [N-Term]	1xTMTpro [N-Term]	2.34408	1	1	1	A4HYC3	A4HYC3 [1229-1255]			A4HYC3	0	3078.53	27	18117.7	13803.7	20758.6	28604.8	23136.7	20964.7	23502.6	31378.4	23680.8	21743.6	51744.7	43340.6	51992.5	50771.7	28999.1		High	4	0.7569	0	1	1	1	770.389	2.11	0.00162	31.6509	7.43677e-06	1.0642e-06	2.34408
FALSE		High	Unambiguous	KHFEHFYK	[K].KHFEHFYK.[E]	1xTMTpro [N-Term]; 2xTMTpro [K1; K8]	1xTMTpro [N-Term]; 2xTMTpro [K1; K8]	1.01575	2	2	3	E9AJQ4; A4HRT0	E9AJQ4 [67-74]; A4HRT0 [67-74]			E9AJQ4; A4HRT0	1	2048.19	8	208084	218341	167452	234552	291473	215378	174610	192370	245083	245260	59899.1	75642	113366	125651	79335.3	NotUnique	High	5	0.7	0	1	1	1	410.443	-0.94	-0.00039	29.2692	0.000134336	0.00133424	1.01575
FALSE		High	Unambiguous	AQQDSATVQQHDASQIAAEANAR	[R].AQQDSATVQQHDASQIAAEANAR.[L]	1xTMTpro [N-Term]	1xTMTpro [N-Term]	5.55554	1	1	15	E9B0B0	E9B0B0 [2810-2832]			E9B0B0	0	2714.34	23	316103	430166	483639	397059	555955	363797	557095	548830	495666	429110	195989	194450	199478	202452	232597		High	3	0.9209	0	1	1	1	905.449	-3.5	-0.00316	31.7594	7.43677e-06	2.60504e-14	5.55554
FALSE		High	Unambiguous	HINEEKK	[K].HINEEKK.[Q]	1xTMTpro [N-Term]; 2xTMTpro [K6; K7]	1xTMTpro [N-Term]; 2xTMTpro [K6; K7]	0.696573	1	1	1	E9B1L4	E9B1L4 [479-485]			E9B1L4	1	1810.1	7																NoQuanValues	High	4	0.3456	0	1	1	1	453.281	0.17	8e-05	31.9851	0.000422742	0.00643093	0.696573
FALSE		High	Unambiguous	SYFCGMTGMWMAAK	[R].SYFCGMTGMWMAAK.[W]	1xTMTpro [N-Term]; 1xCarbamidomethyl [C4]; 1xTMTpro [K14]	1xTMTpro [N-Term]; 1xCarbamidomethyl [C4]; 1xTMTpro [K14]	1.86406	1	1	2	A0A6L0XGG7	A0A6L0XGG7 [113-126]			A0A6L0XGG7	0	2249.09	14	1.01603e+06	1.46875e+06	1.54915e+06	1.30077e+06	1.25246e+06	1.00705e+06	1.38802e+06	1.36927e+06	872065	1.20685e+06	3.06643e+06	1.95264e+06	1.81167e+06	1.28803e+06	2.552e+06		High	3	0.6997	0	1	1	1	750.365	-3.14	-0.00235	100.055	7.43677e-06	1.45961e-05	1.86406
FALSE		High	Unambiguous	SYFCGMTGMWMAAK	[R].SYFCGMTGMWMAAK.[W]	1xTMTpro [N-Term]; 1xCarbamidomethyl [C4]; 1xOxidation [M11]; 1xTMTpro [K14]	1xTMTpro [N-Term]; 1xCarbamidomethyl [C4]; 1xOxidation [M9; M11]; 1xTMTpro [K14]	1.7643	1	1	1	A0A6L0XGG7	A0A6L0XGG7 [113-126]			A0A6L0XGG7	0	2265.08	14	70491.8	89992.8	86832.4	77532.1	100579	73120.7	91468.4	90039.2	104496	92441.4	381844	200406	243116	156675	701087		High	2	0.1743	0	1	1	1	1133.04	-5.37	-0.00608	91.6753	7.43677e-06	2.51359e-05	1.7643
FALSE		High	Unambiguous	EALDDEGWLHTGDVASMASNGTVR	[R].EALDDEGWLHTGDVASMASNGTVR.[I]	1xTMTpro [N-Term]	1xTMTpro [N-Term]	3.99415	1	1	1	E9AJQ8	E9AJQ8 [484-507]			E9AJQ8	0	2835.35	24	625159	836186	959905	1.01045e+06	604470	614943	587175	1.05053e+06	1.12325e+06	971602	207402	166943	174740	172051	159912		High	3	0.7904	0	1	1	1	945.789	-0.82	-0.00077	79.1048	7.43677e-06	1.3072e-10	3.99415
FALSE		High	Unambiguous	EALDDEGWLHTGDVASMASNGTVR	[R].EALDDEGWLHTGDVASMASNGTVR.[I]	1xTMTpro [N-Term]; 1xOxidation [M17]	1xTMTpro [N-Term]; 1xOxidation [M17]	2.26828	1	1	1	E9AJQ8	E9AJQ8 [484-507]			E9AJQ8	0	2851.35	24	528217	648901	609500	549914	633694	441875	613213	534280	607414	519859	278584	244029	290869	256488	189781		High	3	0.8328	0	1	1	1	951.12	-0.85	-0.00081	68.5175	7.43677e-06	1.60935e-06	2.26828
FALSE		High	Unambiguous	WAEMSQELPTAAEVAER	[R].WAEMSQELPTAAEVAER.[Q]	1xTMTpro [N-Term]	1xTMTpro [N-Term]	4.35559	1	1	5	A0A6L0WHY7	A0A6L0WHY7 [135-151]			A0A6L0WHY7	0	2222.11	17	921092	964664	1.70897e+06	2.6406e+06	2.63663e+06	1.12193e+06	1.2526e+06	2.00667e+06	5.43122e+06	2.74251e+06	1.17451e+07	1.38296e+07	1.18451e+07	18973611	1.49584e+07		High	2	0.8517	0	1	1	1	1111.56	-2.44	-0.00271	87.1361	7.43677e-06	1.81849e-11	4.35559
FALSE		High	Unambiguous	WAEMSQELPTAAEVAER	[R].WAEMSQELPTAAEVAER.[Q]	1xTMTpro [N-Term]; 1xOxidation [M4]	1xTMTpro [N-Term]; 1xOxidation [M4]	2.83991	1	1	6	A0A6L0WHY7	A0A6L0WHY7 [135-151]			A0A6L0WHY7	0	2238.1	17	1.02349e+06	1.33287e+06	1.54887e+06	1.57553e+06	1.31649e+06	1.53226e+06	1.4344e+06	1.87932e+06	1.82389e+06	1.75698e+06	5.14699e+06	5.7646e+06	5.0805e+06	6.69438e+06	6.60526e+06		High	3	0.7698	0	1	1	1	746.704	-2.99	-0.00223	70.3581	7.43677e-06	7.11068e-08	2.83991
FALSE		High	Unambiguous	QLRQPTTVHGEAVK	[R].QLRQPTTVHGEAVK.[T]	1xTMTpro [N-Term]; 1xTMTpro [K14]	1xTMTpro [N-Term]; 1xTMTpro [K14]	0.17225	1	1	1	E9AMS7	E9AMS7 [1525-1538]			E9AMS7	1	2172.27	14	29577.6	39010.8	134737	41705.6	41353.2	50255.8	57646.3	263086	46076.9	55432	41352.1	44320.5	36717.5	38012.1	47516.9		High	3	0.3391	0	1	1	1	724.766	4.3	0.00311	31.3991	0.00370163	0.110069	0.17225
FALSE		High	Unambiguous	KPSNMQSYPTQCLNTDR	[K].KPSNMQSYPTQCLNTDR.[D]	1xTMTpro [N-Term]; 1xTMTpro [K1]; 1xCarbamidomethyl [C12]	1xTMTpro [N-Term]; 1xTMTpro [K1]; 1xCarbamidomethyl [C12]	3.96669	1	1	2	A4I8N8	A4I8N8 [215-231]			A4I8N8	0	2648.34	17	28767.4	38756.2	57891.8	43803.8	41189.6	34342.7	31792.9	57727.9	77292.8	126813	1.07164e+06	2.64014e+06	837494	1.34481e+06	269199		High	3	0.7306	0	1	1	1	883.452	0.45	0.00039	39.7421	7.43677e-06	1.5185e-10	3.96669
FALSE		High	Unambiguous	KPSNMQSYPTQCLNTDR	[K].KPSNMQSYPTQCLNTDR.[D]	1xTMTpro [N-Term]; 1xTMTpro [K1]; 1xOxidation [M5]; 1xCarbamidomethyl [C12]	1xTMTpro [N-Term]; 1xTMTpro [K1]; 1xOxidation [M5]; 1xCarbamidomethyl [C12]	3.12041	1	1	2	A4I8N8	A4I8N8 [215-231]			A4I8N8	0	2664.34	17	18535.6	24776.2	40499.3	31648.2	30498.3	28396.6	32520.8	34571.8	46669.7	49927.4	340629	756428	262052	386236	141668		High	3	0.7385	0	1	1	1	888.784	0.4	0.00036	37.802	7.43677e-06	1.5386e-08	3.12041
FALSE		High	Unambiguous	ASELVAEHARDEEALRER	[R].ASELVAEHARDEEALRER.[LP]	1xTMTpro [N-Term]	1xTMTpro [N-Term]	0.97856	1	3	3	A0A6L0WZP4	A0A6L0WZP4 [5-22]; [658-675]; [1311-1328]; [1964-1981]; [2617-2634]			A0A6L0WZP4; E9AGL7; E9AGL6	2	2385.24	18	156405	235732	329301	346807	316558	204557	227689	357601	338873	337481	224389	291008	380011	424945	936345		High	4	0.4829	0	1	1	1	597.067	0.77	0.00046	32.251	0.000145739	0.00160414	0.97856
FALSE		High	Unambiguous	NIVESEAEER	[R].NIVESEAEER.[F]	1xTMTpro [N-Term]	1xTMTpro [N-Term]	1.91964	1	1	2	E9B0X2	E9B0X2 [73-82]			E9B0X2	0	1479.76	10	544664	369217	407715	405360	573469	561641	349332	559468	398885	516079	286152	225593	211298	195507	203199		High	2	0.7683	0	1	1	1	740.386	2.32	0.00172	36.8252	7.43677e-06	1.07804e-05	1.91964
FALSE		High	Unambiguous	HVFTPEGCK	[R].HVFTPEGCK.[Y]	1xTMTpro [N-Term]; 1xCarbamidomethyl [C8]; 1xTMTpro [K9]	1xTMTpro [N-Term]; 1xCarbamidomethyl [C8]; 1xTMTpro [K9]	1.28484	2	2	2	E9AZ36; A0A6L0XGU6	E9AZ36 [134-142]; A0A6L0XGU6 [134-142]			E9AZ36; A0A6L0XGU6	0	1682.92	9	65697.7	80789.9	83416.5	96172.6	64137.2	80935	56051.8	83242.5	87503.6	83876.6	117818	88827.9	137357	89672	96463.9	NotUnique	High	3	0.6984	0	1	1	1	561.644	-0.35	-0.0002	37.898	7.43677e-06	0.000334801	1.28484
FALSE		High	Unambiguous	VQAGAAEWLLLPTNLVTLDGR	[R].VQAGAAEWLLLPTNLVTLDGR.[E]	1xTMTpro [N-Term]	1xTMTpro [N-Term]	0.340332	1	2	1	A0A6L0XUT0	A0A6L0XUT0 [387-407]			E9B5T2; A0A6L0XUT0	0	2541.44	21	163653	178425	230658	291077	288085	224864	295284	238999	277561	218137	75577	87524.3	97607.6	96357.8	111280		High	4	0.3674	0	1	1	1	636.113	-1.56	-0.00099	32.1695	0.0016944	0.0427883	0.340332
FALSE		High	Unambiguous	AGDAGADGEDDLDK	[K].AGDAGADGEDDLDK.[L]	1xTMTpro [N-Term]; 1xTMTpro [K14]	1xTMTpro [N-Term]; 1xTMTpro [K14]	4.02177	1	1	5	E9B038	E9B038 [154-167]			E9B038	0	1956.96	14	2.057e+06	2.15586e+06	3.20431e+06	5.97251e+06	1.71376e+06	2.96517e+06	600385	3.57589e+06	2.49004e+06	7.42213e+06	538882	810370	523997	439733	425901		High	2	0.7982	0	1	1	1	978.988	2.35	0.0023	44.0141	7.43677e-06	1.12429e-10	4.02177
FALSE		High	Unambiguous	VTGTLPASWSSMK	[R].VTGTLPASWSSMK.[A]	1xTMTpro [N-Term]; 1xOxidation [M12]; 1xTMTpro [K13]	1xTMTpro [N-Term]; 1xOxidation [M12]; 1xTMTpro [K13]	0.504063	1	2	1	A0A6L0WMX0	E9AGH0[146-158]			E9AGH0; A0A6L0WMX0	0	1989.1	13	288204	383245	284463	291888	266580	291184	409280	329888	259223	302439	128694	115501	122385	111492	129887		High	2	0.4974	0	1	1	1	995.06	7.74	0.0077	79.8933	0.000819197	0.0174174	0.504063
FALSE		High	Unambiguous	AAEEREDYIDPEPEGRK	[K].AAEEREDYIDPEPEGRK.[L]	1xTMTpro [N-Term]; 1xTMTpro [K17]	1xTMTpro [N-Term]; 1xTMTpro [K17]	0.420462	1	1	1	A4I2N6	A4I2N6 [2280-2296]			A4I2N6	2	2612.34	17	51303.2	77280.6	58250.3	53982.1	51530.5	32236.6	87651.7	58601.4	54890.4	62917.3	183598	74725	131693	94901.3	589398		High	4	0.6164	0	1	1	1	653.84	-1.93	-0.00126	32.3047	0.00115079	0.0274616	0.420462
FALSE		High	Unambiguous	SGGNGATASLGAGSSAMDSITGMSER	[R].SGGNGATASLGAGSSAMDSITGMSER.[E]	1xTMTpro [N-Term]; 1xOxidation [M17]	1xTMTpro [N-Term]; 1xOxidation [M17; M23]	4.24592	1	1	2	Q6SJP6	Q6SJP6 [186-211]			Q6SJP6	0	2692.25	26	174149	162775	141014	165520	182967	145379	164931	169337	181435	157465	175042	165966	210291	192527	195593		High	3	0.1854	0	1	1	1	898.088	0.59	0.00053	53.332	7.43677e-06	3.30868e-11	4.24592
FALSE		High	Unambiguous	SGGNGATASLGAGSSAMDSITGMSER	[R].SGGNGATASLGAGSSAMDSITGMSER.[E]	1xTMTpro [N-Term]; 2xOxidation [M17; M23]	1xTMTpro [N-Term]; 2xOxidation [M17; M23]	3.49309	1	1	1	Q6SJP6	Q6SJP6 [186-211]			Q6SJP6	0	2708.24	26	73167.1	71529.2	65074.6	62136.2	70851.7	72569.4	61274.4	74296.3	68116.4	67878.9	43322.1	52628.8	49698.3	51585.2	55487.6		High	3	0.8466	0	1	1	1	903.422	3.39	0.00306	43.9076	7.43677e-06	2.01312e-09	3.49309
FALSE		High	Unambiguous	HADGDGDADEDGGNNNVELGK	[R].HADGDGDADEDGGNNNVELGK.[A]	1xTMTpro [N-Term]; 1xTMTpro [K21]	1xTMTpro [N-Term]; 1xTMTpro [K21]	4.84671	1	1	3	E9AR65	E9AR65 [1878-1898]			E9AR65	0	2707.27	21	246685	354056	288359	511504	215765	417836	241373	292604	357725	504811	65173.2	66531	44213.9	41326.8	46581.2		High	3	0.9162	0	1	1	1	903.094	-0.95	-0.00086	32.4256	7.43677e-06	1.24668e-12	4.84671
FALSE		High	Unambiguous	TTDQEPPTLLPAVYR	[R].TTDQEPPTLLPAVYR.[S]	1xTMTpro [N-Term]	1xTMTpro [N-Term]	1.17052	1	1	1	E9B4L6	E9B4L6 [2386-2400]			E9B4L6	0	2005.09	15	244336	295928	365600	330040	255683	277928	393739	388531	317434	364615	168128	149823	135978	141212	138522		High	2	0.7158	0	1	1	1	1003.05	-3.26	-0.00327	77.7236	4.24346e-05	0.00060902	1.17052
FALSE		High	Unambiguous	VSAETETPSEVAR	[R].VSAETETPSEVAR.[V]	1xTMTpro [N-Term]	1xTMTpro [N-Term]	2.55033	1	1	1	A0A6L0XPS8	A0A6L0XPS8 [2534-2546]			A0A6L0XPS8	0	1679.88	13	27765.6	29821.6	78133.3	54055.2	73732.2	41036.2	40505.1	81681.6	54900.3	54607.1	230667	259398	232551	305928	264522		High	2	0.64	0	1	1	1	840.441	-1.15	-0.00097	32.4736	7.43677e-06	3.45308e-07	2.55033
FALSE		High	Unambiguous	NPVSSPYGQTYEK	[K].NPVSSPYGQTYEK.[E]	1xTMTpro [N-Term]; 1xTMTpro [K13]	1xTMTpro [N-Term]; 1xTMTpro [K13]	3.34702	2	2	3	E9AM00; A0A6L0XUV3	E9AM00 [531-543]; A0A6L0XUV3 [531-543]			E9AM00; A0A6L0XUV3	0	2078.1	13	900659	774880	666831	763744	640300	981147	796229	736402	738775	765454	789532	694995	907231	612656	534869	NotUnique	High	2	0.7598	0	1	1	1	1039.56	-0.8	-0.00084	50.8456	7.43677e-06	4.46748e-09	3.34702
FALSE		High	Unambiguous	TETASTPAPGDLR	[R].TETASTPAPGDLR.[V]	1xTMTpro [N-Term]	1xTMTpro [N-Term]	1.82643	1	1	1	A4HYW9	A4HYW9 [432-444]			A4HYW9	0	1619.86	13	20926	26989.1	29788.9	32737.9	26111.2	27283.6	30910.2	31120.4	47765.7	33703.9	162930	153103	118813	100525	165210		High	2	0.7238	0	1	1	1	810.432	-0.06	-5e-05	32.5114	7.43677e-06	1.79183e-05	1.82643
FALSE		High	Unambiguous	EVSEPAQLR	[R].EVSEPAQLR.[Y]	1xTMTpro [N-Term]	1xTMTpro [N-Term]	0.26579	1	1	1	E9AMQ5	E9AMQ5 [1049-1057]			E9AMQ5	0	1332.74	9	46199.7	41682.5	80610.4	69202.4	65577.6	63217.6	54197.3	77065	71178	60962.4	71678.1	76167.7	188751	112844	87804.8		High	2	0.3333	0	1	1	1	666.876	-0.32	-0.00021	32.5209	0.0024485	0.0648679	0.26579
FALSE		High	Unambiguous	QPWCTGDVGMMGK	[K].QPWCTGDVGMMGK.[S]	1xTMTpro [N-Term]; 1xCarbamidomethyl [C4]; 1xTMTpro [K13]	1xTMTpro [N-Term]; 1xCarbamidomethyl [C4]; 1xTMTpro [K13]	3.3473	2	2	3	E9B014; A0A6L0XK95	E9B014 [114-126]; A0A6L0XK95 [114-126]			E9B014; A0A6L0XK95	0	2075.04	13	1.21783e+06	1.43031e+06	1.33835e+06	1.50296e+06	1.37108e+06	1.34651e+06	1.45093e+06	1.65787e+06	1.76196e+06	1.71987e+06	6.03491e+06	4.38876e+06	5.8794e+06	3.12396e+06	3.3624e+06	NotUnique	High	3	0.8609	0	1	1	1	692.349	-2.27	-0.00157	74.3105	7.43677e-06	4.46053e-09	3.3473
FALSE		High	Unambiguous	LSEMPK	[K].LSEMPK.[E]	1xTMTpro [N-Term]; 1xTMTpro [K6]	1xTMTpro [N-Term]; 1xTMTpro [K6]	0.145541	2	2	1	E9B034; A4I3U2	E9B034 [11-16]; A4I3U2 [11-16]			E9B034; A4I3U2	0	1312.78	6																NoQuanValues	High	2	0.241	0	1	1	1	656.892	-2.09	-0.00137	52.0584	0.00416717	0.128064	0.145541
FALSE		High	Unambiguous	VGSNVTITSGDGEVHAESGGNYGK	[R].VGSNVTITSGDGEVHAESGGNYGK.[R]	1xTMTpro [N-Term]; 1xTMTpro [K24]	1xTMTpro [N-Term]; 1xTMTpro [K24]	2.3021	1	1	1	A4I2Z3	A4I2Z3 [554-577]			A4I2Z3	0	2943.49	24																NoQuanValues	High	3	0.7783	0	1	1	1	981.831	-4.97	-0.00487	50.0177	7.43677e-06	1.33815e-06	2.3021
FALSE		High	Unambiguous	RIDEEYGQQDAQLR	[R].RIDEEYGQQDAQLR.[Q]	1xTMTpro [N-Term]	1xTMTpro [N-Term]	3.25289	1	1	1	E9AYF4	E9AYF4 [253-266]			E9AYF4	1	2025.03	14	193578	224296	246682	214214	242331	207514	245321	286059	261887	181207	44094.1	76438.7	78500.9	67943.9	48635		High	3	0.8159	0	1	1	1	675.682	0.08	5e-05	32.6397	7.43677e-06	7.46699e-09	3.25289
FALSE		High	Unambiguous	ARDENIAGYENIR	[K].ARDENIAGYENIR.[L]	1xTMTpro [N-Term]	1xTMTpro [N-Term]	2.70966	1	1	1	E9B171	E9B171 [173-185]			E9B171	1	1824.95	13	187836	257720	290593	327289	234904	270072	193241	385606	324113	374110	105273	103886	90375.8	69504.3	51660.8		High	3	0.6829	0	1	1	1	608.989	-0.32	-0.0002	32.6871	7.43677e-06	1.44748e-07	2.70966
FALSE		High	Unambiguous	IIVVHHFQTGR	[K].IIVVHHFQTGR.[H]	1xTMTpro [N-Term]	1xTMTpro [N-Term]	1.89168	1	1	13	E9AYC3	E9AYC3 [562-572]			E9AYC3	0	1610.95	11	1.01294e+06	1.11851e+06	1.11869e+06	973115	1.12972e+06	1.00118e+06	1.02644e+06	1.04372e+06	930244	893326	611779	622798	717796	533471	542393		High	3	0.709	0	1	1	1	537.653	-0.21	-0.00011	32.113	7.43677e-06	1.25559e-05	1.89168
FALSE		High	Unambiguous	ERDITQEEEVEK	[R].ERDITQEEEVEK.[A]	1xTMTpro [N-Term]; 1xTMTpro [K12]	1xTMTpro [N-Term]; 1xTMTpro [K12]	2.21904	1	1	1	A0A6L0X4H7	A0A6L0X4H7 [136-147]			A0A6L0X4H7	1	2113.13	12	61312.4	66272.6	76613	53606.5	62060.1	58586.6	62252.9	71182.8	60050.7	56310.3	138518	134265	248977	146699	266709		High	3	0.5082	0	1	1	1	705.048	0.76	0.00053	32.7254	7.43677e-06	2.10539e-06	2.21904
FALSE		High	Unambiguous	NPENVVVER	[R].NPENVVVER.[K]	1xTMTpro [N-Term]	1xTMTpro [N-Term]	1.6054	2	2	2	A4IA34; E9B549	A4IA34 [110-118]; E9B549 [110-118]			A4IA34; E9B549	0	1359.76	9	251607	562861	535813	503712	420654	417166	581506	458133	480646	470414	398420	288056	339905	224489	240635	NotUnique	High	2	0.7705	0	1	1	1	680.383	2	0.00136	32.7404	7.43677e-06	5.96575e-05	1.6054
FALSE		High	Unambiguous	QLQQEHEQVAAQSQQELEAR	[R].QLQQEHEQVAAQSQQELEAR.[C]	1xTMTpro [N-Term]	1xTMTpro [N-Term]	5.98729	1	1	8	E9AXL4	E9AXL4 [30-49]			E9AXL4	0	2654.35	20	1.24318e+06	1.61092e+06	1.40501e+06	1.01088e+06	1.41641e+06	1.29874e+06	1.6042e+06	1.63991e+06	1.3923e+06	806728	577363	382580	377721	390647	734602		High	3	0.724	0	1	1	1	885.453	-0.12	-0.00011	37.7993	7.43677e-06	2.46924e-15	5.98729
FALSE		High	Unambiguous	CTAAEADALAR	[R].CTAAEADALAR.[R]	1xCarbamidomethyl [C1]; 1xTMTpro [N-Term]	1xCarbamidomethyl [C1]; 1xTMTpro [N-Term]	0.411763	1	1	2	E9APB0	E9APB0 [300-310]			E9APB0	0	1452.74	11	73537.3	68847.8	77059.7	66358.8	75237.6	60584.2	71341.6	73901.9	73377	45074.5	61433.7	50049	61597.4	53471	57961		High	2	0.7458	0	1	1	1	726.876	1.17	0.00085	30.3265	0.00121161	0.0288092	0.411763
FALSE		High	Unambiguous	VRPPVPQEK	[R].VRPPVPQEK.[G]	1xTMTpro [N-Term]; 1xTMTpro [K9]	1xTMTpro [N-Term]; 1xTMTpro [K9]	0.214049	1	1	2	E9B0F9	E9B0F9 [21-29]			E9B0F9	0	1658.02	9	64773.6	74502.5	68449.7	77015.4	63877.3	66105.3	63137.6	73751.5	76189.7	81254.5	39929	45726.9	44717.1	39483.1	39418.8		High	3	0.3846	0	1	1	1	553.346	-0.73	-0.0004	32.1894	0.00300798	0.0868456	0.214049
FALSE		High	Unambiguous	QMPDEQEHHEEIVNDFER	[R].QMPDEQEHHEEIVNDFER.[FL]	1xTMTpro [N-Term]	1xTMTpro [N-Term]	3.73962	2	2	3	A4HZC4; E9AVB1	A4HZC4 [138-155]; E9AVB1 [138-155]			A4HZC4; E9AVB1	0	2586.18	18	614827	753872	628078	869202	665647	686234	603029	789924	695693	837470	704762	625564	717783	570487	559032	NotUnique	High	3	0.8764	0	1	1	1	862.729	-4.35	-0.00375	44.0686	7.43677e-06	5.2432e-10	3.73962
FALSE		High	Unambiguous	ADNAAAECPTEESHSESGATLQQQQNEAAAEAMR	[R].ADNAAAECPTEESHSESGATLQQQQNEAAAEAMR.[R]	1xTMTpro [N-Term]; 1xCarbamidomethyl [C8]	1xTMTpro [N-Term]; 1xCarbamidomethyl [C8]	5.7096	1	1	10	E9AX05	E9AX05 [18-51]			E9AX05	0	3906.74	34	314795	586284	401886	411020	366824	290621	592741	441082	650877	326311	119155	85398.5	81051.2	80249.4	105874		High	3	0.9108	0	1	1	1	1302.92	-1.67	-0.00217	43.3177	7.43677e-06	1.12379e-14	5.7096
FALSE		High	Unambiguous	ADNAAAECPTEESHSESGATLQQQQNEAAAEAMR	[R].ADNAAAECPTEESHSESGATLQQQQNEAAAEAMR.[R]	1xTMTpro [N-Term]; 1xCarbamidomethyl [C8]; 1xOxidation [M33]	1xTMTpro [N-Term]; 1xCarbamidomethyl [C8]; 1xOxidation [M33]	4.62274	1	1	10	E9AX05	E9AX05 [18-51]			E9AX05	0	3922.74	34	80177.9	133232	101143	100452	89911.1	86195	142772	97001.3	138610	70348.7	33480.7	24005.7	29828.6	22073.3	37101.7		High	3	0.9009	0	1	1	1	1308.25	-0.71	-0.00092	33.2129	7.43677e-06	4.23227e-12	4.62274
FALSE		High	Unambiguous	TEAVDDDNDKIEAR	[K].TEAVDDDNDKIEAR.[K]	1xTMTpro [N-Term]; 1xTMTpro [K10]	1xTMTpro [N-Term]; 1xTMTpro [K10]	3.50852	1	1	3	A0A6L0XVZ1	A0A6L0XVZ1 [215-228]			A0A6L0XVZ1	1	2199.14	14	49456.1	53327.3	84145.6	76100.2	62029.3	82789.7	68938	133691	100126	108013	1.04187e+06	1.02256e+06	1379283	585620	1.01763e+06		High	3	0.789	0	1	1	1	733.717	-0.7	-0.00051	32.8306	7.43677e-06	1.85055e-09	3.50852
FALSE		High	Unambiguous	EEHVVVLEGTR	[R].EEHVVVLEGTR.[L]	1xTMTpro [N-Term]	1xTMTpro [N-Term]	1.09504	1	1	2	E9AN90	E9AN90 [470-480]			E9AN90	0	1571.87	11	112829	130363	185299	227113	141178	160615	144002	225441	223228	272502	160635	154110	166911	130161	150432		High	3	0.6628	0	1	1	1	524.628	-2.09	-0.00109	32.8626	6.93337e-05	0.000896208	1.09504
FALSE		High	Unambiguous	NEDDSDEAEGHDMDSGTAAAASLR	[R].NEDDSDEAEGHDMDSGTAAAASLR.[S]	1xTMTpro [N-Term]; 1xOxidation [M13]	1xTMTpro [N-Term]; 1xOxidation [M13]	1.41414	1	1	1	E9B3V1	E9B3V1 [542-565]			E9B3V1	0	2784.18	24	32036.8	34995.9	111289	111813	84216.8	52866.5	42205.7	56961.4	115512	77486.2	51109.5	51011.7	53107.9	51957.9	52526.9		High	4	1	0	1	1	1	696.799	-3.03	-0.00211	38.6928	7.43677e-06	0.000167836	1.41414
FALSE		High	Unambiguous	EQHQSVGVVTATLR	[R].EQHQSVGVVTATLR.[D]	1xTMTpro [N-Term]	1xTMTpro [N-Term]	1.44136	1	1	1	E9AQC2	E9AQC2 [1167-1180]			E9AQC2	0	1829.02	14	102733	125466	122970	114107	113113	123506	107554	122734	135749	129636	89278.5	80449.2	108804	97040.7	97163.5		High	3	0.801	0	1	1	1	610.345	0.38	0.00023	32.9516	7.43677e-06	0.000144963	1.44136
FALSE		High	Unambiguous	EEMGVEAQKDELDERPEEPR	[R].EEMGVEAQKDELDERPEEPR.[E]	1xTMTpro [N-Term]; 1xTMTpro [K9]	1xTMTpro [N-Term]; 1xTMTpro [K9]	5.22003	1	1	5	E9AU95	E9AU95 [415-434]			E9AU95	1	2994.5	20	2.88666e+06	3.11439e+06	3.82326e+06	2.39329e+06	4.20578e+06	3.58521e+06	4.33862e+06	4.2595e+06	2.3382e+06	2.75257e+06	344220	329226	301948	278265	282129		High	3	0.7154	0	1	1	1	998.838	0.46	0.00046	45.7362	7.43677e-06	1.62551e-13	5.22003
FALSE		High	Unambiguous	EEMGVEAQKDELDERPEEPR	[R].EEMGVEAQKDELDERPEEPR.[E]	1xTMTpro [N-Term]; 1xOxidation [M3]; 1xTMTpro [K9]	1xTMTpro [N-Term]; 1xOxidation [M3]; 1xTMTpro [K9]	2.78343	1	1	22	E9AU95	E9AU95 [415-434]			E9AU95	1	3010.49	20	1.96397e+06	2.01222e+06	2.48565e+06	1.96407e+06	2.57889e+06	2.41359e+06	2.61263e+06	2.69682e+06	1.89509e+06	2.09237e+06	796767	770227	902403	810675	839108		High	3	0.6347	0	1	1	1	1004.17	1.03	0.00104	40.0217	7.43677e-06	9.67758e-08	2.78343
FALSE		High	Unambiguous	EEMGVEAQKDELDERPEESR	[R].EEMGVEAQKDELDERPEESR.[E]	1xTMTpro [N-Term]; 1xTMTpro [K9]	1xTMTpro [N-Term]; 1xTMTpro [K9]	0.802256	1	1	2	A0A6L0Y3E4	A0A6L0Y3E4 [415-434]			A0A6L0Y3E4	1	2984.48	20	379989	367662	442067	422469	433470	476753	403036	414598	346571	410543	315057	349280	293939	294226	313764		High	4	0.5412	0	1	1	1	746.875	0.64	0.00048	44.3434	0.000271655	0.00381091	0.802256
FALSE		High	Unambiguous	EEMGVEAQKDELDERPEESR	[R].EEMGVEAQKDELDERPEESR.[E]	1xTMTpro [N-Term]; 1xOxidation [M3]; 1xTMTpro [K9]	1xTMTpro [N-Term]; 1xOxidation [M3]; 1xTMTpro [K9]	2.07544	1	1	18	A0A6L0Y3E4	A0A6L0Y3E4 [415-434]			A0A6L0Y3E4	1	3000.47	20	462704	527447	659867	558123	566101	510336	490973	659479	701576	692436	4.6431e+06	6.70412e+06	3.97546e+06	5.58565e+06	4.20734e+06		High	4	0.5254	0	1	1	1	750.872	-1.01	-0.00075	43.9424	7.43677e-06	4.60888e-06	2.07544
FALSE		High	Unambiguous	SGGGGGGGVAAAVGGDTR	[R].SGGGGGGGVAAAVGGDTR.[K]	1xTMTpro [N-Term]	1xTMTpro [N-Term]	1.86705	1	2	1	A4HRJ6	A4HRJ6 [688-705]			A0A6L0WJ18; A4HRJ6	0	1706.87	18	2517.09	2969.59	8602.26	19294.7	11800.2	5551.46	6473.31	11222.3	29634.1	19034.5	20964.4	20889.1	25605.3	18475.9	21941		High	2	0.6827	0	1	1	1	853.941	0.56	0.00048	24.9739	7.43677e-06	1.436e-05	1.86705
FALSE		High	Unambiguous	VEDIDWGSAGGDDMFTSNADDLLMSDPR	[R].VEDIDWGSAGGDDMFTSNADDLLMSDPR.[A]	1xTMTpro [N-Term]; 1xOxidation [M]	1xTMTpro [N-Term]; 1xOxidation [M14; M24]	2.56196	1	1	2	E9ARS6	E9ARS6 [15-42]			E9ARS6	0	3349.48	28	67611.9	85622.8	91967	111376	76926.4	75562.2	71609.6	129819	109297	99371.9	65923.2	50702.9	66845.2	54185.4	69221.4		High	3	0.3658	0	1	1	1	1117.16	-0.25	-0.00028	106.105	7.43677e-06	3.2408e-07	2.56196
FALSE		High	Unambiguous	GHGAAESSNTAAASSSTEQDAWAQVR	[R].GHGAAESSNTAAASSSTEQDAWAQVR.[S]	1xTMTpro [N-Term]	1xTMTpro [N-Term]	6.33645	1	1	2	E9B0A5	E9B0A5 [559-584]			E9B0A5	0	2893.36	26	8701.2	12188.4	16874.7	15725.7	20653.5	12630.9	17493.3	17213.7	24005.1	15032.6	8841.91	7131.75	9213.77	7767.05	9288.05		High	3	0.8744	0	1	1	1	965.126	-0.25	-0.00024	38.7987	7.43677e-06	3.67325e-16	6.33645
FALSE		High	Unambiguous	KEVESCQQNSNFK	[K].KEVESCQQNSNFK.[D]	1xTMTpro [N-Term]; 2xTMTpro [K1; K13]; 1xCarbamidomethyl [C6]	1xTMTpro [N-Term]; 2xTMTpro [K1; K13]; 1xCarbamidomethyl [C6]	4.01736	1	1	5	E9B520	E9B520 [421-433]			E9B520	1	2510.35	13	99119	70686.1	118482	183856	133766	122275	39960.9	133101	155442	198094	56278.5	58350.8	49633.2	42433.3	56433		High	3	0.7869	0	1	1	1	837.459	5.8	0.00485	33.0255	7.43677e-06	1.15166e-10	4.01736
FALSE		High	Unambiguous	TLIEDPEHHDPK	[K].TLIEDPEHHDPK.[T]	1xTMTpro [N-Term]; 1xTMTpro [K12]	1xTMTpro [N-Term]; 1xTMTpro [K12]	0.189343	1	1	3	E9B4D9	E9B4D9 [1079-1090]			E9B4D9	0	2039.11	12	135308	164925	157717	180668	193379	154814	166185	166808	189241	172330	166741	195922	221317	279737	206567		High	4	0.3467	0	1	1	1	510.531	-2.25	-0.00115	30.925	0.00342509	0.0998983	0.189343
FALSE		High	Unambiguous	AAVHIQAVVR	[R].AAVHIQAVVR.[G]	1xTMTpro [N-Term]	1xTMTpro [N-Term]	2.16731	1	1	25	E9AV95	E9AV95 [994-1003]			E9AV95	0	1367.84	10	1.34893e+06	1.51581e+06	1.86962e+06	1.65384e+06	1.79135e+06	1.60561e+06	1.84586e+06	1.80852e+06	1.34141e+06	1.61727e+06	554144	584516	654225	506073	509053		High	3	0.5653	0	1	1	1	456.619	-2.27	-0.00104	33.0585	7.43677e-06	2.79198e-06	2.16731
FALSE		High	Unambiguous	AATFQDEEERQNAEYAER	[R].AATFQDEEERQNAEYAER.[H]	1xTMTpro [N-Term]	1xTMTpro [N-Term]	3.163	2	2	2	A0A6L0XSW9; E9ASL7	A0A6L0XSW9 [48-65]; E9ASL7 [18-35]			A0A6L0XSW9; E9ASL7	1	2461.16	18	675052	1.13949e+06	2.67667e+06	5.30429e+06	3.12348e+06	943426	965594	2613714	5.62748e+06	3.77097e+06	2.00796e+06	1.64708e+06	3.85987e+06	1.43771e+06	2.26586e+06	NotUnique	High	3	0.7857	0	1	1	1	821.055	-1.37	-0.00112	38.3315	7.43677e-06	1.21952e-08	3.163
FALSE		High	Unambiguous	AQTEAAAALDR	[K].AQTEAAAALDR.[S]	1xTMTpro [N-Term]	1xTMTpro [N-Term]	2.53336	1	1	6	E9B715	E9B715 [683-693]			E9B715	0	1420.77	11	182110	195788	257471	229558	276835	179691	184469	256104	235900	217115	156835	161054	187657	153871	170638		High	2	0.5145	0	1	1	1	710.889	0.09	7e-05	37.6852	7.43677e-06	3.78814e-07	2.53336
FALSE		High	Unambiguous	TPGRPGSPYNDSEGAAETNVDAVR	[R].TPGRPGSPYNDSEGAAETNVDAVR.[L]	1xTMTpro [N-Term]	1xTMTpro [N-Term]	4.71373	1	1	3	A4HSX5	A4HSX5 [1257-1280]			A4HSX5	0	2764.35	24	10003.8	9169.74	11859.6	14348.3	10480.6	10391.3	11073.7	13771.8	27484.1	17463.1	207673	141872	152108	72251.6	34107.1		High	3	0.6957	0	1	1	1	922.122	1.68	0.00155	33.2647	7.43677e-06	2.57582e-12	4.71373
FALSE		High	Unambiguous	FEMDVHRK	[R].FEMDVHRK.[G]	1xTMTpro [N-Term]; 1xTMTpro [K8]	1xTMTpro [N-Term]; 1xTMTpro [K8]	0.79933	2	2	3	E9AVW8; A0A6L0XF84	E9AVW8 [26-33]; A0A6L0XF84 [26-33]			E9AVW8; A0A6L0XF84	1	1669.93	8	53999.5	79284.7	138119	179604	141053	73663.6	80450.2	136629	248213	168417	71259.8	75047.9	155825	86291.4	45672.3	NotUnique	High	4	0.3636	0	1	1	1	418.239	0.01	0	38.2778	0.000283322	0.00386612	0.79933
FALSE		High	Unambiguous	TIVLVAHR	[R].TIVLVAHR.[L]	1xTMTpro [N-Term]	1xTMTpro [N-Term]	0.586203	2	3	1	E9B392; A0A6L0XXE2	E9B392 [627-634]; A0A6L0XXE2 [814-821]			E9B392; A4I8D3; A0A6L0XXE2	0	1212.77	8	218840	119900	458446	266736	449060	308507	59850.4	319992	209050	202012	17484.5	20769.1	52962.4	30581.9	13828.8	NotUnique	High	3	0.0969	0	1	1	1	404.929	-2.24	-0.00091	41.3287	0.000620188	0.0112816	0.586203
FALSE		High	Unambiguous	GQEASVVDAAATTHDDDAAEGQHTS	[K].GQEASVVDAAATTHDDDAAEGQHTS.[-]	1xTMTpro [N-Term]	1xTMTpro [N-Term]	6.71645	1	1	5	E9B6W9	E9B6W9 [388-412]			E9B6W9	0	2787.26	25	195574	230135	330672	215369	338732	226236	324348	315132	205769	252111	93677.5	79766	118962	88976.5	92949.3		High	3	0.9634	0	1	1	1	929.758	-1.02	-0.00095	38.3128	7.43677e-06	4.6178e-17	6.71645
FALSE		High	Unambiguous	HEEEELEVK	[K].HEEEELEVK.[K]	1xTMTpro [N-Term]; 1xTMTpro [K9]	1xTMTpro [N-Term]; 1xTMTpro [K9]	2.67961	1	1	2	E9APA2	E9APA2 [566-574]			E9APA2	0	1749.95	9	97833.5	136304	214843	216847	210301	124974	97847.9	206541	211798	189921	80205.3	87141.5	109475	104535	94225.8		High	3	0.7996	0	1	1	1	583.989	-0.04	-2e-05	38.7818	7.43677e-06	1.70544e-07	2.67961
FALSE		High	Unambiguous	TVVEEVHLDEHR	[R].TVVEEVHLDEHR.[R]	1xTMTpro [N-Term]	1xTMTpro [N-Term]	1.1829	1	2	1	E9AKH6	E9AKH6 [1682-1693]			E9AKH6; A4HSJ2	0	1766.94	12	24485.3	43324.8	33818.9	49643.3	42523.8	37809.3	25550.4	40663.2	48108.8	39733.1	54138.6	53058.8	61606.2	49017.3	58122.8		High	4	0.7789	0	1	1	1	442.489	-0.24	-0.00011	33.417	4.24346e-05	0.000571214	1.1829
FALSE		High	Unambiguous	TAELESEVQNANMHAHQAEAR	[R].TAELESEVQNANMHAHQAEAR.[L]	1xTMTpro [N-Term]	1xTMTpro [N-Term]	1.79249	1	2	1	A0A6L0WR89	A0A6L0WR89 [468-488]			A0A6L0WR89; A4HVH7	0	2640.28	21																NoQuanValues	High	4	0.7153	0	1	1	1	660.824	-0.37	-0.00025	44.5469	7.43677e-06	2.15578e-05	1.79249
FALSE		High	Unambiguous	HGFDGSGGDNMDDAGSCIDGR	[R].HGFDGSGGDNMDDAGSCIDGR.[L]	1xTMTpro [N-Term]; 1xCarbamidomethyl [C17]	1xTMTpro [N-Term]; 1xCarbamidomethyl [C17]	4.97795	2	2	4	E9B6U6; A0A6L0XR14	E9B6U6 [438-458]; A0A6L0XR14 [438-458]			E9B6U6; A0A6L0XR14	0	2444.02	21	475313	698355	625075	761719	528325	504489	677777	688685	835010	680718	848671	718795	666845	670299	642495	NotUnique	High	3	0.9238	0	1	1	1	815.344	0.87	0.00071	40.2104	7.43677e-06	6.0913e-13	4.97795
FALSE		High	Unambiguous	HGFDGSGGDNMDDAGSCIDGR	[R].HGFDGSGGDNMDDAGSCIDGR.[L]	1xTMTpro [N-Term]; 1xOxidation [M11]; 1xCarbamidomethyl [C17]	1xTMTpro [N-Term]; 1xOxidation [M11]; 1xCarbamidomethyl [C17]	4.73523	2	2	6	E9B6U6; A0A6L0XR14	E9B6U6 [438-458]; A0A6L0XR14 [438-458]			E9B6U6; A0A6L0XR14	0	2460.01	21	198826	247834	411692	410269	411239	236864	278038	440261	435581	342789	299173	248366	274911	213581	262192	NotUnique	High	3	1	0	1	1	1	820.675	-0.44	-0.00036	34.5807	7.43677e-06	2.29072e-12	4.73523
FALSE		High	Unambiguous	FGHNENDDPSITQPLMYER	[R].FGHNENDDPSITQPLMYER.[V]	1xTMTpro [N-Term]	1xTMTpro [N-Term]	3.49706	2	2	2	E9ATC6; A4ID50	E9ATC6 [520-538]; A4ID50 [520-538]			E9ATC6; A4ID50	0	2567.22	19	842207	1.17397e+06	1.746e+06	2.03459e+06	1.28147e+06	1.31094e+06	1.13477e+06	1.6674e+06	1.9184e+06	1.91828e+06	676460	603059	935717	707763	716524	NotUnique	High	3	0.8082	0	1	1	1	856.409	-0.79	-0.00068	63.4395	7.43677e-06	1.96999e-09	3.49706
FALSE		High	Unambiguous	QQAQLHLAK	[K].QQAQLHLAK.[S]	1xTMTpro [N-Term]; 1xTMTpro [K9]	1xTMTpro [N-Term]; 1xTMTpro [K9]	3.12993	2	2	2	E9AWG6; A0A6L0XGX9	E9AWG6 [10-18]; A0A6L0XGX9 [10-18]			E9AWG6; A0A6L0XGX9	0	1645	9	349816	458956	232079	261627	291896	252916	278151	204475	262770	220772	641612	720766	1.04407e+06	698310	882002	NotUnique	High	3	0.6148	0	1	1	1	549.006	-1.1	-0.0006	33.5338	7.43677e-06	1.46073e-08	3.12993
FALSE		High	Unambiguous	ITQGVMLAGMHSDPDRPEKR	[R].ITQGVMLAGMHSDPDRPEKR.[A]	1xTMTpro [N-Term]; 1xTMTpro [K19]	1xTMTpro [N-Term]; 1xTMTpro [K19]	4.88949	1	1	4	A4I1D9	A4I1D9 [2808-2827]			A4I1D9	1	2846.53	20	447542	537523	738390	750386	789247	587270	580877	689053	841299	895422	687231	3.21625e+06	6.56949e+06	7.93567e+06	674458		High	3	0.8257	0	1	1	1	949.513	-1.02	-0.00097	47.7567	7.43677e-06	9.87122e-13	4.88949
FALSE		High	Unambiguous	ITQGVMLAGMHSDPDRPEKR	[R].ITQGVMLAGMHSDPDRPEKR.[A]	1xTMTpro [N-Term]; 1xOxidation [M]; 1xTMTpro [K19]	1xTMTpro [N-Term]; 1xOxidation [M6; M10]; 1xTMTpro [K19]	2.43175	1	1	7	A4I1D9	A4I1D9 [2808-2827]			A4I1D9	1	2862.52	20	1.07893e+06	1.12098e+06	1.03357e+06	1.17344e+06	1.05495e+06	1.0496e+06	987731	1.08642e+06	1.1813e+06	1.29892e+06	1.25138e+06	1.7708e+06	2.63156e+06	3.35298e+06	852274		High	4	0.2	0	1	1	1	716.387	1.76	0.00126	42.4452	7.43677e-06	6.59562e-07	2.43175
FALSE		High	Unambiguous	ITQGVMLAGMHSDPDRPEKR	[R].ITQGVMLAGMHSDPDRPEKR.[A]	1xTMTpro [N-Term]; 2xOxidation [M6; M10]; 1xTMTpro [K19]	1xTMTpro [N-Term]; 2xOxidation [M6; M10]; 1xTMTpro [K19]	1.36658	1	1	5	A4I1D9	A4I1D9 [2808-2827]			A4I1D9	1	2878.52	20	309217	308706	494707	454757	413687	397304	357203	510150	410540	430453	391878	709551	1.23375e+06	1.3135e+06	378962		High	5	0.6225	0	1	1	1	576.51	1.75	0.00101	36.7384	7.43677e-06	0.000216636	1.36658
FALSE		High	Unambiguous	APEPEAIGCVLFDGVADK	[R].APEPEAIGCVLFDGVADK.[T]	1xTMTpro [N-Term]; 1xCarbamidomethyl [C9]; 1xTMTpro [K18]	1xTMTpro [N-Term]; 1xCarbamidomethyl [C9]; 1xTMTpro [K18]	4.44958	1	1	4	E9ARX5	E9ARX5 [382-399]			E9ARX5	0	2496.33	18	795428	834451	970843	1.57979e+06	592385	845802	601582	849914	1.06486e+06	1.43542e+06	554933	606085	715031	690912	782923		High	2	0.8331	0	1	1	1	1248.67	-2.88	-0.00359	102.957	7.43677e-06	1.08887e-11	4.44958
FALSE		High	Unambiguous	KAEWQLVGHHK	[K].KAEWQLVGHHK.[T]	1xTMTpro [N-Term]; 2xTMTpro [K1; K11]	1xTMTpro [N-Term]; 2xTMTpro [K1; K11]	1.66062	2	3	4	A4I1K6; E9AXP0	A4I1K6 [737-747]; E9AXP0 [655-665]			A4I1K6; A0A6L0XHX8; E9AXP0	1	2245.34	11	184793	244456	260318	208191	285615	213918	258031	259144	209817	227961	167567	202631	210534	253529	225453	NotUnique	High	4	0.4933	0	1	1	1	562.09	-1	-0.00056	39.0104	7.43677e-06	4.41913e-05	1.66062
FALSE		High	Unambiguous	ATAGINAEAAMEEER	[K].ATAGINAEAAMEEER.[V]	1xTMTpro [N-Term]	1xTMTpro [N-Term]	4.14565	1	1	2	E9AQC9	E9AQC9 [221-235]			E9AQC9	0	1866.92	15	230340	370874	236276	276221	210835	280600	265098	289420	235630	274196	119440	106723	188608	173222	127096		High	2	0.7006	0	1	1	1	933.96	-2.96	-0.00276	51.2293	7.43677e-06	5.71846e-11	4.14565
FALSE		High	Unambiguous	ATAGINAEAAMEEER	[K].ATAGINAEAAMEEER.[V]	1xTMTpro [N-Term]; 1xOxidation [M11]	1xTMTpro [N-Term]; 1xOxidation [M11]	3.11187	1	1	2	E9AQC9	E9AQC9 [221-235]			E9AQC9	0	1882.91	15	67196.6	118768	57622.5	71711.9	39823.8	84638.1	80641.8	90996.7	57962.6	81402.3	34686.3	29297.7	35712.4	30050.4	53421.6		High	2	0.7849	0	1	1	1	941.96	-0.56	-0.00052	33.6861	7.43677e-06	1.612e-08	3.11187
FALSE		High	Unambiguous	SLHDAIQK	[R].SLHDAIQK.[A]	1xTMTpro [N-Term]; 1xTMTpro [K8]	1xTMTpro [N-Term]; 1xTMTpro [K8]	2.09813	3	5	13	E9AQV6; A0A381MH18; Q25310	E9AQV6 [368-375]; A0A381MH18 [299-306]; Q25310 [299-306]			E9AQV6; A4HX40; A0A381MH18; Q25310; H6VTT3	0	1519.91	8	2.42925e+06	2.87165e+06	3.39697e+06	3.20503e+06	4.36245e+06	2.57152e+06	1.6907e+06	2.53948e+06	2.47853e+06	2.53431e+06	1503376	1.68639e+06	1.31982e+06	1.28879e+06	1.57029e+06	NotUnique	High	3	0.4225	0	1	1	1	507.308	-0.51	-0.00026	39.0623	7.43677e-06	4.07228e-06	2.09813
FALSE		High	Unambiguous	AGTDSESAASGGNIDDESVGAEDR	[R].AGTDSESAASGGNIDDESVGAEDR.[G]	1xTMTpro [N-Term]	1xTMTpro [N-Term]	4.58507	1	1	3	E9AZC9	E9AZC9 [634-657]			E9AZC9	0	2614.17	24	36678.1	46448.4	65223.1	72242.4	42900	51210.2	34111.5	70519.4	62534.5	78765	40654.2	41226	44403.9	41687.3	41445		High	3	0.9312	0	1	1	1	872.062	1.51	0.00132	39.0416	7.43677e-06	5.1981e-12	4.58507
FALSE		High	Unambiguous	KGSAGDVVTSQPEK	[K].KGSAGDVVTSQPEK.[E]	1xTMTpro [N-Term]; 2xTMTpro [K1; K14]	1xTMTpro [N-Term]; 2xTMTpro [K1; K14]	2.70317	1	1	6	E9B0U1	E9B0U1 [9-22]			E9B0U1	1	2315.34	14	180091	185030	326937	296598	331654	218455	126344	320247	333835	287863	103911	137605	160186	144613	121538		High	3	0.6571	0	1	1	1	772.454	3.36	0.00259	34.1784	7.43677e-06	1.49965e-07	2.70317
FALSE		High	Unambiguous	SENLYAAASCENIRK	[R].SENLYAAASCENIRK.[T]	1xTMTpro [N-Term]; 1xCarbamidomethyl [C10]; 1xTMTpro [K15]	1xTMTpro [N-Term]; 1xCarbamidomethyl [C10]; 1xTMTpro [K15]	4.00319	1	2	1	E9B0J9	E9B0J9 [98-112]			E9B0J9; A4I5A3	1	2334.24	15	204962	210348	237207	304238	203172	228939	176566	213160	327889	272557	266298	285494	683057	460567	357158		High	3	0.7389	0	1	1	1	778.752	2.11	0.00164	49.3543	7.43677e-06	1.24426e-10	4.00319
FALSE		High	Unambiguous	MEWWMWQQGSGSSTSK	[R].MEWWMWQQGSGSSTSK.[A]	1xTMTpro [N-Term]; 1xTMTpro [K16]	1xTMTpro [N-Term]; 1xTMTpro [K16]	1.5477	1	1	1	A4I8E5	A4I8E5 [132-147]			A4I8E5	0	2524.22	16	131309	155899	171932	146187	112713	122073	153148	203177	172151	180563	540026	837952	434782	929821	798956		High	3	0.8386	0	1	1	1	842.073	-7.43	-0.00625	95.1853	7.43677e-06	8.1585e-05	1.5477
FALSE		High	Unambiguous	RSEPSPPAETAQSGGGASSAIPSAVR	[R].RSEPSPPAETAQSGGGASSAIPSAVR.[V]	1xTMTpro [N-Term]	1xTMTpro [N-Term]	8.36465	1	1	3	A4HU06	A4HU06 [73-98]			A4HU06	1	2771.42	26	20760.7	22795.9	31487	35614.6	32052.5	22299.2	28506.8	33708	40375.2	32233.6	121127	152029	159565	210500	179036		High	3	0.8849	0	1	1	1	924.482	2.57	0.00237	33.8334	7.43677e-06	5.73013e-21	8.36465
FALSE		High	Unambiguous	HNANAVQDAVVEQSDRVDPR	[R].HNANAVQDAVVEQSDRVDPR.[A]	1xTMTpro [N-Term]	1xTMTpro [N-Term]	3.32505	1	1	5	A0A6L0XJU3	A0A6L0XJU3 [44-63]			A0A6L0XJU3	1	2524.28	20	83752.4	87311.7	144086	129154	129928	88438.5	82143.1	128928	112802	121083	171996	192963	342171	367322	237687		High	3	0.7456	0	1	1	1	842.1	1.2	0.00101	33.641	7.43677e-06	5.03656e-09	3.32505
FALSE		High	Unambiguous	RCPVVKPHAAFEGEGQGPETK	[R].RCPVVKPHAAFEGEGQGPETK.[Q]	1xTMTpro [N-Term]; 1xCarbamidomethyl [C2]; 2xTMTpro [K6; K21]	1xTMTpro [N-Term]; 1xCarbamidomethyl [C2]; 2xTMTpro [K6; K21]	2.51945	1	1	6	E9AG72	E9AG72 [624-644]			E9AG72	1	3206.76	21	103086	105681	126950	138111	126665	129974	117326	145349	155083	145044	491308	511925	658933	400164	339398		High	4	0.6274	0	1	1	1	802.446	1.28	0.00102	33.8734	7.43677e-06	4.08699e-07	2.51945
FALSE		High	Unambiguous	KNEKPDESTPEKTEEQTVAK	[K].KNEKPDESTPEKTEEQTVAK.[E]	1xTMTpro [N-Term]; 4xTMTpro [K1; K4; K12; K20]	1xTMTpro [N-Term]; 4xTMTpro [K1; K4; K12; K20]	2.39659	1	1	5	E9B1F6	E9B1F6 [186-205]			E9B1F6	2	3809.16	20	147124	134827	575425	469802	434664	466816	256269	631467	490289	380339	67764.3	70681.3	84523.3	70464.5	85068.1		High	4	0.7452	0	1	1	1	953.047	1.17	0.00112	33.9685	7.43677e-06	7.99031e-07	2.39659
FALSE		High	Unambiguous	GPKPVPEGYTSGSTADRMEYSASGAEGR	[R].GPKPVPEGYTSGSTADRMEYSASGAEGR.[G]	1xTMTpro [N-Term]; 1xTMTpro [K3]	1xTMTpro [N-Term]; 1xTMTpro [K3]	2.16801	1	1	6	A0A6L0XL84	A0A6L0XL84 [161-188]			A0A6L0XL84	1	3465.72	28	113126	112183	140214	125843	129932	138210	129174	180323	130057	136659	422772	616121	4.12466e+06	5.59992e+06	1.32426e+06		High	4	0.8281	0	1	1	1	867.185	-0.96	-0.00083	41.8262	7.43677e-06	2.78133e-06	2.16801
FALSE		High	Unambiguous	GPKPVPEGYTSGSTADRMEYSASGAEGR	[R].GPKPVPEGYTSGSTADRMEYSASGAEGR.[G]	1xTMTpro [N-Term]; 1xTMTpro [K3]; 1xOxidation [M18]	1xTMTpro [N-Term]; 1xTMTpro [K3]; 1xOxidation [M18]	1.58184	1	1	13	A0A6L0XL84	A0A6L0XL84 [161-188]			A0A6L0XL84	1	3481.71	28	154907	159614	187479	197717	172416	175270	164654	216955	175168	217979	375070	512205	2.48956e+06	3.11787e+06	993446		High	4	0.79	0	1	1	1	871.183	-1.53	-0.00133	44.8627	7.43677e-06	6.77945e-05	1.58184
FALSE		High	Unambiguous	EMIDNCENQPHVCGHCLDVNVQAR	[R].EMIDNCENQPHVCGHCLDVNVQAR.[H]	1xTMTpro [N-Term]; 3xCarbamidomethyl [C6; C13; C16]	1xTMTpro [N-Term]; 3xCarbamidomethyl [C6; C13; C16]	4.31273	1	1	23	A0A6L0XXN0	A0A6L0XXN0 [221-244]			A0A6L0XXN0	0	3199.45	24	1.05741e+06	1.25045e+06	1.43085e+06	1.50875e+06	1.38937e+06	1.21666e+06	1.28261e+06	1.95715e+06	1.86255e+06	1.79426e+06	1.09503e+07	1.31456e+07	1.25012e+07	1.66101e+07	1.47184e+07		High	4	0.8941	0	1	1	1	800.619	2.4	0.00192	47.1911	7.43677e-06	2.2978e-11	4.31273
FALSE		High	Unambiguous	EMIDNCENQPHVCGHCLDVNVQAR	[R].EMIDNCENQPHVCGHCLDVNVQAR.[H]	1xTMTpro [N-Term]; 1xOxidation [M2]; 3xCarbamidomethyl [C6; C13; C16]	1xTMTpro [N-Term]; 1xOxidation [M2]; 3xCarbamidomethyl [C6; C13; C16]	4.76742	1	1	56	A0A6L0XXN0	A0A6L0XXN0 [221-244]			A0A6L0XXN0	0	3215.44	24	2.09428e+06	2.19667e+06	2.68853e+06	2.44136e+06	2.53841e+06	2.26126e+06	2.19749e+06	2.88883e+06	3.32142e+06	3.48877e+06	2.16802e+07	2.58838e+07	2.44479e+07	3.29192e+07	2.84309e+07		High	4	0.8134	0	1	1	1	804.616	0.86	0.00069	41.5319	7.43677e-06	1.92162e-12	4.76742
FALSE		High	Unambiguous	DASGAEFATR	[K].DASGAEFATR.[A]	1xTMTpro [N-Term]	1xTMTpro [N-Term]	1.90338	2	4	3	E9APE6; A4HVQ1	E9APE6 [366-375]; A4HVQ1 [416-425]			E9APE6; E9APE7; A4HVQ1; A0A6L0WNB2	0	1328.68	10	149918	224017	297816	448458	231782	230656	131854	375347	272996	427233	181171	174341	200196	142718	176235	NotUnique	High	2	0.6958	0	1	1	1	664.842	-0.09	-6e-05	25.1641	7.43677e-06	1.17796e-05	1.90338
FALSE		High	Unambiguous	GSTCGTGETGEVVAVGR	[R].GSTCGTGETGEVVAVGR.[E]	1xTMTpro [N-Term]; 1xCarbamidomethyl [C4]	1xTMTpro [N-Term]; 1xCarbamidomethyl [C4]	5.46924	1	1	11	A0A6L0XH62	A0A6L0XH62 [372-388]			A0A6L0XH62	0	1940.97	17	990423	985618	1.06921e+06	1.27207e+06	1.26313e+06	1.0069e+06	1.02286e+06	975892	1.2465e+06	1.43835e+06	3.95793e+06	4.86585e+06	4.15968e+06	3.69579e+06	4.30714e+06		High	2	0.883	0	1	1	1	970.986	-0.66	-0.00065	38.8231	7.43677e-06	4.17203e-14	5.46924
FALSE		High	Unambiguous	AKPDVPLRNERPVMGLR	[K].AKPDVPLRNERPVMGLR.[T]	1xTMTpro [N-Term]; 1xTMTpro [K2]	1xTMTpro [N-Term]; 1xTMTpro [K2]	1.57224	2	2	6	E9AH22; E9AWK0	E9AH22 [121-137]; E9AWK0 [121-137]			E9AH22; E9AWK0	1	2556.51	17	3.18189e+06	3.79303e+06	1.97163e+06	2.67139e+06	3.86551e+06	2.61718e+06	2.87249e+06	1.39975e+06	3.71679e+06	2.36963e+06	4.09295e+06	4.93295e+06	1.0252e+07	1.45274e+07	7.30627e+06	NotUnique	High	3	0.5577	0	1	1	1	852.838	-2.02	-0.00172	41.49	7.43677e-06	7.14177e-05	1.57224
FALSE		High	Unambiguous	TSAATSAVVESSATAAAATPATAK	[K].TSAATSAVVESSATAAAATPATAK.[A]	1xTMTpro [N-Term]; 1xTMTpro [K24]	1xTMTpro [N-Term]; 1xTMTpro [K24]	4.71228	1	1	1	E9ARR6	E9ARR6 [218-241]			E9ARR6	0	2743.5	24	195075	170789	268810	187117	180993	205195	206867	253619	182206	173822	111388	117703	139348	91737.1	177605		High	3	0.7838	0	1	1	1	915.171	0.04	4e-05	62.7592	7.43677e-06	2.5964e-12	4.71228
FALSE		High	Unambiguous	APPDAAIAGCSCDGETAEHVMR	[K].APPDAAIAGCSCDGETAEHVMR.[R]	1xTMTpro [N-Term]; 2xCarbamidomethyl [C10; C12]	1xTMTpro [N-Term]; 2xCarbamidomethyl [C10; C12]	3.14433	1	1	1	A0A6L0XQT5	A0A6L0XQT5 [793-814]			A0A6L0XQT5	0	2619.19	22	48268.2	53562	58837.5	75917.4	53390.1	79876.9	66960.1	64332.1	75714.3	79619.7	78630.6	63760.7	63066.5	53577.4	70537		High	3	0.8902	0	1	1	1	873.736	0.34	0.0003	46.8682	7.43677e-06	1.35029e-08	3.14433
FALSE		High	Unambiguous	APPDAAIAGCSCDGETAEHVMR	[K].APPDAAIAGCSCDGETAEHVMR.[R]	1xTMTpro [N-Term]; 2xCarbamidomethyl [C10; C12]; 1xOxidation [M21]	1xTMTpro [N-Term]; 2xCarbamidomethyl [C10; C12]; 1xOxidation [M21]	3.61497	1	1	1	A0A6L0XQT5	A0A6L0XQT5 [793-814]			A0A6L0XQT5	0	2635.19	22	17515.9	22254.7	28071.3	28895.5	28697.4	20833.5	26878.9	33776.9	32659.7	32357.1	43749.5	34333.1	35385.3	22328	42560		High	3	0.9043	0	1	1	1	879.066	-0.88	-0.00077	34.251	7.43677e-06	1.03517e-09	3.61497
FALSE		High	Unambiguous	AKDHAVATAEAAAK	[R].AKDHAVATAEAAAK.[L]	1xTMTpro [N-Term]; 2xTMTpro [K2; K14]	1xTMTpro [N-Term]; 2xTMTpro [K2; K14]	1.80403	1	1	1	E9AX64	E9AX64 [109-122]			E9AX64	1	2266.33	14																NoQuanValues	High	4	0.7079	0	1	1	1	567.339	-0.28	-0.00016	34.3801	7.43677e-06	2.02441e-05	1.80403
FALSE		High	Unambiguous	NESDQAVEMEEAAK	[K].NESDQAVEMEEAAK.[A]	1xTMTpro [N-Term]; 1xTMTpro [K14]	1xTMTpro [N-Term]; 1xTMTpro [K14]	2.81306	1	1	1	E9B369	E9B369 [68-81]			E9B369	0	2159.08	14																NoQuanValues	High	2	0.7845	0	1	1	1	1080.05	3.5	0.00378	51.6009	7.43677e-06	8.23272e-08	2.81306
FALSE		High	Unambiguous	NESDQAVEMEEAAK	[K].NESDQAVEMEEAAK.[A]	1xTMTpro [N-Term]; 1xOxidation [M9]; 1xTMTpro [K14]	1xTMTpro [N-Term]; 1xOxidation [M9]; 1xTMTpro [K14]	2.43104	1	1	2	E9B369	E9B369 [68-81]			E9B369	0	2175.07	14	175387	253989	139940	132802	131148	128437	229998	144963	123403	114336	58622.1	56807.3	52854.5	56938.3	65277.8		High	2	0.8961	0	1	1	1	1088.04	0.65	0.00071	34.6876	7.43677e-06	6.62102e-07	2.43104
FALSE		High	Unambiguous	ACDMYDGAAAALEEEHVREEK	[R].ACDMYDGAAAALEEEHVREEK.[M]	1xTMTpro [N-Term]; 1xCarbamidomethyl [C2]; 1xOxidation [M4]; 1xTMTpro [K21]	1xTMTpro [N-Term]; 1xCarbamidomethyl [C2]; 1xOxidation [M4]; 1xTMTpro [K21]	2.78935	2	2	1	A4HZC1; E9AVA8	A4HZC1 [1075-1095]; E9AVA8 [1075-1095]			A4HZC1; E9AVA8	1	3018.44	21	117050	115301	169277	207741	102911	141232	126481	170307	195801	184104	334523	366951	453478	513387	333207	NotUnique	High	4	0.8637	0	1	1	1	755.366	0.21	0.00016	50.4903	7.43677e-06	9.37022e-08	2.78935
FALSE		High	Unambiguous	AVEQCASMDDIR	[K].AVEQCASMDDIR.[T]	1xTMTpro [N-Term]; 1xCarbamidomethyl [C5]	1xTMTpro [N-Term]; 1xCarbamidomethyl [C5]	2.45687	1	2	1	E9B098	E9B098 [468-479]			A4I410; E9B098	0	1698.81	12	272438	392762	495077	705974	393988	363934	374990	683293	496899	694206	196517	149309	165689	144509	153068		High	2	0.8021	0	1	1	1	849.909	0.4	0.00034	45.2222	7.43677e-06	5.75075e-07	2.45687
FALSE		High	Unambiguous	AVEQCASMDDIR	[K].AVEQCASMDDIR.[T]	1xTMTpro [N-Term]; 1xCarbamidomethyl [C5]; 1xOxidation [M8]	1xTMTpro [N-Term]; 1xCarbamidomethyl [C5]; 1xOxidation [M8]	0.81144	1	2	1	E9B098	E9B098 [468-479]			A4I410; E9B098	0	1714.81	12	23108.1	27638.7	28054.1	40490.6	26534.1	30030.6	27198.8	36481.8	36088.5	37412.1	79515.5	46829.1	48876.4	41265.2	57663.7		High	2	0.7383	0	1	1	1	857.908	1.72	0.00147	34.4882	0.000246932	0.00364278	0.81144
FALSE		High	Unambiguous	KAAEVASNAAEK	[K].KAAEVASNAAEK.[L]	1xTMTpro [N-Term]; 2xTMTpro [K1; K12]	1xTMTpro [N-Term]; 2xTMTpro [K1; K12]	2.42541	2	2	1	A0A6L0X2M9; E9AR70	A0A6L0X2M9 [652-663]; E9AR70 [652-663]			A0A6L0X2M9; E9AR70	1	2101.24	12																NoQuanValues	High	3	0.6793	0	1	1	1	701.087	0.84	0.00059	34.5309	7.43677e-06	6.82781e-07	2.42541
FALSE		High	Unambiguous	AQEETAGLSAQVR	[R].AQEETAGLSAQVR.[Q]	1xTMTpro [N-Term]	1xTMTpro [N-Term]	3.5236	1	1	3	E9AXA3	E9AXA3 [421-433]			E9AXA3	0	1663.89	13	130941	213677	351277	464446	269010	263325	182128	340505	436603	419454	106554	103889	124341	110714	131786		High	2	0.6641	0	1	1	1	832.453	3.77	0.00314	39.7242	7.43677e-06	1.70433e-09	3.5236
FALSE		High	Unambiguous	QNDNETDHTVRKDEDILEER	[K].QNDNETDHTVRKDEDILEER.[Q]	1xTMTpro [N-Term]; 1xTMTpro [K12]	1xTMTpro [N-Term]; 1xTMTpro [K12]	1.2054	1	1	2	A0A6L0XIJ1	A0A6L0XIJ1 [408-427]			A0A6L0XIJ1	2	3064.54	20	4340.9	2832.41	9619.41	8978.04	8398.19	6173.51	2703.38	7990.32	6754.43	8261.22	14457.3	9922.05	64763.9	31165.3	49124.8		High	5	0.6154	0	1	1	1	613.714	-0.91	-0.00056	34.5729	2.88002e-05	0.000508205	1.2054
FALSE		High	Unambiguous	EMIENCENQPHVCGHCLDVNVQAR	[R].EMIENCENQPHVCGHCLDVNVQAR.[H]	1xTMTpro [N-Term]; 3xCarbamidomethyl [C6; C13; C16]	1xTMTpro [N-Term]; 3xCarbamidomethyl [C6; C13; C16]	5.72367	1	1	26	E9B2F6	E9B2F6 [222-245]			E9B2F6	0	3213.46	24	9.18168e+06	1.20634e+07	1.30472e+07	9.82423e+06	1.56811e+07	1.09934e+07	1.91912e+07	1.48885e+07	1.12994e+07	1.07972e+07	3.13201e+06	3.32145e+06	3.16396e+06	3.25395e+06	3.02174e+06		High	3	0.8892	0	1	1	1	1071.83	2.06	0.00221	47.3961	7.43677e-06	1.04077e-14	5.72367
FALSE		High	Unambiguous	EMIENCENQPHVCGHCLDVNVQAR	[R].EMIENCENQPHVCGHCLDVNVQAR.[H]	1xTMTpro [N-Term]; 1xOxidation [M2]; 3xCarbamidomethyl [C6; C13; C16]	1xTMTpro [N-Term]; 1xOxidation [M2]; 3xCarbamidomethyl [C6; C13; C16]	4.80702	1	1	76	E9B2F6	E9B2F6 [222-245]			E9B2F6	0	3229.46	24	1.69016e+07	2.23304e+07	2.48712e+07	1.91299e+07	3.08971e+07	2.14055e+07	3.60691e+07	2.66106e+07	2.18366e+07	2.06625e+07	6.51521e+06	7.67748e+06	5.31774e+06	6.01888e+06	5.98887e+06		High	4	0.8425	0	1	1	1	808.121	1.38	0.00111	44.2893	7.43677e-06	1.54815e-12	4.80702
FALSE		High	Unambiguous	VPPPPKEPGTHTNAEVK	[K].VPPPPKEPGTHTNAEVK.[E]	1xTMTpro [N-Term]; 2xTMTpro [K6; K17]	1xTMTpro [N-Term]; 2xTMTpro [K6; K17]	1.79748	2	2	2	E9B4X4; A4I9W1	E9B4X4 [8-24]; A4I9W1 [8-24]			E9B4X4; A4I9W1	1	2710.57	17	109928	142077	222450	163159	141909	178747	133900	300561	154359	175523	174869	107867	123363	105340	165896	NotUnique	High	4	0.5031	0	1	1	1	678.398	-0.04	-3e-05	34.6321	7.43677e-06	2.09803e-05	1.79748
FALSE		High	Unambiguous	QVCGELNVHMQR	[K].QVCGELNVHMQR.[E]	1xTMTpro [N-Term]; 1xCarbamidomethyl [C3]	1xTMTpro [N-Term]; 1xCarbamidomethyl [C3]	4.51492	1	1	28	E9AX01	E9AX01 [25-36]			E9AX01	0	1774.9	12	4.8345e+06	5.50109e+06	7.2745e+06	6.34931e+06	5.79206e+06	4.89787e+06	5.55833e+06	7.6411e+06	5.73192e+06	6.8632e+06	4.40455e+06	4.66851e+06	4.54036e+06	4.22401e+06	4.05672e+06		High	3	0.6843	0	1	1	1	592.305	-0.53	-0.00031	39.8354	7.43677e-06	7.62248e-12	4.51492
FALSE		High	Unambiguous	QVCGELNVHMQR	[K].QVCGELNVHMQR.[E]	1xTMTpro [N-Term]; 1xCarbamidomethyl [C3]; 1xOxidation [M10]	1xTMTpro [N-Term]; 1xCarbamidomethyl [C3]; 1xOxidation [M10]	4.13464	1	1	84	E9AX01	E9AX01 [25-36]			E9AX01	0	1790.9	12	8.91748e+06	1.00081e+07	1.36339e+07	1.27182e+07	1.07863e+07	9.45858e+06	9.91351e+06	1.45811e+07	1.18281e+07	1.37217e+07	4.8571e+06	5.09254e+06	6.43128e+06	5.55914e+06	4.63232e+06		High	3	0.7887	0	1	1	1	597.638	1.06	0.00063	30.4071	7.43677e-06	6.07259e-11	4.13464
FALSE		High	Unambiguous	NAMAGASVAVDDDRVPCPSCGR	[R].NAMAGASVAVDDDRVPCPSCGR.[H]	1xTMTpro [N-Term]; 2xCarbamidomethyl [C17; C20]	1xTMTpro [N-Term]; 2xCarbamidomethyl [C17; C20]	4.19131	2	2	1	A0A6L0XUQ7; E9AM49	A0A6L0XUQ7 [340-361]; E9AM49 [339-360]			A0A6L0XUQ7; E9AM49	1	2609.22	22	1.89139e+06	3559424	1.20211e+06	3.85564e+06	1.73317e+06	2.41998e+06	1.79364e+06	1.0593e+06	2.97183e+06	1.32617e+06	1.55393e+06	1.32617e+06	1.20626e+06	630939	224257	NotUnique	High	3	0.8904	0	1	1	1	870.412	0.59	0.00051	48.4043	7.43677e-06	4.45718e-11	4.19131
FALSE		High	Unambiguous	NAMAGASVAVDDDRVPCPSCGR	[R].NAMAGASVAVDDDRVPCPSCGR.[H]	1xTMTpro [N-Term]; 1xOxidation [M3]; 2xCarbamidomethyl [C17; C20]	1xTMTpro [N-Term]; 1xOxidation [M3]; 2xCarbamidomethyl [C17; C20]	4.1693	2	2	13	A0A6L0XUQ7; E9AM49	A0A6L0XUQ7 [340-361]; E9AM49 [339-360]			A0A6L0XUQ7; E9AM49	1	2625.21	22	648215	1.02485e+06	559565	1.15844e+06	669703	821926	629738	604778	943522	573847	594811	538597	577464	490158	334921	NotUnique	High	3	0.8912	0	1	1	1	875.744	1.52	0.00133	39.5649	7.43677e-06	5.0262e-11	4.1693
FALSE		High	Unambiguous	LHAVGVVHGHLQGGVVR	[R].LHAVGVVHGHLQGGVVR.[H]	1xTMTpro [N-Term]	1xTMTpro [N-Term]	2.63294	1	1	28	E9B6Z1	E9B6Z1 [115-131]			E9B6Z1	0	2039.19	17	343187	365108	407362	414628	426927	368080	408635	388306	376812	386247	193305	183283	199598	164624	176764		High	5	0.7752	0	1	1	1	408.643	-3.27	-0.00133	28.2781	7.43677e-06	2.20006e-07	2.63294
FALSE		High	Unambiguous	TQQVFPGFHHQVQMR	[R].TQQVFPGFHHQVQMR.[C]	1xTMTpro [N-Term]	1xTMTpro [N-Term]	3.51438	1	1	2	A0A6L0XHU9	A0A6L0XHU9 [167-181]			A0A6L0XHU9	0	2144.11	15	135089	157600	199557	226287	197395	158094	140679	213815	237780	254252	377902	368787	402632	369664	356764		High	3	0.8091	0	1	1	1	715.377	1.03	0.00074	41.6773	7.43677e-06	1.79233e-09	3.51438
FALSE		High	Unambiguous	TQQVFPGFHHQVQMR	[R].TQQVFPGFHHQVQMR.[C]	1xTMTpro [N-Term]; 1xOxidation [M14]	1xTMTpro [N-Term]; 1xOxidation [M14]	1.41756	1	1	2	A0A6L0XHU9	A0A6L0XHU9 [167-181]			A0A6L0XHU9	0	2160.11	15																NoQuanValues	High	4	0.6595	0	1	1	1	540.783	0.6	0.00033	34.8593	7.43677e-06	0.000164781	1.41756
FALSE		High	Unambiguous	SESDQAVEMEEAAK	[K].SESDQAVEMEEAAK.[A]	1xTMTpro [N-Term]; 1xTMTpro [K14]	1xTMTpro [N-Term]; 1xTMTpro [K14]	3.60649	1	1	2	A0A6L0XM94	A0A6L0XM94 [68-81]			A0A6L0XM94	0	2132.07	14	1.93024e+06	2.32727e+06	3.07474e+06	3.9347e+06	6.80536e+06	4.33983e+06	4.90215e+06	4.37196e+06	6.731e+06	5.72089e+06	1.0731e+07	4494845	4.40598e+06	4.30837e+06	5.87734e+06		High	2	0.6131	0	1	1	1	1066.54	1.79	0.0019	51.6817	7.43677e-06	1.08418e-09	3.60649
FALSE		High	Unambiguous	SESDQAVEMEEAAK	[K].SESDQAVEMEEAAK.[A]	1xTMTpro [N-Term]; 1xOxidation [M9]; 1xTMTpro [K14]	1xTMTpro [N-Term]; 1xOxidation [M9]; 1xTMTpro [K14]	2.78942	1	1	2	A0A6L0XM94	A0A6L0XM94 [68-81]			A0A6L0XM94	0	2148.06	14	5272.99	4335.82	5142.84	6318.36	4459.31	7043.78	7242.35	5560.89	8206.41	6134.44	119571	39725.6	36773.9	23133.3	53727.3		High	2	0.8615	0	1	1	1	1074.54	0.39	0.00042	34.8734	7.43677e-06	9.36626e-08	2.78942
FALSE		High	Unambiguous	YDYEDVSAEAAK	[R].YDYEDVSAEAAK.[A]	1xTMTpro [N-Term]; 1xTMTpro [K12]	1xTMTpro [N-Term]; 1xTMTpro [K12]	3.40359	2	2	2	A0A6L0XHY4; E9AV30	A0A6L0XHY4 [455-466]; E9AV30 [455-466]			A0A6L0XHY4; E9AV30	0	1969	12	4338577	5.72339e+06	4.40833e+06	5650571	4.36211e+06	3.98289e+06	7.24943e+06	4.41576e+06	7.08022e+06	5.24197e+06	5.11716e+06	3.81558e+06	5.11827e+06	3.62406e+06	4.01119e+06	NotUnique	High	2	0.7656	0	1	1	1	985.003	-2.5	-0.00246	58.72	7.43677e-06	3.2808e-09	3.40359
FALSE		High	Unambiguous	VACEAADQKPIHK	[K].VACEAADQKPIHK.[R]	1xTMTpro [N-Term]; 1xCarbamidomethyl [C3]; 2xTMTpro [K9; K13]	1xTMTpro [N-Term]; 1xCarbamidomethyl [C3]; 2xTMTpro [K9; K13]	2.98711	1	1	5	A0A6L0XRF9	A0A6L0XRF9 [734-746]			A0A6L0XRF9	0	2379.36	13	181087	183312	205566	224503	207319	191801	181963	221339	323569	375494	4.38653e+06	5.05217e+06	3.94746e+06	4.44094e+06	5.12493e+06		High	4	0.7062	0	1	1	1	595.597	0.39	0.00023	34.9204	7.43677e-06	3.18453e-08	2.98711
FALSE		High	Unambiguous	LVNAVHSATGR	[R].LVNAVHSATGR.[T]	1xTMTpro [N-Term]	1xTMTpro [N-Term]	1.36386	2	2	5	E9AXH1; A4I1D4	E9AXH1 [139-149]; A4I1D4 [139-149]			E9AXH1; A4I1D4	0	1428.82	11	352009	447867	488634	401620	468840	341420	429507	486852	376263	418283	596384	659981	636856	707496	612639	NotUnique	High	3	0.6246	0	1	1	1	476.946	0	0	34.9666	7.43677e-06	0.000219813	1.36386
FALSE		High	Unambiguous	GTAPPDSTAASLAVEHDR	[R].GTAPPDSTAASLAVEHDR.[E]	1xTMTpro [N-Term]	1xTMTpro [N-Term]	2.27426	1	1	1	E9AX91	E9AX91 [343-360]			E9AX91	0	2099.07	18																NoQuanValues	High	3	0.8088	0	1	1	1	700.359	-2.5	-0.00175	35.0026	7.43677e-06	1.55768e-06	2.27426
FALSE		High	Unambiguous	MGGELDDENKDVPDDGNAAR	[-].MGGELDDENKDVPDDGNAAR.[K]	1xMet-loss [N-Term]; 1xTMTpro [N-Term]; 1xTMTpro [K10]	1xMet-loss [N-Term]; 1xTMTpro [N-Term]; 1xTMTpro [K10]	4.43703	1	1	3	E9ANF7	E9ANF7 [1-20]	E9ANF7 1xMet-loss [N-Term]	E9ANF7 1xMet-loss [N-Term]	E9ANF7	1	2595.28	20	66829.4	60563.7	235968	372030	180949	141559	79281.4	278213	345359	359447	68860	63874	71823.5	58571.6	73371		High	3	0.0651	0	1	1	1	865.767	3	0.0026	39.4656	7.43677e-06	1.166e-11	4.43703
FALSE		High	Unambiguous	DAQAPPFMHTEITYDAAHHCHMR	[R].DAQAPPFMHTEITYDAAHHCHMR.[S]	1xTMTpro [N-Term]; 1xCarbamidomethyl [C20]; 1xOxidation [M22]	1xTMTpro [N-Term]; 1xCarbamidomethyl [C20]; 1xOxidation [M22]	2.09837	1	1	1	E9B5U2	E9B5U2 [1760-1782]			E9B5U2	0	3056.39	23																NoQuanValues	High	4	0.4379	0	1	1	1	764.853	0.91	0.00069	39.1452	7.43677e-06	4.06681e-06	2.09837
FALSE		High	Unambiguous	MGKVEVTVCAAR	[-].MGKVEVTVCAAR.[K]	1xMet-loss [N-Term]; 1xTMTpro [N-Term]; 1xTMTpro [K3]; 1xCarbamidomethyl [C9]	1xMet-loss [N-Term]; 1xTMTpro [N-Term]; 1xTMTpro [K3]; 1xCarbamidomethyl [C9]	2.20156	1	1	7	E9B1L9	E9B1L9 [1-12]	E9B1L9 1xMet-loss [N-Term]	E9B1L9 1xMet-loss [N-Term]	E9B1L9	1	1798.05	12	6.25618e+06	1.18331e+07	8.09486e+06	1.41953e+07	7.95105e+06	7.33148e+06	8.16267e+06	5.59187e+06	1.43808e+07	9.35899e+06	1.49234e+06	1.23646e+06	877378	783969	723810		High	3	0.0991	0	1	1	1	600.022	0.42	0.00025	40.3223	7.43677e-06	2.31611e-06	2.20156
FALSE		High	Unambiguous	VSKPGKGEPTDAAHIK	[K].VSKPGKGEPTDAAHIK.[T]	1xTMTpro [N-Term]; 3xTMTpro [K3; K6; K16]	1xTMTpro [N-Term]; 3xTMTpro [K3; K6; K16]	2.8933	2	2	2	A0A6L0XEK2; E9AWL7	A0A6L0XEK2 [648-663]; E9AWL7 [648-663]			A0A6L0XEK2; E9AWL7	1	2851.71	16	138144	113299	133574	147333	311618	145629	132824	96546.8	163521	174968	47482.7	211535	226581	336126	115807	NotUnique	High	3	0.7679	0	1	1	1	951.241	-2.01	-0.00191	34.8344	7.43677e-06	5.31351e-08	2.8933
FALSE		High	Unambiguous	FHLHVVDGSAPAR	[K].FHLHVVDGSAPAR.[G]	1xTMTpro [N-Term]	1xTMTpro [N-Term]	1.95313	1	1	1	A4HUL7	A4HUL7 [3-15]			A4HUL7	0	1709.94	13	13849.8	14236.4	20591.9	17536.4	16604.6	15106.2	15959.4	26844.4	20205.1	26912.4	21618.6	21932.6	39822.5	27608.9	30997.6		High	4	0.7072	0	1	1	1	428.24	-0.48	-0.0002	35.2025	7.43677e-06	8.98081e-06	1.95313
FALSE		High	Unambiguous	IGIMPGHIHQK	[K].IGIMPGHIHQK.[G]	1xTMTpro [N-Term]; 1xTMTpro [K11]	1xTMTpro [N-Term]; 1xTMTpro [K11]	0.787827	1	1	3	A0A6L0XKR4	A0A6L0XKR4 [142-152]			A0A6L0XKR4	0	1839.09	11	195162	238591	278739	358171	226495	274567	213486	278880	262295	299132	544298	501969	1.45172e+06	837315	548911		High	4	0.7411	0	1	1	1	460.528	-0.49	-0.00023	41.8649	0.000294647	0.00409116	0.787827
FALSE		High	Unambiguous	IGIMPGHIHQK	[K].IGIMPGHIHQK.[G]	1xTMTpro [N-Term]; 1xOxidation [M4]; 1xTMTpro [K11]	1xTMTpro [N-Term]; 1xOxidation [M4]; 1xTMTpro [K11]	0.645442	1	1	1	A0A6L0XKR4	A0A6L0XKR4 [142-152]			A0A6L0XKR4	0	1855.09	11																NoQuanValues	High	4	0.599	0	1	1	1	464.527	0.22	0.0001	35.2126	0.000501686	0.00832183	0.645442
FALSE		High	Unambiguous	IAGVHAATNFR	[K].IAGVHAATNFR.[E]	1xTMTpro [N-Term]	1xTMTpro [N-Term]	2.28308	5	7	8	E9AHC1; A4I2N5; E9AYV2; E9AYV1; A4I2N6	E9AHC1 [527-537]; A4I2N5 [529-539]; E9AYV2 [527-537]; E9AYV1 [528-538]; A4I2N6 [525-535]			A0A6L0XGG5; E9AHC1; A4I2N5; E9AYV2; E9AYV1; A4I2N6; A0A6L0XS88	0	1460.83	11	5.27996e+06	5.36066e+06	6.7321e+06	4.98004e+06	5.40266e+06	3.97214e+06	4.7444e+06	4.60723e+06	5.46571e+06	4.04903e+06	2.55368e+06	2.28726e+06	2.22183e+06	1.67263e+06	3.19377e+06	NotUnique	High	2	0.7584	0	1	1	1	730.916	-3.62	-0.00265	39.8496	7.43677e-06	1.48445e-06	2.28308
FALSE		High	Unambiguous	EAQMQTAAAGVPASSVNGTDSAEGPR	[R].EAQMQTAAAGVPASSVNGTDSAEGPR.[G]	1xTMTpro [N-Term]; 1xOxidation [M4]	1xTMTpro [N-Term]; 1xOxidation [M4]	5.12081	1	1	1	E9APS1	E9APS1 [318-343]			E9APS1	0	2822.35	26	6656.85	8699.59	8235.04	11664.9	7004.58	9626.8	11200	10035.2	11936.2	9387.86	9211.58	10734.6	7990.99	6014.79	11202.4		High	3	0.8872	0	1	1	1	941.455	-1.38	-0.0013	35.2541	7.43677e-06	2.79345e-13	5.12081
FALSE		High	Unambiguous	RPITVHFEVAR	[R].RPITVHFEVAR.[H]	1xTMTpro [N-Term]	1xTMTpro [N-Term]	1.45864	1	1	12	E9AZ66	E9AZ66 [92-102]			E9AZ66	0	1628.96	11	957314	1.40283e+06	986855	942285	1.11726e+06	831853	995745	689499	840037	759203	378709	325454	355927	325590	306917		High	3	0.675	0	1	1	1	543.657	0.39	0.00021	39.7282	7.43677e-06	0.00013206	1.45864
FALSE		High	Unambiguous	SMSTASEDNELASGADPNAR	[R].SMSTASEDNELASGADPNAR.[E]	1xTMTpro [N-Term]	1xTMTpro [N-Term]	5.18477	1	1	4	E9AL38	E9AL38 [5383-5402]			E9AL38	0	2327.07	20	232721	303568	385366	526994	247119	340503	243121	473534	441120	489523	258765	235525	238652	199510	201535		High	2	0.9449	0	1	1	1	1164.04	1.14	0.00133	43.7111	7.43677e-06	1.97039e-13	5.18477
FALSE		High	Unambiguous	SMSTASEDNELASGADPNAR	[R].SMSTASEDNELASGADPNAR.[E]	1xTMTpro [N-Term]; 1xOxidation [M2]	1xTMTpro [N-Term]; 1xOxidation [M2]	1.12406	1	1	1	E9AL38	E9AL38 [5383-5402]			E9AL38	0	2343.07	20																NoQuanValues	High	3	0.8497	0	1	1	1	781.695	0.33	0.00026	35.3303	5.58737e-05	0.000773195	1.12406
FALSE		High	Unambiguous	AAEPQEAPMAASTEVPPAR	[R].AAEPQEAPMAASTEVPPAR.[E]	1xTMTpro [N-Term]	1xTMTpro [N-Term]	5.21276	1	2	18	A4I9E9	A4I9E9 [1553-1571]; [1610-1628]; [1667-1685]; [1724-1742]; [1781-1799]; [1838-1856]; [1928-1946]; [1985-2003]; [2075-2093]; [2132-2150]; [2189-2207]; [2246-2264]; [2339-2357]; [2396-2414]; [2453-2471]			A0A6L0XNN7; A4I9E9	0	2227.13	19	993336	1.09166e+06	1.36972e+06	1.42705e+06	1.1006e+06	1.2335e+06	1.09974e+06	1.45591e+06	1.52614e+06	1.74529e+06	1.15371e+07	1.41653e+07	1.03029e+07	1.44391e+07	1.93003e+07		High	2	0.8775	0	1	1	1	1114.06	-8.43	-0.00939	50.1921	7.43677e-06	1.69123e-13	5.21276
FALSE		High	Unambiguous	AAEPQEAPMAASTEVPPAR	[R].AAEPQEAPMAASTEVPPAR.[E]	1xTMTpro [N-Term]; 1xOxidation [M9]	1xTMTpro [N-Term]; 1xOxidation [M9]	3.3978	1	2	32	A4I9E9	A4I9E9 [1553-1571]; [1610-1628]; [1667-1685]; [1724-1742]; [1781-1799]; [1838-1856]; [1928-1946]; [1985-2003]; [2075-2093]; [2132-2150]; [2189-2207]; [2246-2264]; [2339-2357]; [2396-2414]; [2453-2471]			A0A6L0XNN7; A4I9E9	0	2243.13	19	1.36116e+06	1.5658e+06	1.51008e+06	1.62245e+06	1.63441e+06	1.5173e+06	1.4619e+06	1.67459e+06	1.60594e+06	1.90148e+06	2.61556e+06	3.22944e+06	2.56181e+06	3.08377e+06	3.87987e+06		High	2	0.8254	0	1	1	1	1122.07	-2.62	-0.00294	41.8719	7.43677e-06	3.38615e-09	3.3978
FALSE		High	Unambiguous	IAVECLPTPDK	[R].IAVECLPTPDK.[T]	1xTMTpro [N-Term]; 1xCarbamidomethyl [C5]; 1xTMTpro [K11]	1xTMTpro [N-Term]; 1xCarbamidomethyl [C5]; 1xTMTpro [K11]	2.50291	2	2	5	E9APV2; A4HW48	E9APV2 [2211-2221]; A4HW48 [2211-2221]			E9APV2; A4HW48	0	1851.05	11	2.96428e+06	3.37241e+06	4.0104e+06	2.57531e+06	4.13514e+06	2.93614e+06	3.94358e+06	4.33583e+06	2.84892e+06	2.88636e+06	5.1304e+06	5.11062e+06	3.08922e+06	4.48341e+06	5.28125e+06	NotUnique	High	2	0.6078	0	1	1	1	926.029	-1.33	-0.00123	72.0069	7.43677e-06	4.47298e-07	2.50291
FALSE		High	Unambiguous	ALETHLHVAK	[R].ALETHLHVAK.[Q]	1xTMTpro [N-Term]; 1xTMTpro [K10]	1xTMTpro [N-Term]; 1xTMTpro [K10]	1.45925	1	1	7	E9B474	E9B474 [153-162]			E9B474	0	1727.05	10	562102	1.10148e+06	1.37163e+06	2.31839e+06	886012	986579	888239	1.61439e+06	1.7318e+06	2.08685e+06	207719	210068	145960	96986.7	111540		High	4	0.6073	0	1	1	1	432.516	-1.51	-0.00065	35.4703	7.43677e-06	0.000131627	1.45925
FALSE		High	Unambiguous	AAATESGEAGTPAQAAAGAVR	[R].AAATESGEAGTPAQAAAGAVR.[S]	1xTMTpro [N-Term]	1xTMTpro [N-Term]	5.15327	1	1	2	E9AH71	E9AH71 [322-342]			E9AH71	0	2161.12	21	65860.5	64581.1	88942.8	87291.2	101990	83128.4	76542.4	101983	81116.7	86507.4	240446	229755	280433	235760	196354		High	2	0.8487	0	1	1	1	1081.07	3.57	0.00386	35.5269	7.43677e-06	2.33999e-13	5.15327
FALSE		High	Unambiguous	GGAATSAELGEGSPTSPTSPR	[R].GGAATSAELGEGSPTSPTSPR.[Q]	1xTMTpro [N-Term]	1xTMTpro [N-Term]	4.03711	1	1	3	E9AV48	E9AV48 [773-793]			E9AV48	0	2234.12	21	193815	222140	263940	445142	232188	227462	222164	327612	400097	370153	205331	203003	234832	226084	223518		High	2	0.8615	0	1	1	1	1117.57	2.14	0.00239	35.5614	7.43677e-06	1.03404e-10	4.03711
FALSE		High	Unambiguous	SGNASLAPGATAADGKK	[K].SGNASLAPGATAADGKK.[R]	1xTMTpro [N-Term]; 2xTMTpro [K16; K17]	1xTMTpro [N-Term]; 2xTMTpro [K16; K17]	1.97539	1	1	2	E9B2M1	E9B2M1 [1017-1033]			E9B2M1	1	2428.4	17	67914.3	73357.5	81509.2	92358.4	109763	82028.7	64860.2	90256.9	101884	100856	45215.4	43562.7	51161.6	41540.6	48363.1		High	4	0.7775	0	1	1	1	607.855	-0.1	-6e-05	33.5158	7.43677e-06	7.95426e-06	1.97539
FALSE		High	Unambiguous	NSENNGGNDSGGDAAGAVSTTALRPSHSCFAAER	[R].NSENNGGNDSGGDAAGAVSTTALRPSHSCFAAER.[A]	1xTMTpro [N-Term]; 1xCarbamidomethyl [C29]	1xTMTpro [N-Term]; 1xCarbamidomethyl [C29]	3.2739	1	1	1	E9AVU4	E9AVU4 [97-130]			E9AVU4	0	3681.69	34	16923.3	26643.9	24808.8	23247	22975.4	15994.6	22589.6	24741.8	31688.8	16560.7	6625.69	7907.91	6993.55	10618.7	9483.64		High	4	0.8052	0	1	1	1	921.177	-0.21	-0.00019	35.5839	7.43677e-06	6.65793e-09	3.2739
FALSE		High	Unambiguous	AAADASQPSSPAPPSSPSSPSSNDISR	[R].AAADASQPSSPAPPSSPSSPSSNDISR.[R]	1xTMTpro [N-Term]	1xTMTpro [N-Term]	5.52923	1	1	9	E9AL83	E9AL83 [710-736]			E9AL83	0	2872.39	27	139262	164895	267965	340390	206038	227487	189022	299642	324350	348892	126070	132167	129548	127388	132127		High	3	0.8622	0	1	1	1	958.138	3.99	0.00382	39.3799	7.43677e-06	3.00721e-14	5.52923
FALSE		High	Unambiguous	LAGKDNAREDAAATALR	[R].LAGKDNAREDAAATALR.[K]	1xTMTpro [N-Term]; 1xTMTpro [K4]	1xTMTpro [N-Term]; 1xTMTpro [K4]	0.843873	1	2	1	A4HV03	A4HV03 [893-909]			A4HV03; A0A6L0WK86	2	2351.33	17	61882.8	70127	93377	109607	73926.9	81202.8	67657.4	92942.5	107809	66932.1	113994	200737	655111	629907	135428		High	4	0.6681	0	1	1	1	588.588	0.45	0.00026	35.6843	0.000229637	0.00310692	0.843873
FALSE		High	Unambiguous	VVDADNCATDEPVVDNR	[R].VVDADNCATDEPVVDNR.[V]	1xTMTpro [N-Term]; 1xCarbamidomethyl [C7]	1xTMTpro [N-Term]; 1xCarbamidomethyl [C7]	4.00308	1	1	1	E9AWV0	E9AWV0 [510-526]			E9AWV0	0	2193.04	17	88290.7	90061.9	74337.1	93336.1	51549.2	105420	54217	91272.8	70104.2	98757.7	23346.5	24963.3	17014	21712	23156		High	2	0.9043	0	1	1	1	1097.02	-8.01	-0.00878	49.2272	7.43677e-06	1.24504e-10	4.00308
FALSE		High	Unambiguous	TAGCPAFNEHGHLVGLQSQSR	[R].TAGCPAFNEHGHLVGLQSQSR.[A]	1xTMTpro [N-Term]; 1xCarbamidomethyl [C4]	1xTMTpro [N-Term]; 1xCarbamidomethyl [C4]	5.40173	1	1	5	E9ASQ7	E9ASQ7 [265-285]			E9ASQ7	0	2570.29	21	291757	364224	415405	346004	396316	306120	356081	399141	404751	331059	339579	374595	418109	314410	334727		High	3	0.8826	0	1	1	1	857.431	-2.64	-0.00226	41.2396	7.43677e-06	6.03052e-14	5.40173
FALSE		High	Unambiguous	KTMTLEQTDVSVR	[K].KTMTLEQTDVSVR.[R]	1xTMTpro [N-Term]; 1xTMTpro [K1]; 1xOxidation [M3]	1xTMTpro [N-Term]; 1xTMTpro [K1]; 1xOxidation [M3]	0.447942	1	1	1	A0A6L0XRR0	A0A6L0XRR0 [107-119]			A0A6L0XRR0	1	2132.19	13	78235.4	77129.7	94318.2	89635.5	79569.2	82159.8	70291.1	98269.3	93780.2	90509.1	67636.3	142971	313106	192181	77025.7		High	3	0.2526	0	1	1	1	711.401	0.96	0.00069	35.7671	0.00104706	0.0236183	0.447942
FALSE		High	Unambiguous	VLGNVSGDDKK	[K].VLGNVSGDDKK.[T]	1xTMTpro [N-Term]; 2xTMTpro [K10; K11]	1xTMTpro [N-Term]; 2xTMTpro [K10; K11]	0.34056	1	1	1	A4IAX3	A4IAX3 [152-162]			A4IAX3	1	2044.22	11																NoQuanValues	High	3	0.2158	0	1	1	1	682.077	-1.99	-0.00135	47.9768	0.0016944	0.0427339	0.34056
FALSE		High	Unambiguous	KSPQPSVESFCNR	[K].KSPQPSVESFCNR.[I]	1xTMTpro [N-Term]; 1xTMTpro [K1]; 1xCarbamidomethyl [C11]	1xTMTpro [N-Term]; 1xTMTpro [K1]; 1xCarbamidomethyl [C11]	1.18844	2	2	1	A4IDJ9; E9AT02	A4IDJ9 [312-324]; E9AT02 [312-324]			A4IDJ9; E9AT02	1	2144.14	13	183402	227204	188840	209973	180438	166153	193985	164885	179184	197032	164724	138443	148329	119106	127829	NotUnique	High	3	0.8136	0	1	1	1	715.385	0.26	0.00018	35.7854	4.24346e-05	0.000555043	1.18844
FALSE		High	Unambiguous	AILSSTEEVK	[K].AILSSTEEVK.[E]	1xTMTpro [N-Term]; 1xTMTpro [K10]	1xTMTpro [N-Term]; 1xTMTpro [K10]	2.43325	1	2	1	E9B4X2	E9B4X2 [357-366]			A0A6L0XQD5; E9B4X2	0	1685	10	1.28721e+06	1.35672e+06	1.041e+06	1.21752e+06	971812	909979	1.02243e+06	819742	1.06497e+06	994776	1.49765e+06	1.15706e+06	1.37242e+06	892960	1.1223e+06		High	2	0.5608	0	1	1	1	843.002	-0.4	-0.00034	58.202	7.43677e-06	6.54162e-07	2.43325
FALSE		High	Unambiguous	NAPVVIPEEDDEGDMMEMDNMLDFQK	[R].NAPVVIPEEDDEGDMMEMDNMLDFQK.[Y]	1xTMTpro [N-Term]; 1xTMTpro [K26]	1xTMTpro [N-Term]; 1xTMTpro [K26]	0.395839	1	1	1	A4HY66	A4HY66 [8-33]			A4HY66	0	3620.68	26	97759.1	96175.2	131086	109267	104911	91955.3	92265.1	109662	141327	168757	238046	202458	309290	184803	229990		High	4	0.8279	0	1	1	1	905.921	-3.33	-0.00302	112.194	0.00132239	0.0314556	0.395839
FALSE		High	Unambiguous	NAPVVIPEEDDEGDMMEMDNMLDFQK	[R].NAPVVIPEEDDEGDMMEMDNMLDFQK.[Y]	1xTMTpro [N-Term]; 1xOxidation [M]; 1xTMTpro [K26]	1xTMTpro [N-Term]; 1xOxidation [M15; M16; M18]; 1xTMTpro [K26]	2.39357	1	1	12	A4HY66	A4HY66 [8-33]			A4HY66	0	3636.67	26	449263	532329	524195	528124	502374	430906	512241	554217	518107	541833	2.26128e+06	1.75375e+06	1.75234e+06	1.22627e+06	2.21038e+06		High	3	0.0723	0	1	1	1	1212.89	-4.25	-0.00515	103.088	7.43677e-06	8.12331e-07	2.39357
FALSE		High	Unambiguous	GQNTLGAAQDADGVSEAHVCPR	[R].GQNTLGAAQDADGVSEAHVCPR.[Y]	1xTMTpro [N-Term]; 1xCarbamidomethyl [C20]	1xTMTpro [N-Term]; 1xCarbamidomethyl [C20]	6.67317	1	1	1	A4I3P8	A4I3P8 [2299-2320]			A4I3P8	0	2557.24	22	17011.8	15789.2	18062.8	19794.5	17351.2	15237.4	18132.3	21308	21454.6	19186.2	64952.2	67259.1	71443.3	112936	76880.3		High	3	0.851	0	1	1	1	853.086	1.39	0.00118	35.8398	7.43677e-06	5.8479e-17	6.67317
FALSE		High	Unambiguous	NGMGHLIDDDDDDSLAEK	[R].NGMGHLIDDDDDDSLAEK.[Q]	1xTMTpro [N-Term]; 1xOxidation [M3]; 1xTMTpro [K18]	1xTMTpro [N-Term]; 1xOxidation [M3]; 1xTMTpro [K18]	2.39502	1	1	2	E9B4L6	E9B4L6 [835-852]			E9B4L6	0	2584.23	18	285842	362625	301676	302664	277926	307486	264033	321499	283576	316297	121783	142818	211523	171295	148713		High	3	0.853	0	1	1	1	862.083	0.42	0.00036	50.9491	7.43677e-06	8.05925e-07	2.39502
FALSE		High	Unambiguous	TAAAEEHVQSSPDSTPTGEEAAAEAK	[R].TAAAEEHVQSSPDSTPTGEEAAAEAK.[A]	1xTMTpro [N-Term]; 1xTMTpro [K26]	1xTMTpro [N-Term]; 1xTMTpro [K26]	5.7271	1	1	4	A0A6L0XUC8	A0A6L0XUC8 [18-43]			A0A6L0XUC8	0	3192.58	26	108038	140324	131368	180312	162649	119908	105621	117282	178305	150206	282639	272733	453112	346392	397021		High	3	0.8896	0	1	1	1	1064.86	0.5	0.00053	35.8581	7.43677e-06	1.02143e-14	5.7271
FALSE		High	Unambiguous	EAITYDESNECAQLESAQLCYR	[R].EAITYDESNECAQLESAQLCYR.[T]	1xTMTpro [N-Term]; 2xCarbamidomethyl [C11; C20]	1xTMTpro [N-Term]; 2xCarbamidomethyl [C11; C20]	3.27775	1	1	1	A0A6L0WRZ2	A0A6L0WRZ2 [1007-1028]			A0A6L0WRZ2	0	2954.35	22																NoQuanValues	High	3	0.8041	0	1	1	1	985.444	-9.5	-0.00936	72.9712	7.43677e-06	6.51972e-09	3.27775
FALSE		High	Unambiguous	DYGADTCAAYR	[K].DYGADTCAAYR.[L]	1xTMTpro [N-Term]; 1xCarbamidomethyl [C7]	1xTMTpro [N-Term]; 1xCarbamidomethyl [C7]	1.86986	2	2	2	E9AWN9; A0A6L0XQH9	E9AWN9 [676-686]; A0A6L0XQH9 [676-686]			E9AWN9; A0A6L0XQH9	0	1566.72	11	236307	254405	316622	272219	294923	243528	253537	283447	288085	268504	254378	267509	375008	329754	231076	NotUnique	High	2	0.8942	0	1	1	1	783.864	1.67	0.00131	36.5585	7.43677e-06	1.41416e-05	1.86986
FALSE		High	Unambiguous	QAASHGNYYLEAKPK	[R].QAASHGNYYLEAKPK.[V]	1xTMTpro [N-Term]; 2xTMTpro [K13; K15]	1xTMTpro [N-Term]; 2xTMTpro [K13; K15]	5.7896	2	5	9	E9AXZ9; A4I1V4	E9AXZ9 [116-130]; A4I1V4 [97-111]			E9AXZ8; E9AXZ9; A0A6L0XG31; A0A6L0XRE2; A4I1V4	0	2589.46	15	582267	738484	557959	960048	568604	639681	524927	617300	987201	1.1738e+06	385465	410182	519032	415337	428861	NotUnique	High	3	0.836	0	1	1	1	863.826	1.4	0.0012	35.9754	7.43677e-06	7.26235e-15	5.7896
FALSE		High	Unambiguous	QSSAAASVDQQCLNSVNLSGMQR	[R].QSSAAASVDQQCLNSVNLSGMQR.[S]	1xTMTpro [N-Term]; 1xCarbamidomethyl [C12]; 1xOxidation [M21]	1xTMTpro [N-Term]; 1xCarbamidomethyl [C12]; 1xOxidation [M21]	2.77869	1	2	1	A4I9Y0	A4I9Y0 [424-446]			A4I9Y0; A0A6L0XR75	0	2771.34	23	89276.7	96661	121690	104780	115429	89030.9	112992	111044	104638	101235	83800.7	99386.2	157192	137631	96331.6		High	3	0.8683	0	1	1	1	924.449	-1.73	-0.0016	52.764	7.43677e-06	9.93131e-08	2.77869
FALSE		High	Unambiguous	QLGGHLIGMTSATEAR	[K].QLGGHLIGMTSATEAR.[L]	1xTMTpro [N-Term]	1xTMTpro [N-Term]	1.74952	1	1	2	E9AKI9	E9AKI9 [192-207]			E9AKI9	0	1946.04	16	737437	1.251e+06	901863	939359	1097552	799202	1277215	928544	1.46199e+06	915411	394301	497046	1.53905e+06	1.39604e+06	325041		High	3	0.7849	0	1	1	1	649.359	9.61	0.00624	50.0496	7.43677e-06	2.72431e-05	1.74952
FALSE		High	Unambiguous	QLGGHLIGMTSATEAR	[K].QLGGHLIGMTSATEAR.[L]	1xTMTpro [N-Term]; 1xOxidation [M9]	1xTMTpro [N-Term]; 1xOxidation [M9]	2.71773	1	1	2	E9AKI9	E9AKI9 [192-207]			E9AKI9	0	1962.04	16	165643	276195	172790	213691	228326	162089	218915	162904	338039	167686	103486	75383.7	86557.8	84468.1	77732.7		High	3	0.7822	0	1	1	1	654.684	-0.97	-0.00063	40.4781	7.43677e-06	1.38514e-07	2.71773
FALSE		High	Unambiguous	QVTVDNVHEYTHSLR	[R].QVTVDNVHEYTHSLR.[A]	1xTMTpro [N-Term]	1xTMTpro [N-Term]	2.3888	1	1	2	A0A6L0Y2N0	A0A6L0Y2N0 [2363-2377]			A0A6L0Y2N0	0	2102.09	15	144658	196423	183126	182356	143144	164990	107201	180756	180490	200040	148628	142013	158869	142333	170045		High	4	0.7619	0	1	1	1	526.278	-2.14	-0.00113	40.0144	7.43677e-06	8.33732e-07	2.3888
FALSE		High	Unambiguous	IREEQEAEIVR	[K].IREEQEAEIVR.[A]	1xTMTpro [N-Term]	1xTMTpro [N-Term]	0.659402	1	2	1	A0A6L0XLR8	A0A6L0XLR8 [661-671]			A0A6L0XLR8; E9B0P6	1	1675.93	11	145321	158144	170519	175443	141268	137719	149184	171701	158456	162927	194562	159553	194285	127775	179759		High	3	0.7008	0	1	1	1	559.315	1.04	0.00058	35.9675	0.000474366	0.00775319	0.659402
FALSE		High	Unambiguous	MNEGDEVDTSEEQK	[R].MNEGDEVDTSEEQK.[V]	1xTMTpro [N-Term]; 1xTMTpro [K14]	1xTMTpro [N-Term]; 1xTMTpro [K14]	4.19284	1	2	1	A4I3T4	A4I3T4 [20-33]			E9B026; A4I3T4	0	2219.06	14	105884	102399	101898	110495	76398.7	132783	57253.3	103372	80957.8	105159	68393.8	54940.5	50096.4	39488	69823.6		High	2	0.8512	0	1	1	1	1110.04	1.48	0.00164	42.8807	7.43677e-06	4.42021e-11	4.19284
FALSE		High	Unambiguous	MNEGDEVDTSEEQK	[R].MNEGDEVDTSEEQK.[V]	1xOxidation [M1]; 1xTMTpro [N-Term]; 1xTMTpro [K14]	1xOxidation [M1]; 1xTMTpro [N-Term]; 1xTMTpro [K14]	0.901919	1	2	1	A4I3T4	A4I3T4 [20-33]			E9B026; A4I3T4	0	2235.06	14	60473.2	62138.3	70341.2	69580.2	64065.1	60284.7	52745.7	73659.6	76538.6	70643.1	86973	96331.4	96553.1	95039.7	96962.2		High	3	0.7892	0	1	1	1	745.689	-2.22	-0.00165	36.0051	0.000188584	0.00233799	0.901919
FALSE		High	Unambiguous	MQADLLAAEVLGEDANETFAAPAR	[K].MQADLLAAEVLGEDANETFAAPAR.[V]	1xTMTpro [N-Term]	1xTMTpro [N-Term]	3.16834	1	1	3	A4HVL9	A4HVL9 [520-543]			A4HVL9	0	2807.42	24	269157	437638	517344	457421	488310	345325	568778	554738	479572	540487	679581	652042	810444	714280	866812		High	2	0.8112	0	1	1	1	1404.21	-1.4	-0.00196	112.412	7.43677e-06	1.18449e-08	3.16834
FALSE		High	Unambiguous	MQADLLAAEVLGEDANETFAAPAR	[K].MQADLLAAEVLGEDANETFAAPAR.[V]	1xOxidation [M1]; 1xTMTpro [N-Term]	1xOxidation [M1]; 1xTMTpro [N-Term]	3.65063	1	1	3	A4HVL9	A4HVL9 [520-543]			A4HVL9	0	2823.42	24	25693.2	32047.9	31757.5	34043.9	29111.9	28726.6	33662.5	48265.4	34423.3	37298.9	88931.7	110983	118378	142835	191537		High	3	0.8539	0	1	1	1	941.809	-1.08	-0.00102	104.468	7.43677e-06	8.52126e-10	3.65063
FALSE		High	Unambiguous	APMSGGGNDEVGDLLPSP	[R].APMSGGGNDEVGDLLPSP.[-]	1xTMTpro [N-Term]	1xTMTpro [N-Term]	2.09675	1	1	2	A0A6L0XMJ8	A0A6L0XMJ8 [286-303]			A0A6L0XMJ8	0	2016.99	18	258828	323771	399314	441879	323647	352707	323529	364107	383819	440170	523716	553728	541019	428588	394634		High	3	0.8732	0	1	1	1	672.999	-2.27	-0.00153	96.3085	7.43677e-06	4.10297e-06	2.09675
FALSE		High	Unambiguous	APMSGGGNDEVGDLLPSP	[R].APMSGGGNDEVGDLLPSP.[-]	1xTMTpro [N-Term]; 1xOxidation [M3]	1xTMTpro [N-Term]; 1xOxidation [M3]	2.0904	1	1	1	A0A6L0XMJ8	A0A6L0XMJ8 [286-303]			A0A6L0XMJ8	0	2032.98	18	179867	152515	173860	182432	145908	168536	169152	206841	160787	147832	234149	183994	224201	177410	228193		High	2	0.8289	0	1	1	1	1016.99	-0.92	-0.00093	87.6714	7.43677e-06	4.2476e-06	2.0904
FALSE		High	Unambiguous	DMDASELELRR	[K].DMDASELELRR.[V]	1xTMTpro [N-Term]; 1xOxidation [M2]	1xTMTpro [N-Term]; 1xOxidation [M2]	0.33692	2	2	1	E9AU41; A4IE18	E9AU41 [76-86]; A4IE18 [76-86]			E9AU41; A4IE18	1	1654.84	11																NoQuanValues	High	3	0.5345	0	1	1	1	552.284	-0.03	-2e-05	36.1376	0.00176682	0.0436075	0.33692
FALSE		High	Unambiguous	AVCSASTSGESSANSAGGDEVAGFR	[R].AVCSASTSGESSANSAGGDEVAGFR.[Y]	1xTMTpro [N-Term]; 1xCarbamidomethyl [C3]	1xTMTpro [N-Term]; 1xCarbamidomethyl [C3]	3.37101	1	1	1	A0A6L0XLV9	A0A6L0XLV9 [151-175]			A0A6L0XLV9	0	2678.23	25	30520	36051.4	53108.9	48360.8	42981.4	44085	44295.4	56846.1	49612.2	51317	98439.8	88067	95758	97955.6	87321.9		High	3	0.8078	0	1	1	1	893.413	-1.08	-0.00096	48.334	7.43677e-06	3.91914e-09	3.37101
FALSE		High	Unambiguous	AIHVELEKR	[K].AIHVELEKR.[S]	1xTMTpro [N-Term]; 1xTMTpro [K8]	1xTMTpro [N-Term]; 1xTMTpro [K8]	0.98378	1	2	3	A0A6L0XNV0	A0A6L0XNV0 [297-305]			E9B377; A0A6L0XNV0	1	1703.05	9	27143.4	31267.2	86810.1	366481	69120.8	74671	36811.2	84561.4	390859	210871	44113.1	53599.9	219031	98783.8	30377.6		High	4	0.5287	0	1	1	1	426.516	-1.74	-0.00074	36.2148	0.000145739	0.0015633	0.98378
FALSE		High	Unambiguous	RPGKPTDTLPTPYPNQR	[R].RPGKPTDTLPTPYPNQR.[A]	1xTMTpro [N-Term]; 1xTMTpro [K4]	1xTMTpro [N-Term]; 1xTMTpro [K4]	2.53009	1	2	6	A4HT63	A4HT63 [89-105]			E9AL16; A4HT63	0	2546.43	17	1.32184e+06	1.69737e+06	1.47661e+06	2.16758e+06	761012	1.70562e+06	1.15154e+06	1.65238e+06	2.11593e+06	2.82664e+06	700022	657016	857271	641649	1.07868e+06		High	4	0.842	0	1	1	1	637.363	-1.34	-0.00085	40.6326	7.43677e-06	3.85646e-07	2.53009
FALSE		High	Unambiguous	APVAAAAPASSSNKEPGQTK	[R].APVAAAAPASSSNKEPGQTK.[E]	1xTMTpro [N-Term]; 2xTMTpro [K14; K20]	1xTMTpro [N-Term]; 2xTMTpro [K14; K20]	4.43202	1	1	3	E9AVE7	E9AVE7 [135-154]			E9AVE7	1	2794.59	20	168142	76872.8	84302.1	99252.8	145114	130503	72863	70672.1	85826.4	128480	33965.7	33031.8	36796.9	60487.6	33118.6		High	3	0.8007	0	1	1	1	932.199	-1.99	-0.00185	36.2474	7.43677e-06	1.19836e-11	4.43202
FALSE		High	Unambiguous	AASSGTSAAASASTEEAALR	[K].AASSGTSAAASASTEEAALR.[E]	1xTMTpro [N-Term]	1xTMTpro [N-Term]	3.91405	1	1	3	E9AVA6	E9AVA6 [859-878]			E9AVA6	0	2113.07	20	20517.7	32930	24267.2	32303.6	28078.4	19573.6	19427.8	19006.1	31629.3	28092.6	9189.97	6490.15	11847.5	11338.6	9744.46		High	2	0.8395	0	1	1	1	1057.04	2.16	0.00228	40.8601	7.43677e-06	2.02387e-10	3.91405
FALSE		High	Unambiguous	AAAAAAGGGMTATSSDPK	[K].AAAAAAGGGMTATSSDPK.[M]	1xTMTpro [N-Term]; 1xTMTpro [K18]	1xTMTpro [N-Term]; 1xTMTpro [K18]	5.75434	1	1	10	E9ATN0	E9ATN0 [10-27]			E9ATN0	0	2143.13	18	5.37225e+06	5.86967e+06	3.92972e+06	8.72682e+06	3.26699e+06	6.55664e+06	3.79998e+06	4.41909e+06	8.26621e+06	1.2423e+07	1.46066e+06	1.2093e+06	672025	504369	590349		High	2	0.8679	0	1	1	1	1072.07	-1.13	-0.00121	43.1263	7.43677e-06	8.80328e-15	5.75434
FALSE		High	Unambiguous	AAAAAAGGGMTATSSDPK	[K].AAAAAAGGGMTATSSDPK.[M]	1xTMTpro [N-Term]; 1xOxidation [M10]; 1xTMTpro [K18]	1xTMTpro [N-Term]; 1xOxidation [M10]; 1xTMTpro [K18]	5.11417	1	1	30	E9ATN0	E9ATN0 [10-27]			E9ATN0	0	2159.13	18	2.34755e+06	2.55433e+06	2.34455e+06	3.62963e+06	2.07952e+06	2.73963e+06	1.99509e+06	2.41507e+06	3.20735e+06	4.38746e+06	1.84621e+06	1.87729e+06	1.81889e+06	1.57277e+06	1.50739e+06		High	2	0.839	0	1	1	1	1080.07	-1.25	-0.00135	42.7761	7.43677e-06	2.89652e-13	5.11417
FALSE		High	Unambiguous	EGVLCDENMR	[R].EGVLCDENMR.[G]	1xTMTpro [N-Term]; 1xCarbamidomethyl [C5]	1xTMTpro [N-Term]; 1xCarbamidomethyl [C5]	1.94767	2	2	3	E9ASD6; A4ICW8	E9ASD6 [676-685]; A4ICW8 [676-685]			E9ASD6; A4ICW8	0	1526.73	10	1.90712e+06	2.66043e+06	2.34559e+06	2.54736e+06	1.63658e+06	1.77552e+06	2.16102e+06	2.23791e+06	2.16474e+06	2.51507e+06	1.75844e+06	1.43063e+06	1.78724e+06	1.24773e+06	1.22123e+06	NotUnique	High	2	0.7994	0	1	1	1	763.867	0.97	0.00074	44.5585	7.43677e-06	9.25242e-06	1.94767
FALSE		High	Unambiguous	EGVLCDENMR	[R].EGVLCDENMR.[G]	1xTMTpro [N-Term]; 1xCarbamidomethyl [C5]; 1xOxidation [M9]	1xTMTpro [N-Term]; 1xCarbamidomethyl [C5]; 1xOxidation [M9]	1.642	2	2	17	E9ASD6; A4ICW8	E9ASD6 [676-685]; A4ICW8 [676-685]			E9ASD6; A4ICW8	0	1542.72	10	2.36644e+06	3.25634e+06	2.99276e+06	3.2295e+06	2.39024e+06	2.45572e+06	2.75604e+06	3.04012e+06	2.96555e+06	3.28837e+06	2.28048e+06	2.1028e+06	2.62781e+06	1.94584e+06	1.93416e+06	NotUnique	High	2	0.834	0	1	1	1	771.864	-0.65	-0.0005	27.4529	7.43677e-06	4.89004e-05	1.642
FALSE		High	Unambiguous	LQVHQEYLEAFRR	[R].LQVHQEYLEAFRR.[L]	1xTMTpro [N-Term]	1xTMTpro [N-Term]	2.67504	2	4	28	E9AQV6; A0A381MH18	E9AQV6 [505-517]; A0A381MH18 [436-448]			E9AQV6; A4HX40; A0A381MH18; H6VTT3	1	1993.09	13	1.79944e+07	3.45707e+07	2.2785e+07	4.23578e+07	5.39355e+07	1.58018e+07	3.56359e+07	1.60429e+07	6.16051e+07	2.59788e+07	2.45217e+07	2.88483e+07	5.34646e+07	9.55255e+07	4.1759e+07	NotUnique	High	3	0.6738	0	1	1	1	665.036	-0.01	0	53.3208	7.43677e-06	1.74844e-07	2.67504
FALSE		High	Unambiguous	SGQPTGMSMNQEHTDMIQQDNNAQR	[R].SGQPTGMSMNQEHTDMIQQDNNAQR.[E]	1xTMTpro [N-Term]	1xTMTpro [N-Term]	1.20591	1	1	1	A0A6L0XED8	A0A6L0XED8 [151-175]			A0A6L0XED8	0	3122.4	25	4367.03	10572	10461.2	12511.9	11498.7	10783.5	11763.9	10940	19134.4	10117.9	7102.87	5353.01	6113.03	8166.92	5983.27		High	3	0.904	0	1	1	1	1041.48	8.2	0.00853	36.3664	2.88002e-05	0.000506846	1.20591
FALSE		High	Unambiguous	CDQCDYIVCQECFIQHEEPENAMER	[R].CDQCDYIVCQECFIQHEEPENAMER.[A]	4xCarbamidomethyl [C1; C4; C9; C12]; 1xTMTpro [N-Term]	4xCarbamidomethyl [C1; C4; C9; C12]; 1xTMTpro [N-Term]	3.82651	1	1	1	E9AX18	E9AX18 [469-493]			E9AX18	0	3564.49	25	89834.2	69667.1	90093.7	70123.1	91367.1	118113	103250	108318	63769.5	73600.8	10854.1	9510.33	14052.8	9145.97	9265.06		High	3	1	0	1	1	1	1188.83	-5.54	-0.00658	70.2735	7.43677e-06	3.26328e-10	3.82651
FALSE		High	Unambiguous	CDQCDYIVCQECFIQHEEPENAMER	[R].CDQCDYIVCQECFIQHEEPENAMER.[A]	4xCarbamidomethyl [C1; C4; C9; C12]; 1xTMTpro [N-Term]; 1xOxidation [M23]	4xCarbamidomethyl [C1; C4; C9; C12]; 1xTMTpro [N-Term]; 1xOxidation [M23]	1.52504	1	1	1	E9AX18	E9AX18 [469-493]			E9AX18	0	3580.49	25	34928.5	30328.6	25744.1	28959.5	25176.5	36633.6	36592.5	33477.2	33734.6	30275.5	25348.8	28774.4	27836.7	32544.3	36678		High	3	1	0	1	1	1	1194.16	-6.92	-0.00826	64.0392	7.43677e-06	9.22376e-05	1.52504
FALSE		High	Unambiguous	MLHEGRPMYDNGPLGPLDTR	[-].MLHEGRPMYDNGPLGPLDTR.[D]	1xAcetyl [N-Term]; 1xTMTpro [N-Term]	1xAcetyl [N-Term]; 1xTMTpro [N-Term]	0.315535	1	1	1	E9AKS3	E9AKS3 [1-20]	E9AKS3 1xAcetyl [N-Term]	E9AKS3 1xAcetyl [N-Term]	E9AKS3	0	2615.3	20	651810	520009	738679	745747	914106	634931	531277	614274	612142	646907	569931	661764	1.33515e+06	1.08037e+06	587788		High	4	0.7155	0	1	1	1	654.579	-2.73	-0.00179	61.8651	0.00197981	0.0491186	0.315535
FALSE		High	Unambiguous	EIMAQTQSSK	[R].EIMAQTQSSK.[A]	1xTMTpro [N-Term]; 1xTMTpro [K10]	1xTMTpro [N-Term]; 1xTMTpro [K10]	2.27964	2	2	3	A0A6L0WTH3; E9AMI0	A0A6L0WTH3 [307-316]; E9AMI0 [307-316]			A0A6L0WTH3; E9AMI0	0	1730.96	10	1.19742e+06	748675	607324	1.44905e+06	550904	756904	276025	556344	614708	1.94478e+06	379002	516098	429169	338125	377027	NotUnique	High	2	0.7279	0	1	1	1	865.984	-0.13	-0.00012	43.4595	7.43677e-06	1.5126e-06	2.27964
FALSE		High	Unambiguous	EIMAQTQSSK	[R].EIMAQTQSSK.[A]	1xTMTpro [N-Term]; 1xOxidation [M3]; 1xTMTpro [K10]	1xTMTpro [N-Term]; 1xOxidation [M3]; 1xTMTpro [K10]	1.91249	2	2	4	A0A6L0WTH3; E9AMI0	A0A6L0WTH3 [307-316]; E9AMI0 [307-316]			A0A6L0WTH3; E9AMI0	0	1746.96	10	108940	74764.9	65093	115234	62110.8	94209.4	44208.9	63522.7	68255.4	148711	45574.6	52499.7	79454.6	59538.1	56182.7	NotUnique	High	2	0.7186	0	1	1	1	873.983	1.73	0.00151	27.0621	7.43677e-06	1.12089e-05	1.91249
FALSE		High	Unambiguous	ADGDAGNNEGEHHVGEGGDGDGAGNGNHPK	[K].ADGDAGNNEGEHHVGEGGDGDGAGNGNHPK.[ER]	1xTMTpro [N-Term]; 1xTMTpro [K30]	1xTMTpro [N-Term]; 1xTMTpro [K30]	4.47085	1	3	23	E9AWB7	E9AWB7 [170-199]			E9AWB5; Q9U1F9; E9AWB7	0	3449.56	30	252066	327430	174420	185933	183378	221963	316114	173825	134164	155037	79453	83024.6	90958.3	79229.6	76636.9		High	5	0.8912	0	1	1	1	690.718	0.26	0.00018	19.3399	7.43677e-06	9.69529e-12	4.47085
FALSE		High	Unambiguous	KPSNFAGEDEK	[R].KPSNFAGEDEK.[V]	1xTMTpro [N-Term]; 2xTMTpro [K1; K11]	1xTMTpro [N-Term]; 2xTMTpro [K1; K11]	2.56112	1	1	3	E9AR29	E9AR29 [429-439]			E9AR29	0	2134.2	11	236110	329026	482624	904794	504971	406617	147512	736295	528349	817112	103625	95124.7	103146	91589.6	99267.2		High	3	0.5651	0	1	1	1	712.071	1.27	0.00091	36.533	7.43677e-06	3.25567e-07	2.56112
FALSE		High	Unambiguous	NKPIEVPTASGSR	[R].NKPIEVPTASGSR.[D]	1xTMTpro [N-Term]; 1xTMTpro [K2]	1xTMTpro [N-Term]; 1xTMTpro [K2]	2.05341	1	2	2	E9B5P5	E9B5P5 [83-95]			E9B5P5; A4IAQ8	0	1964.14	13	329943	469756	669473	852768	366381	582121	345667	819209	647079	1.02701e+06	272358	238745	383185	251466	320440		High	3	0.8095	0	1	1	1	655.385	-1.36	-0.00089	36.6865	7.43677e-06	5.19736e-06	2.05341
FALSE		High	Unambiguous	IDPGTEEEVCGFCEK	[RK].IDPGTEEEVCGFCEK.[S]	1xTMTpro [N-Term]; 2xCarbamidomethyl [C10; C13]; 1xTMTpro [K15]	1xTMTpro [N-Term]; 2xCarbamidomethyl [C10; C13]; 1xTMTpro [K15]	3.1321	1	2	2	A4I7S0	A4I7S0 [183-197]			A4I7S0; E9B2M8	0	2378.15	15	4.87801e+06	5.69197e+06	4.44138e+06	4.62856e+06	3.41149e+06	4.69015e+06	5.44893e+06	4.73254e+06	4.80382e+06	4.38469e+06	7.14031e+06	5.29879e+06	8.37376e+06	4800103	4.46558e+06		High	2	0.8562	0	1	1	1	1189.58	-2.78	-0.00331	71.9828	7.43677e-06	1.44354e-08	3.1321
FALSE		High	Unambiguous	VQMMPAQPGEK	[R].VQMMPAQPGEK.[K]	1xTMTpro [N-Term]; 1xTMTpro [K11]	1xTMTpro [N-Term]; 1xTMTpro [K11]	2.51855	1	1	5	A4I1D9	A4I1D9 [4150-4160]			A4I1D9	0	1824	11	615090	941557	1.14306e+06	1.25038e+06	1.04187e+06	964906	869873	1.1782e+06	1.64593e+06	1.71668e+06	1.41374e+07	1.59998e+07	1.3349e+07	1.81445e+07	1.79443e+07		High	2	0.7575	0	1	1	1	912.504	0.38	0.00035	55.6919	7.43677e-06	4.10721e-07	2.51855
FALSE		High	Unambiguous	VQMMPAQPGEK	[R].VQMMPAQPGEK.[K]	1xTMTpro [N-Term]; 1xOxidation [M]; 1xTMTpro [K11]	1xTMTpro [N-Term]; 1xOxidation [M3; M4]; 1xTMTpro [K11]	1.86799	1	1	6	A4I1D9	A4I1D9 [4150-4160]			A4I1D9	0	1840	11	466797	489652	760266	761524	754410	659779	592159	972720	763537	908910	2.07413e+06	2.48065e+06	2.14944e+06	2.59761e+06	2.61059e+06		High	2	0.0754	0	1	1	1	920.503	2.21	0.00203	44.4729	7.43677e-06	1.42865e-05	1.86799
FALSE		High	Unambiguous	VQMMPAQPGEK	[R].VQMMPAQPGEK.[K]	1xTMTpro [N-Term]; 2xOxidation [M3; M4]; 1xTMTpro [K11]	1xTMTpro [N-Term]; 2xOxidation [M3; M4]; 1xTMTpro [K11]	1.0778	1	1	2	A4I1D9	A4I1D9 [4150-4160]			A4I1D9	0	1855.99	11																NoQuanValues	High	3	0.7215	0	1	1	1	619.337	3.54	0.00219	36.7264	8.94011e-05	0.000977885	1.0778
FALSE		High	Unambiguous	VGCICHHGYLDK	[K].VGCICHHGYLDK.[D]	1xTMTpro [N-Term]; 2xCarbamidomethyl [C3; C5]; 1xTMTpro [K12]	1xTMTpro [N-Term]; 2xCarbamidomethyl [C3; C5]; 1xTMTpro [K12]	2.60268	1	1	2	E9ANE1	E9ANE1 [207-218]			E9ANE1	0	2067.08	12	207667	265961	253120	254310	209961	202966	299050	230795	290171	198760	83449.8	82018.4	97456.3	99964.2	76447.1		High	4	0.688	0	1	1	1	517.524	-0.42	-0.00022	36.7754	7.43677e-06	2.59511e-07	2.60268
FALSE		High	Unambiguous	RPLSEEEFNKK	[K].RPLSEEEFNKK.[W]	1xTMTpro [N-Term]; 2xTMTpro [K10; K11]	1xTMTpro [N-Term]; 2xTMTpro [K10; K11]	0.522286	2	2	2	E9ASL5; A0A6L0XRS8	E9ASL5 [826-836]; A0A6L0XRS8 [793-803]			E9ASL5; A0A6L0XRS8	1	2289.34	11	129075	154725	216182	358587	249820	173955	154901	227927	414450	374373	174273	269770	499880	543288	182494	NotUnique	High	3	0.2235	0	1	1	1	763.785	0.99	0.00075	41.0587	0.00078159	0.015797	0.522286
FALSE		High	Unambiguous	QHTADADSANDGGLVTSNNTAGEEPAAANGEAK	[K].QHTADADSANDGGLVTSNNTAGEEPAAANGEAK.[R]	1xTMTpro [N-Term]; 1xTMTpro [K33]	1xTMTpro [N-Term]; 1xTMTpro [K33]	6.22565	1	1	7	A4I5J5	A4I5J5 [253-285]			A4I5J5	0	3791.82	33	54894.4	48397.1	72174.1	85108.2	86539	51327.4	46758.8	105954	134541	109135	1.2843e+06	862145	1.23507e+06	600469	375503		High	3	0.8232	0	1	1	1	1264.62	3.23	0.00408	40.6742	7.43677e-06	6.72424e-16	6.22565
FALSE		High	Unambiguous	RPFDGANMHEVMHK	[K].RPFDGANMHEVMHK.[T]	1xTMTpro [N-Term]; 1xTMTpro [K14]	1xTMTpro [N-Term]; 1xTMTpro [K14]	3.72149	2	2	4	A4IDC1; E9ASS2	A4IDC1 [245-258]; E9ASS2 [245-258]			A4IDC1; E9ASS2	0	2277.19	14	1.20398e+06	1.66924e+06	1.77076e+06	2.06171e+06	1.45755e+06	1.32424e+06	1.6202e+06	1.57234e+06	1.84263e+06	1.6681e+06	1.54871e+06	1.33258e+06	1.89841e+06	1.177e+06	1.24665e+06	NotUnique	High	3	0.5371	0	1	1	1	759.732	-2.72	-0.00207	40.2734	7.43677e-06	5.78841e-10	3.72149
FALSE		High	Unambiguous	RPFDGANMHEVMHK	[K].RPFDGANMHEVMHK.[T]	1xTMTpro [N-Term]; 1xOxidation [M]; 1xTMTpro [K14]	1xTMTpro [N-Term]; 1xOxidation [M8; M12]; 1xTMTpro [K14]	1.18863	2	2	2	A4IDC1; E9ASS2	A4IDC1 [245-258]; E9ASS2 [245-258]			A4IDC1; E9ASS2	0	2293.18	14	48985.3	76763	89730.6	109767	81263.3	64586.2	85554.8	90025.2	95012.3	97276	93952.8	77170	83744.1	60434.8	88335.1	NotUnique	High	5	0.4553	0	1	1	1	459.442	-1.42	-0.00065	31.3607	4.24346e-05	0.000554495	1.18863
FALSE		High	Unambiguous	DTKGEEAKPPAQVPSTASK	[K].DTKGEEAKPPAQVPSTASK.[A]	1xTMTpro [N-Term]; 3xTMTpro [K3; K8; K19]	1xTMTpro [N-Term]; 3xTMTpro [K3; K8; K19]	2.76597	1	1	5	E9B356	E9B356 [871-889]			E9B356	1	3157.82	19	339912	202751	408808	663272	586075	477094	247777	479937	863934	607879	193867	167299	174739	162980	169817		High	4	0.7635	0	1	1	1	790.21	-1.24	-0.00098	40.2752	7.43677e-06	1.0645e-07	2.76597
FALSE		High	Unambiguous	QPIPDEDALLTEEDR	[R].QPIPDEDALLTEEDR.[I]	1xTMTpro [N-Term]	1xTMTpro [N-Term]	2.46113	1	2	1	E9AL33	E9AL33 [17-31]			A0A6L0WJ70; E9AL33	0	2045.04	15	30533.1	39989.9	46944.7	34598.5	33125.6	37983.7	38370.3	43845.4	58557	57368	851028	688256	1.21941e+06	636489	561073		High	2	0.6532	0	1	1	1	1023.02	0.67	0.00068	70.9794	7.43677e-06	5.61841e-07	2.46113
FALSE		High	Unambiguous	DEAHVLAASDERPSTTEGSTQREPLNDDDMRK	[R].DEAHVLAASDERPSTTEGSTQREPLNDDDMRK.[A]	1xTMTpro [N-Term]; 1xTMTpro [K32]	1xTMTpro [N-Term]; 1xTMTpro [K32]	0.838385	1	1	1	E9AN09	E9AN09 [254-285]			E9AN09	2	4179.05	32	56705.9	63446.8	39148.8	44719.3	35905.5	32483.2	28549.8	36851.2	42723.8	52155.6	21374.7	22758.6	20340.1	18294.2	29619.3		High	5	0.731	0	1	1	1	836.622	7.09	0.00592	37.0763	0.000229637	0.00319164	0.838385
FALSE		High	Unambiguous	ELEDAMNQHANDMAK	[R].ELEDAMNQHANDMAK.[A]	1xTMTpro [N-Term]; 1xTMTpro [K15]	1xTMTpro [N-Term]; 1xTMTpro [K15]	5.0155	1	1	5	A4I2N6	A4I2N6 [2131-2145]			A4I2N6	0	2325.15	15	5.77369e+06	5.59531e+06	9.02193e+06	6.78736e+06	8.41772e+06	6.41124e+06	8.97557e+06	8.74562e+06	5.83773e+06	6.20245e+06	5.28989e+06	4.09558e+06	4.80504e+06	3.24125e+06	4.02115e+06		High	2	0.8834	0	1	1	1	1163.07	-1.4	-0.00163	52.9831	7.43677e-06	4.96281e-13	5.0155
FALSE		High	Unambiguous	ELEDAMNQHANDMAK	[R].ELEDAMNQHANDMAK.[A]	1xTMTpro [N-Term]; 1xOxidation [M13]; 1xTMTpro [K15]	1xTMTpro [N-Term]; 1xOxidation [M6; M13]; 1xTMTpro [K15]	3.61316	1	1	4	A4I2N6	A4I2N6 [2131-2145]			A4I2N6	0	2341.14	15	828413	1.04126e+06	1.30574e+06	1.05102e+06	877746	807806	1.5225e+06	1.35679e+06	993079	823667	1.38796e+06	1.09546e+06	909429	782944	914682		High	3	0.5332	0	1	1	1	781.051	-0.9	-0.0007	44.511	7.43677e-06	1.04541e-09	3.61316
FALSE		High	Unambiguous	ELEDAMNQHANDMAK	[R].ELEDAMNQHANDMAK.[A]	1xTMTpro [N-Term]; 2xOxidation [M6; M13]; 1xTMTpro [K15]	1xTMTpro [N-Term]; 2xOxidation [M6; M13]; 1xTMTpro [K15]	0.166543	1	1	1	A4I2N6	A4I2N6 [2131-2145]			A4I2N6	0	2357.14	15																NoQuanValues	High	3	0.7483	0	1	1	1	786.383	-0.39	-0.00031	20.8503	0.00378613	0.11369	0.166543
FALSE		High	Unambiguous	GHFIMSDKESDTEGK	[K].GHFIMSDKESDTEGK.[A]	1xTMTpro [N-Term]; 2xTMTpro [K8; K15]	1xTMTpro [N-Term]; 2xTMTpro [K8; K15]	3.19992	2	2	3	A0A6L0XXI5; E9B2B7	A0A6L0XXI5 [357-371]; E9B2B7 [357-371]			A0A6L0XXI5; E9B2B7	1	2593.37	15	216281	170075	670038	926967	502212	368347	241861	645009	883188	880360	279437	712733	1.5325e+06	925573	336754	NotUnique	High	4	0.8511	0	1	1	1	649.099	-1	-0.00065	39.7063	7.43677e-06	9.96997e-09	3.19992
FALSE		High	Unambiguous	GHFIMSDKESDTEGK	[K].GHFIMSDKESDTEGK.[A]	1xTMTpro [N-Term]; 1xOxidation [M5]; 2xTMTpro [K8; K15]	1xTMTpro [N-Term]; 1xOxidation [M5]; 2xTMTpro [K8; K15]	2.86482	2	2	6	A0A6L0XXI5; E9B2B7	A0A6L0XXI5 [357-371]; E9B2B7 [357-371]			A0A6L0XXI5; E9B2B7	1	2609.37	15	502894	435813	1.00948e+06	1.17607e+06	801939	682571	501521	927716	1.1409e+06	1.1089e+06	518276	892202	1.64955e+06	1.09648e+06	518771	NotUnique	High	4	0.7189	0	1	1	1	653.099	1.61	0.00105	37.1263	7.43677e-06	6.20685e-08	2.86482
FALSE		High	Unambiguous	KHTATIEELEK	[R].KHTATIEELEK.[E]	1xTMTpro [N-Term]; 2xTMTpro [K1; K11]	1xTMTpro [N-Term]; 2xTMTpro [K1; K11]	2.18237	1	1	3	E9AMI0	E9AMI0 [65-75]			E9AMI0	1	2211.32	11	481783	176071	951159	1.32269e+06	471869	698968	195238	1.08288e+06	1.20346e+06	1.37298e+06	174014	173979	137657	127948	118388		High	3	0.7076	0	1	1	1	737.776	-0.71	-0.00053	37.1672	7.43677e-06	2.57175e-06	2.18237
FALSE		High	Unambiguous	EIDEATMAAR	[R].EIDEATMAAR.[Y]	1xTMTpro [N-Term]	1xTMTpro [N-Term]	2.2472	1	1	2	A0A6L0XS67	A0A6L0XS67 [55-64]			A0A6L0XS67	0	1410.72	10	285266	277109	349373	427513	461718	347289	339113	399202	536676	520926	2.56732e+06	2.77851e+06	2.59295e+06	2.89509e+06	2.63317e+06		High	2	0.737	0	1	1	1	705.866	2.2	0.00155	44.1243	7.43677e-06	1.80548e-06	2.2472
FALSE		High	Unambiguous	EIDEATMAAR	[R].EIDEATMAAR.[Y]	1xTMTpro [N-Term]; 1xOxidation [M7]	1xTMTpro [N-Term]; 1xOxidation [M7]	0.835433	1	1	2	A0A6L0XS67	A0A6L0XS67 [55-64]			A0A6L0XS67	0	1426.72	10	162319	167372	221212	209796	174990	192252	180937	219427	207968	187488	292337	323860	373170	336773	342691		High	2	0.7542	0	1	1	1	713.861	-1.27	-0.00091	36.4044	0.000235228	0.00323817	0.835433
FALSE		High	Unambiguous	NSMPDATAEDLAR	[R].NSMPDATAEDLAR.[D]	1xTMTpro [N-Term]; 1xOxidation [M3]	1xTMTpro [N-Term]; 1xOxidation [M3]	1.54812	1	2	3	E9AQD6	E9AQD6 [273-285]			A4HWM9; E9AQD6	0	1710.83	13	33331	41462.7	58157.4	64314.8	47501.4	45321	40709.9	76102.4	56802.8	71455.2	33848.2	32818.5	42409.5	33764.3	42266.4		High	2	0.6814	0	1	1	1	855.918	-0.5	-0.00043	37.2468	7.43677e-06	8.13977e-05	1.54812
FALSE		High	Unambiguous	EQMLDHTPIETTEAR	[R].EQMLDHTPIETTEAR.[G]	1xTMTpro [N-Term]	1xTMTpro [N-Term]	2.80634	1	1	2	A0A6L0Y218	A0A6L0Y218 [2537-2551]			A0A6L0Y218	0	2075.04	15	264017	290301	312583	309309	270268	320094	324251	380397	347997	382257	2.20774e+06	2.41738e+06	1.8957e+06	2.679e+06	2.27946e+06		High	2	0.7663	0	1	1	1	1038.02	-2.23	-0.00232	47.886	7.43677e-06	8.5404e-08	2.80634
FALSE		High	Unambiguous	EQMLDHTPIETTEAR	[R].EQMLDHTPIETTEAR.[G]	1xTMTpro [N-Term]; 1xOxidation [M3]	1xTMTpro [N-Term]; 1xOxidation [M3]	2.09382	1	1	3	A0A6L0Y218	A0A6L0Y218 [2537-2551]			A0A6L0Y218	0	2091.03	15	142249	118273	213537	203374	227646	92277.4	137695	199895	268624	239888	463131	517926	554235	600564	472535		High	3	0.7557	0	1	1	1	697.682	-1.04	-0.00073	37.2898	7.43677e-06	4.16899e-06	2.09382
FALSE		High	Unambiguous	DEIAAATEATPTAASQQRPSPR	[K].DEIAAATEATPTAASQQRPSPR.[E]	1xTMTpro [N-Term]	1xTMTpro [N-Term]	4.03886	1	1	3	E9AY26	E9AY26 [195-216]			E9AY26	0	2572.33	22	210309	266253	330622	363123	233926	248746	216390	351112	263596	408669	162661	163191	181575	151946	171439		High	3	0.7271	0	1	1	1	858.114	-0.23	-0.0002	37.3379	7.43677e-06	1.02418e-10	4.03886
FALSE		High	Unambiguous	RNDECIYELQR	[R].RNDECIYELQR.[M]	1xTMTpro [N-Term]; 1xCarbamidomethyl [C5]	1xTMTpro [N-Term]; 1xCarbamidomethyl [C5]	2.0152	1	2	2	A0A6L0XB77	A0A6L0XB77 [278-288]			A0A6L0XB77; A4HYL9	1	1799.9	11	31488	38827.8	31407.7	45992.8	31846.7	33538.2	38438.2	48874	46267.9	41203	163191	183760	202804	300905	243511		High	3	0.7098	0	1	1	1	600.637	-3.37	-0.00202	29.6422	7.43677e-06	6.40188e-06	2.0152
FALSE		High	Unambiguous	MIDDFSYTDPIDGSVSTK	[K].MIDDFSYTDPIDGSVSTK.[Q]	1xTMTpro [N-Term]; 1xTMTpro [K18]	1xTMTpro [N-Term]; 1xTMTpro [K18]	1.46084	1	1	2	E9AV30	E9AV30 [490-507]			E9AV30	0	2599.31	18																NoQuanValues	High	2	0.7683	0	1	1	1	1300.16	1.53	0.00199	91.3975	7.43677e-06	0.000130506	1.46084
FALSE		High	Unambiguous	EEAVVQYR	[K].EEAVVQYR.[A]	1xTMTpro [N-Term]	1xTMTpro [N-Term]	1.01234	1	1	2	A4HRM8	A4HRM8 [386-393]			A4HRM8	0	1297.71	8	264049	211520	270294	341880	291112	217782	223147	329246	294500	337815	952588	907370	505583	509881	693722		High	2	0.6444	0	1	1	1	649.358	0.52	0.00034	37.5252	0.000134336	0.00135707	1.01234
FALSE		High	Unambiguous	HADPASTASSPAVAEGESKPKPGTYEAAVR	[R].HADPASTASSPAVAEGESKPKPGTYEAAVR.[D]	1xTMTpro [N-Term]; 2xTMTpro [K19; K21]	1xTMTpro [N-Term]; 2xTMTpro [K19; K21]	3.57131	1	1	3	E9B620	E9B620 [611-640]			E9B620	0	3894.08	30	142753	188570	167406	218199	180093	164250	135991	174467	307964	204863	175610	158651	165904	144486	112985		High	5	0.7869	0	1	1	1	779.621	-1.75	-0.00136	37.4142	7.43677e-06	1.31367e-09	3.57131
FALSE		High	Unambiguous	HLLAGLLELDPLRR	[R].HLLAGLLELDPLRR.[L]	1xTMTpro [N-Term]	1xTMTpro [N-Term]	1.48638	1	3	1	E9AJR9	E9AJR9 [901-914]			A0A6L0WRH7; E9AJR9; A4HRU5	1	1920.17	14	45404	59465.2	63549.6	65462.7	62674.9	65055.1	72561.9	84367	61472.9	59856.6	56883	55229.4	49514.9	46716.9	46914.6		High	4	0.4583	0	1	1	1	480.798	-0.94	-0.00045	90.8174	7.43677e-06	0.000113692	1.48638
FALSE		High	Unambiguous	HHMMIDGEINPR	[R].HHMMIDGEINPR.[E]	1xTMTpro [N-Term]	1xTMTpro [N-Term]	1.03629	1	2	4	E9B1C7	E9B1C7 [16-27]			E9B1C7; A0A6L0XKB3	0	1753.88	12																NoQuanValues	High	3	0.669	0	1	1	1	585.298	0.22	0.00013	24.4239	0.000115039	0.00120444	1.03629
FALSE		High	Unambiguous	HHMMIDGEINPR	[R].HHMMIDGEINPR.[E]	1xTMTpro [N-Term]; 2xOxidation [M3; M4]	1xTMTpro [N-Term]; 2xOxidation [M3; M4]	1.31803	1	2	2	E9B1C7	E9B1C7 [16-27]			E9B1C7; A0A6L0XKB3	0	1785.87	12																NoQuanValues	High	4	0.775	0	1	1	1	447.223	-0.14	-6e-05	24.1685	7.43677e-06	0.000280725	1.31803
FALSE		High	Unambiguous	TPTVHLIHPETK	[K].TPTVHLIHPETK.[K]	1xTMTpro [N-Term]; 1xTMTpro [K12]	1xTMTpro [N-Term]; 1xTMTpro [K12]	2.38102	2	2	1	A0A6L0XT41; E9ASJ4	A0A6L0XT41 [191-202]; E9ASJ4 [191-202]			A0A6L0XT41; E9ASJ4	0	1981.17	12	162180	415186	325290	387625	269608	199040	260468	258669	354065	299631	553990	479531	456270	425953	216147	NotUnique	High	4	0.7775	0	1	1	1	496.049	-0.18	-9e-05	37.5756	7.43677e-06	8.69926e-07	2.38102
FALSE		High	Unambiguous	DITEAATADSR	[K].DITEAATADSR.[R]	1xTMTpro [N-Term]	1xTMTpro [N-Term]	2.25459	1	1	1	E9B1A4	E9B1A4 [250-260]			E9B1A4	0	1453.75	11	905178	860860	1.14252e+06	779274	1.06994e+06	893783	794918	1.2755e+06	791489	779800	509990	476350	331904	454999	521978		High	2	0.7341	0	1	1	1	727.377	0.95	0.00069	37.5999	7.43677e-06	1.73413e-06	2.25459
FALSE		High	Unambiguous	QGEVTRPTYDTLKK	[R].QGEVTRPTYDTLKK.[E]	1xTMTpro [N-Term]; 2xTMTpro [K13; K14]	1xTMTpro [N-Term]; 2xTMTpro [K13; K14]	2.27378	2	2	6	E9AQZ4; A4HX92	E9AQZ4 [329-342]; A4HX92 [329-342]			E9AQZ4; A4HX92	1	2548.49	14	710015	763431	676669	836974	668852	611573	611371	596560	1.01411e+06	694363	554929	570206	858574	501632	368715	NotUnique	High	3	0.6386	0	1	1	1	850.169	0.02	2e-05	37.7272	7.43677e-06	1.56176e-06	2.27378
FALSE		High	Unambiguous	SPHQQCDKDDAAKDVEETDDAAK	[K].SPHQQCDKDDAAKDVEETDDAAK.[D]	1xTMTpro [N-Term]; 1xCarbamidomethyl [C6]; 3xTMTpro [K8; K13; K23]	1xTMTpro [N-Term]; 1xCarbamidomethyl [C6]; 3xTMTpro [K8; K13; K23]	3.15339	1	1	19	E9AWB4	E9AWB4 [40-62]			E9AWB4	2	3789.93	23	200074	189240	2.06552e+06	1.36169e+06	2.0422e+06	609207	346834	1.83646e+06	1.77899e+06	1.18015e+06	317396	289257	368171	329106	289261		High	5	0.7841	0	1	1	1	758.794	2.25	0.00171	33.4731	7.43677e-06	1.28515e-08	3.15339
FALSE		High	Unambiguous	LWVHECNR	[R].LWVHECNR.[T]	1xTMTpro [N-Term]; 1xCarbamidomethyl [C6]	1xTMTpro [N-Term]; 1xCarbamidomethyl [C6]	0.863193	2	2	4	E9API9; E9AGK1	E9API9 [2779-2786]; E9AGK1 [2777-2784]			E9API9; E9AGK1	0	1417.73	8	387172	445206	439273	492066	514741	386353	473768	432134	542716	491660	498774	494267	520460	551770	615613	NotUnique	High	3	0.5497	0	1	1	1	473.249	-0.06	-3e-05	38.0018	0.000217971	0.00282633	0.863193
FALSE		High	Unambiguous	GEAQYQGSYHTEQSLAEKK	[K].GEAQYQGSYHTEQSLAEKK.[A]	1xTMTpro [N-Term]; 2xTMTpro [K18; K19]	1xTMTpro [N-Term]; 2xTMTpro [K18; K19]	0.597665	1	1	1	A0A6L0XPI6	A0A6L0XPI6 [215-233]			A0A6L0XPI6	1	3066.63	19	44249	45914.9	70139.5	82160.5	50080.1	43926.3	50286.7	80410.2	75779.9	74358.2	103018	106188	228050	248815	123646		High	4	0.5234	0	1	1	1	767.413	-0.95	-0.00073	37.8074	0.000592932	0.0106308	0.597665
FALSE		High	Unambiguous	LSPGQDEMTAIITTAAK	[R].LSPGQDEMTAIITTAAK.[E]	1xTMTpro [N-Term]; 1xTMTpro [K17]	1xTMTpro [N-Term]; 1xTMTpro [K17]	4.68593	1	1	3	A4IAH7	A4IAH7 [398-414]			A4IAH7	0	2355.31	17	210145	323598	328930	298680	290480	247396	317196	350991	372618	380904	2.77461e+06	2.13622e+06	2.92138e+06	1.64905e+06	2.26011e+06		High	2	0.7464	0	1	1	1	1178.16	3.06	0.0036	93.6453	7.43677e-06	2.9978e-12	4.68593
FALSE		High	Unambiguous	KTAAAATAENAAAEK	[K].KTAAAATAENAAAEK.[G]	1xTMTpro [N-Term]; 2xTMTpro [K1; K15]	1xTMTpro [N-Term]; 2xTMTpro [K1; K15]	5.46846	1	1	4	E9B1Q2	E9B1Q2 [260-274]			E9B1Q2	1	2330.35	15	186948	178886	439083	685199	612011	347153	190606	443389	700235	617929	216045	183581	179493	154047	181413		High	3	0.8143	0	1	1	1	777.455	0.63	0.00049	37.8969	7.43677e-06	4.18985e-14	5.46846
FALSE		High	Unambiguous	AQEELASVQR	[K].AQEELASVQR.[R]	1xTMTpro [N-Term]	1xTMTpro [N-Term]	1.81866	1	1	2	E9AWG1	E9AWG1 [179-188]			E9AWG1	0	1434.79	10	370595	393782	619772	679821	506865	425486	273098	623158	727281	807905	321418	266356	275950	258110	286417		High	2	0.5871	0	1	1	1	717.897	-0.95	-0.00068	38.8754	7.43677e-06	1.86935e-05	1.81866
FALSE		High	Unambiguous	ATCAGGEISSDVSAR	[R].ATCAGGEISSDVSAR.[G]	1xTMTpro [N-Term]; 1xCarbamidomethyl [C3]	1xTMTpro [N-Term]; 1xCarbamidomethyl [C3]	3.41515	1	1	3	E9B1Q1	E9B1Q1 [280-294]			E9B1Q1	0	1784.88	15	112734	121344	163223	167643	127760	113693	120130	165930	156186	144421	106174	130908	402464	524217	190035		High	2	0.7616	0	1	1	1	892.942	0.46	0.00041	38.0604	7.43677e-06	3.08031e-09	3.41515
FALSE		High	Unambiguous	LDGDGSVTCFTPMDR	[K].LDGDGSVTCFTPMDR.[G]	1xTMTpro [N-Term]; 1xCarbamidomethyl [C9]; 1xOxidation [M13]	1xTMTpro [N-Term]; 1xCarbamidomethyl [C9]; 1xOxidation [M13]	1.7851	1	1	3	E9AQE5	E9AQE5 [532-546]			E9AQE5	0	1990.92	15	931828	1.01336e+06	1.22857e+06	933335	1.27686e+06	999000	1.30181e+06	1.24139e+06	1.12102e+06	1.04329e+06	1.58905e+06	1.61455e+06	1.03193e+06	1.32557e+06	1.44781e+06		High	2	0.0041	0	1	1	1	995.961	-0.63	-0.00062	63.8932	7.43677e-06	2.24439e-05	1.7851
FALSE		High	Unambiguous	DAVEGVTVQR	[R].DAVEGVTVQR.[E]	1xTMTpro [N-Term]	1xTMTpro [N-Term]	1.79613	1	1	3	E9AQT7	E9AQT7 [629-638]			E9AQT7	0	1377.77	10	358692	401086	544607	390838	534000	355018	508893	503788	403047	361967	374069	339446	397933	316632	348849		High	2	0.5158	0	1	1	1	689.387	1.13	0.00078	38.1177	7.43677e-06	2.11346e-05	1.79613
FALSE		High	Unambiguous	VENAQFLEVAAQHKK	[R].VENAQFLEVAAQHKK.[L]	1xTMTpro [N-Term]; 2xTMTpro [K14; K15]	1xTMTpro [N-Term]; 2xTMTpro [K14; K15]	5.57833	2	3	11	E9ALP7; Q86PL4	E9ALP7 [359-373]; Q86PL4 [359-373]			E9ALP7; Q86PL5; Q86PL4	1	2624.53	15	1.6284e+07	1.67074e+07	1.55731e+07	2.32393e+07	2.99747e+07	16721429	1.8074e+07	1.00219e+07	3.22381e+07	1.32588e+07	2.74663e+06	1.77601e+06	2.43258e+06	1.47481e+06	1.37538e+06	NotUnique	High	3	0.8517	0	1	1	1	875.513	-3.72	-0.00326	58.0912	7.43677e-06	2.30042e-14	5.57833
FALSE		High	Unambiguous	ETEVYVCGGR	[R].ETEVYVCGGR.[K]	1xTMTpro [N-Term]; 1xCarbamidomethyl [C7]	1xTMTpro [N-Term]; 1xCarbamidomethyl [C7]	0.610376	1	2	1	A4I1E5	A4I1E5 [624-633]			A4I1E5; A0A6L0XF05	0	1473.73	10																NoQuanValues	High	2	0.4734	0	1	1	1	737.37	-0.4	-0.0003	38.17	0.000546615	0.00995607	0.610376
FALSE		High	Unambiguous	KGGYVCINGRPCK	[K].KGGYVCINGRPCK.[V]	1xTMTpro [N-Term]; 2xTMTpro [K1; K13]; 2xCarbamidomethyl [C6; C12]	1xTMTpro [N-Term]; 2xTMTpro [K1; K13]; 2xCarbamidomethyl [C6; C12]	1.43079	2	3	6	E9AXF0; A4I1B5	E9AXF0 [30-42]; A4I1B5 [121-133]			E9AXF0; Q9N9V6; A4I1B5	1	2421.37	13	1.37283e+06	1.4865e+06	738527	672506	867121	1.26284e+06	1.30223e+06	659167	788998	622301	707348	576388	1.20139e+06	964074	550559	NotUnique	High	4	0.5508	0	1	1	1	606.096	-2.09	-0.00126	32.2255	7.43677e-06	0.000153456	1.43079
FALSE		High	Unambiguous	MGSFCAKPDAAPKDDVHEGEK	[-].MGSFCAKPDAAPKDDVHEGEK.[N]	1xMet-loss [N-Term]; 1xTMTpro [N-Term]; 1xCarbamidomethyl [C5]; 3xTMTpro [K7; K13; K21]	1xMet-loss [N-Term]; 1xTMTpro [N-Term]; 1xCarbamidomethyl [C5]; 3xTMTpro [K7; K13; K21]	1.18274	1	1	2	A4I0F1	A4I0F1 [1-21]	A4I0F1 1xMet-loss [N-Term]	A4I0F1 1xMet-loss [N-Term]	A4I0F1	1	3374.82	21	54408.3	76164.4	78018.9	100014	68610.7	65939.8	58850.5	103825	105367	85404.9	145387	363540	378864	280857	2.1349e+06		High	5	0.0662	0	1	1	1	675.769	0.62	0.00042	36.2464	4.24346e-05	0.000571689	1.18274
FALSE		High	Unambiguous	KMITLPDSNLPSAVTMPTDNSVK	[K].KMITLPDSNLPSAVTMPTDNSVK.[R]	1xTMTpro [N-Term]; 2xTMTpro [K1; K23]	1xTMTpro [N-Term]; 2xTMTpro [K1; K23]	4.08553	1	1	2	A0A6L0XE77	A0A6L0XE77 [38-60]			A0A6L0XE77	1	3371.87	23	160315	178839	177563	147788	171142	169914	199449	215098	172081	186991	194742	695440	499850	727767	340622		High	3	0.8305	0	1	1	1	1124.63	-0.93	-0.00104	86.5025	7.43677e-06	7.93907e-11	4.08553
FALSE		High	Unambiguous	KMITLPDSNLPSAVTMPTDNSVK	[K].KMITLPDSNLPSAVTMPTDNSVK.[R]	1xTMTpro [N-Term]; 2xTMTpro [K1; K23]; 1xOxidation [M16]	1xTMTpro [N-Term]; 2xTMTpro [K1; K23]; 1xOxidation [M16]	3.56048	1	1	1	A0A6L0XE77	A0A6L0XE77 [38-60]			A0A6L0XE77	1	3387.87	23	58872.3	71870.5	68611	64514.2	66704.7	56760.7	66242.2	75888.9	63415.4	76146	59683	203429	154653	241123	126524		High	3	0.6481	0	1	1	1	1129.96	-2.95	-0.00333	79.7946	7.43677e-06	1.39367e-09	3.56048
FALSE		High	Unambiguous	DGCVEVTVR	[R].DGCVEVTVR.[G]	1xTMTpro [N-Term]; 1xCarbamidomethyl [C3]	1xTMTpro [N-Term]; 1xCarbamidomethyl [C3]	1.21178	1	1	1	E9AMV1	E9AMV1 [1145-1153]			E9AMV1	0	1338.7	9	151957	194431	347357	396412	244145	251308	152685	429503	338623	369820	97213.6	89021.8	85623	69595.1	93897.6		High	2	0.6374	0	1	1	1	669.854	-0.23	-0.00015	38.3172	2.88002e-05	0.00049158	1.21178
FALSE		High	Unambiguous	AGQDAIDMGVSR	[R].AGQDAIDMGVSR.[D]	1xTMTpro [N-Term]	1xTMTpro [N-Term]	2.61756	1	1	1	E9AL88	E9AL88 [676-687]			E9AL88	0	1523.78	12	574967	610038	843102	518673	707516	624905	755334	875985	502376	576223	265893	243335	319908	228615	284564		High	2	0.735	0	1	1	1	762.394	-0.17	-0.00013	47.0139	7.43677e-06	2.39265e-07	2.61756
FALSE		High	Unambiguous	RVTAHEEFVTIGDQHLQR	[K].RVTAHEEFVTIGDQHLQR.[L]	1xTMTpro [N-Term]	1xTMTpro [N-Term]	3.66139	1	1	19	A0A6L0WLQ4	A0A6L0WLQ4 [353-370]			A0A6L0WLQ4	1	2440.3	18	1.11013e+06	1.31977e+06	1.30407e+06	1.32518e+06	1.24952e+06	1.13185e+06	1.07173e+06	1.28628e+06	1.3549e+06	1.37713e+06	3.74717e+06	3.97624e+06	2.40198e+06	3.56871e+06	7.53318e+06		High	4	0.8045	0	1	1	1	610.832	1.12	0.00068	37.9721	7.43677e-06	8.03508e-10	3.66139
FALSE		High	Unambiguous	LKTDMESEDK	[K].LKTDMESEDK.[R]	1xTMTpro [N-Term]; 2xTMTpro [K2; K10]; 1xOxidation [M5]	1xTMTpro [N-Term]; 2xTMTpro [K2; K10]; 1xOxidation [M5]	0.891579	2	2	1	A0A6L0XH29; E9AZC3	A0A6L0XH29 [1001-1010]; E9AZC3 [995-1004]			A0A6L0XH29; E9AZC3	1	2124.17	10																NoQuanValues	High	3	0.4267	0	1	1	1	708.726	-1.95	-0.00138	39.0058	0.000212444	0.00245949	0.891579
FALSE		High	Unambiguous	DEVHALEVTR	[R].DEVHALEVTR.[Q]	1xTMTpro [N-Term]	1xTMTpro [N-Term]	1.29401	1	1	1	E9B715	E9B715 [704-713]			E9B715	0	1472.8	10	65531.8	76955.2	79159.5	80365.7	73325.2	80351.2	82880.2	80054.8	73074.6	77725.5	62078.8	67565.1	65640.6	59982.8	59372.7		High	3	0.641	0	1	1	1	491.606	-0.04	-2e-05	38.5337	7.43677e-06	0.000318929	1.29401
FALSE		High	Unambiguous	NDGETEEPELPMEYYYQR	[R].NDGETEEPELPMEYYYQR.[S]	1xTMTpro [N-Term]	1xTMTpro [N-Term]	2.9589	1	1	1	A0A6L0XSC6	A0A6L0XSC6 [353-370]			A0A6L0XSC6	0	2567.16	18	32218.3	34678.2	35375.3	38308	28500.5	35801.2	37499.8	41436.9	45835.6	39643.4	99524.6	116669	129868	149392	121153		High	2	0.911	0	1	1	1	1284.08	-2.54	-0.00326	80.0859	7.43677e-06	3.71446e-08	2.9589
FALSE		High	Unambiguous	CCGFQEVISPNMYSSK	[R].CCGFQEVISPNMYSSK.[L]	2xCarbamidomethyl [C1; C2]; 1xTMTpro [N-Term]; 1xTMTpro [K16]	2xCarbamidomethyl [C1; C2]; 1xTMTpro [N-Term]; 1xTMTpro [K16]	2.91306	1	1	3	E9B620	E9B620 [331-346]			E9B620	0	2515.23	16	1.13439e+06	1.7192e+06	1.03051e+06	1.42791e+06	982673	1.30755e+06	1.46773e+06	1.07954e+06	1.39722e+06	1.25265e+06	343794	302479	391346	358331	320290		High	2	0.8716	0	1	1	1	1258.12	0.42	0.00053	78.2017	7.43677e-06	4.77037e-08	2.91306
FALSE		High	Unambiguous	VTEYTKDELSK	[K].VTEYTKDELSK.[A]	1xTMTpro [N-Term]; 2xTMTpro [K6; K11]	1xTMTpro [N-Term]; 2xTMTpro [K6; K11]	2.61051	1	1	2	A7UFJ3	A7UFJ3 [56-66]			A7UFJ3	1	2225.28	11	269436	273702	3778437	5.69277e+06	2.27699e+06	1.1165e+06	453204	4252734	5.73895e+06	5.14514e+06	544610	442271	249530	238608	259824		High	2	0.7089	0	1	1	1	1113.14	-5.62	-0.00625	54.2253	7.43677e-06	2.48659e-07	2.61051
FALSE		High	Unambiguous	EDYMVSETVR	[R].EDYMVSETVR.[A]	1xTMTpro [N-Term]; 1xOxidation [M4]	1xTMTpro [N-Term]; 1xOxidation [M4]	2.15348	1	1	5	A0A6L0XE99	A0A6L0XE99 [1005-1014]			A0A6L0XE99	0	1548.75	10	335294	346302	445633	444447	441527	393175	361703	487701	528089	496410	3.37473e+06	3.55921e+06	1.90766e+06	3.04919e+06	3.55958e+06		High	2	0.6265	0	1	1	1	774.885	6.05	0.00469	39.8396	7.43677e-06	3.01084e-06	2.15348
FALSE		High	Unambiguous	DMPADDGEGYEK	[R].DMPADDGEGYEK.[V]	1xTMTpro [N-Term]; 1xTMTpro [K12]	1xTMTpro [N-Term]; 1xTMTpro [K12]	3.39776	1	1	3	E9AKE4	E9AKE4 [75-86]; [151-162]; [189-200]; [227-238]; [265-276]; [303-314]; [341-352]; [379-390]; [493-504]; [531-542]; [569-580]; [607-618]; [645-656]; [683-694]; [721-732]			E9AKE4	0	1934.93	12	1.91847e+06	2.20391e+06	2.36169e+06	2.27371e+06	1.81359e+06	2.43023e+06	1.33298e+06	2.4325e+06	1.68408e+06	2.47211e+06	327003	343021	282840	224329	228052		High	2	0.8288	0	1	1	1	967.966	-3.09	-0.00299	48.3268	7.43677e-06	3.38692e-09	3.39776
FALSE		High	Unambiguous	DMPADDGEGYEK	[R].DMPADDGEGYEK.[V]	1xTMTpro [N-Term]; 1xOxidation [M2]; 1xTMTpro [K12]	1xTMTpro [N-Term]; 1xOxidation [M2]; 1xTMTpro [K12]	2.90835	1	1	6	E9AKE4	E9AKE4 [75-86]; [151-162]; [189-200]; [227-238]; [265-276]; [303-314]; [341-352]; [379-390]; [493-504]; [531-542]; [569-580]; [607-618]; [645-656]; [683-694]; [721-732]			E9AKE4	0	1950.92	12	303068	369335	419050	386992	273261	399978	187929	438083	303400	444712	127554	119071	121286	107774	102826		High	2	0.8512	0	1	1	1	975.965	-1.02	-0.00099	38.7682	7.43677e-06	4.89449e-08	2.90835
FALSE		High	Unambiguous	ATVHIQAVVR	[R].ATVHIQAVVR.[G]	1xTMTpro [N-Term]	1xTMTpro [N-Term]	2.31094	1	1	12	A0A6L0XN94	A0A6L0XN94 [980-989]			A0A6L0XN94	0	1397.85	10	694774	793442	939451	1.11935e+06	1.00814e+06	715450	649351	921973	992200	1.06283e+06	1.65742e+06	2.04733e+06	1.18653e+06	1.33602e+06	1.97549e+06		High	3	0.6964	0	1	1	1	466.623	0.11	5e-05	38.7975	7.43677e-06	1.27513e-06	2.31094
FALSE		High	Unambiguous	YHAAVELHLR	[R].YHAAVELHLR.[S]	1xTMTpro [N-Term]	1xTMTpro [N-Term]	2.39751	2	2	20	A4HXK1; E9AR96	A4HXK1 [37-46]; E9AR96 [37-46]			A4HXK1; E9AR96	0	1512.86	10	266124	325076	254353	302613	261220	225560	223198	213881	294530	273505	752987	631156	785178	516316	600325	NotUnique	High	4	0.4919	0	1	1	1	378.97	-0.64	-0.00024	38.2077	7.43677e-06	7.95065e-07	2.39751
FALSE		High	Unambiguous	QIQAGMNTVK	[K].QIQAGMNTVK.[L]	1xTMTpro [N-Term]; 1xTMTpro [K10]	1xTMTpro [N-Term]; 1xTMTpro [K10]	2.50096	1	1	3	E9APY0	E9APY0 [408-417]			E9APY0	0	1697.99	10	1.6239e+06	2.27938e+06	2.67246e+06	2.81536e+06	2.02645e+06	1.85205e+06	1.60082e+06	2.26951e+06	3.08035e+06	2.19719e+06	326489	273384	251315	204662	280526		High	2	0.5261	0	1	1	1	849.495	-2.03	-0.00172	49.6658	7.43677e-06	4.52096e-07	2.50096
FALSE		High	Unambiguous	QIQAGMNTVK	[K].QIQAGMNTVK.[L]	1xTMTpro [N-Term]; 1xOxidation [M6]; 1xTMTpro [K10]	1xTMTpro [N-Term]; 1xOxidation [M6]; 1xTMTpro [K10]	2.27121	1	1	1	E9APY0	E9APY0 [408-417]			E9APY0	0	1713.98	10	75827.1	115092	125402	151668	107429	95043.8	75382.5	123903	160388	127819	29593.3	26415.4	30101.3	26959.4	25594		High	2	0.5993	0	1	1	1	857.495	0.82	0.0007	38.7439	7.43677e-06	1.58379e-06	2.27121
FALSE		High	Unambiguous	TAANSAQVQCTIIDAGMR	[R].TAANSAQVQCTIIDAGMR.[L]	1xTMTpro [N-Term]; 1xCarbamidomethyl [C10]	1xTMTpro [N-Term]; 1xCarbamidomethyl [C10]	4.29952	1	1	4	E9ANS0	E9ANS0 [768-785]			E9ANS0	0	2211.12	18	1.4886e+06	1.67523e+06	1.83574e+06	1.16807e+06	1.85346e+06	1.42056e+06	1.73602e+06	1.71323e+06	1.12883e+06	1.43023e+06	355419	320090	299589	318686	300786		High	2	0.8658	0	1	1	1	1106.06	-4.59	-0.00507	61.1091	7.43677e-06	2.46956e-11	4.29952
FALSE		High	Unambiguous	TAANSAQVQCTIIDAGMR	[R].TAANSAQVQCTIIDAGMR.[L]	1xTMTpro [N-Term]; 1xCarbamidomethyl [C10]; 1xOxidation [M17]	1xTMTpro [N-Term]; 1xCarbamidomethyl [C10]; 1xOxidation [M17]	3.87445	1	1	8	E9ANS0	E9ANS0 [768-785]			E9ANS0	0	2227.11	18	1.84007e+06	1.76569e+06	3.13415e+06	3.14578e+06	3.25448e+06	2.26264e+06	1.98322e+06	3.29115e+06	3.80639e+06	2.84663e+06	1.5242e+06	1.72852e+06	1.75902e+06	1.61657e+06	1.6e+06		High	2	0.8546	0	1	1	1	1114.06	0.58	0.00064	54.04	7.43677e-06	2.51207e-10	3.87445
FALSE		High	Unambiguous	EAAEFEDEDRK	[R].EAAEFEDEDRK.[V]	1xTMTpro [N-Term]; 1xTMTpro [K11]	1xTMTpro [N-Term]; 1xTMTpro [K11]	2.4099	1	1	2	A4I3J9	A4I3J9 [550-560]			A4I3J9	1	1947	11	105769	106576	124527	165523	134523	110408	105296	136306	153697	165762	599568	271564	461921	223842	704486		High	3	0.6896	0	1	1	1	649.67	0.9	0.00058	38.78	7.43677e-06	7.43059e-07	2.4099
FALSE		High	Unambiguous	AASPSCLSEQAK	[K].AASPSCLSEQAK.[HQ]	1xTMTpro [N-Term]; 1xCarbamidomethyl [C6]; 1xTMTpro [K12]	1xTMTpro [N-Term]; 1xCarbamidomethyl [C6]; 1xTMTpro [K12]	3.20447	2	2	1	A4I837; E9B2Z5	A4I837 [1065-1076]; E9B2Z5 [1065-1076]			A4I837; E9B2Z5	0	1857	12	60831.4	80100.4	59519.4	81257.4	53050.4	51236.5	37347	52963.9	59831.7	68669.4	37848.4	34246.9	55387.7	36108.7	34956.7	NotUnique	High	2	0.6844	0	1	1	1	929.004	-1.09	-0.00101	42.0922	7.43677e-06	9.72549e-09	3.20447
FALSE		High	Unambiguous	HYEEVAAIEER	[K].HYEEVAAIEER.[N]	1xTMTpro [N-Term]	1xTMTpro [N-Term]	2.92874	1	1	20	A4IDR9	A4IDR9 [251-261]			A4IDR9	0	1649.85	11	665639	707771	974496	955091	814920	808002	742066	932733	1.13355e+06	1.18286e+06	7.04518e+06	8.25847e+06	7.95767e+06	1.06592e+07	7.04529e+06		High	3	0.7856	0	1	1	1	550.619	-2.21	-0.00122	38.7789	7.43677e-06	4.37922e-08	2.92874
FALSE		High	Unambiguous	AINMPAHTELQK	[K].AINMPAHTELQK.[R]	1xTMTpro [N-Term]; 1xTMTpro [K12]	1xTMTpro [N-Term]; 1xTMTpro [K12]	3.1769	1	1	2	E9AS94	E9AS94 [204-215]			E9AS94	0	1961.11	12	463497	596723	570079	686217	584077	516532	661811	524494	695800	572845	211585	130838	142526	115749	138793		High	3	0.6674	0	1	1	1	654.371	-7.48	-0.00489	48.9811	7.43677e-06	1.13045e-08	3.1769
FALSE		High	Unambiguous	AINMPAHTELQK	[K].AINMPAHTELQK.[R]	1xTMTpro [N-Term]; 1xOxidation [M4]; 1xTMTpro [K12]	1xTMTpro [N-Term]; 1xOxidation [M4]; 1xTMTpro [K12]	1.92531	1	1	3	E9AS94	E9AS94 [204-215]			E9AS94	0	1977.11	12	48463.5	55493.8	58261.7	67057	63094.4	53068	65645.3	51132.5	69023.3	63770	42560.6	34623.1	42027.7	38085.1	31586.1		High	3	0.6128	0	1	1	1	659.708	-0.15	-0.0001	38.8213	7.43677e-06	1.04522e-05	1.92531
FALSE		High	Unambiguous	VEIAADEDAHVR	[R].VEIAADEDAHVR.[I]	1xTMTpro [N-Term]	1xTMTpro [N-Term]	4.11368	1	2	3	E9AHC1	E9AHC1 [1184-1195]			A0A6L0XGG5; E9AHC1	0	1628.86	12	261478	213426	242939	279794	198411	219624	237328	253097	277345	275531	965710	641091	417812	350391	399918		High	3	0.8019	0	1	1	1	543.625	2.31	0.00126	39.3764	7.43677e-06	6.80866e-11	4.11368
FALSE		High	Unambiguous	VSGGGEPAPAAAAAPAPSSKK	[K].VSGGGEPAPAAAAAPAPSSKK.[E]	1xTMTpro [N-Term]; 2xTMTpro [K20; K21]	1xTMTpro [N-Term]; 2xTMTpro [K20; K21]	5.95218	1	1	2	A0A6L0XD61	A0A6L0XD61 [128-148]			A0A6L0XD61	1	2733.57	21	11574.5	10438.1	32495.4	32302.4	33974.3	15485.6	13008.6	30809.5	31503.4	33531.9	39507.2	46525	107169	312238	69128.8		High	3	0.7615	0	1	1	1	911.863	0.84	0.00076	38.8468	7.43677e-06	2.99069e-15	5.95218
FALSE		High	Unambiguous	GEVDGEHLFDPVEDDTVLTCER	[R].GEVDGEHLFDPVEDDTVLTCER.[V]	1xTMTpro [N-Term]; 1xCarbamidomethyl [C20]	1xTMTpro [N-Term]; 1xCarbamidomethyl [C20]	3.42102	3	4	2	E9B1S5; A0A6L0XMU8; E9B1S6	E9B1S5 [209-230]; A0A6L0XMU8 [209-230]; E9B1S6 [158-179]			E9B1S5; A0A6L0XMU8; E9B1S6; A4I6Q4	0	2836.33	22	234688	314444	479181	604581	445212	295045	280004	544934	513547	563985	230227	219281	285896	225022	296004	NotUnique	High	3	0.8349	0	1	1	1	946.111	-3.12	-0.00295	82.9757	7.43677e-06	2.98316e-09	3.42102
FALSE		High	Unambiguous	SMMDTTCLGGK	[K].SMMDTTCLGGK.[Y]	1xTMTpro [N-Term]; 1xCarbamidomethyl [C7]; 1xTMTpro [K11]	1xTMTpro [N-Term]; 1xCarbamidomethyl [C7]; 1xTMTpro [K11]	3.02418	2	2	6	E9AVW8; A0A6L0XF84	E9AVW8 [38-48]; A0A6L0XF84 [38-48]			E9AVW8; A0A6L0XF84	0	1808.92	11	8.51543e+06	1.22549e+07	7.98849e+06	8.98532e+06	8.72248e+06	6.90065e+06	1.09405e+07	6.79818e+06	1.0491e+07	7.93143e+06	6.50026e+06	4.98623e+06	5.90145e+06	3.55727e+06	4.76273e+06	NotUnique	High	2	0.699	0	1	1	1	904.962	-2.06	-0.00186	60.5212	7.43677e-06	2.60128e-08	3.02418
FALSE		High	Unambiguous	SMMDTTCLGGK	[K].SMMDTTCLGGK.[Y]	1xTMTpro [N-Term]; 1xOxidation [M]; 1xCarbamidomethyl [C7]; 1xTMTpro [K11]	1xTMTpro [N-Term]; 1xOxidation [M2; M3]; 1xCarbamidomethyl [C7]; 1xTMTpro [K11]	2.53408	2	2	8	E9AVW8; A0A6L0XF84	E9AVW8 [38-48]; A0A6L0XF84 [38-48]			E9AVW8; A0A6L0XF84	0	1824.91	11	2.26102e+06	3.26572e+06	2.39768e+06	2.51717e+06	2.27399e+06	1.98258e+06	3.06178e+06	2.07321e+06	2.90027e+06	2.24001e+06	2.01481e+06	1.7096e+06	1.8201e+06	1.35994e+06	1.41562e+06	NotUnique	High	2	0.078	0	1	1	1	912.962	0.81	0.00074	48.1373	7.43677e-06	3.7734e-07	2.53408
FALSE		High	Unambiguous	SMMDTTCLGGK	[K].SMMDTTCLGGK.[Y]	1xTMTpro [N-Term]; 2xOxidation [M2; M3]; 1xCarbamidomethyl [C7]; 1xTMTpro [K11]	1xTMTpro [N-Term]; 2xOxidation [M2; M3]; 1xCarbamidomethyl [C7]; 1xTMTpro [K11]	1.67519	2	2	4	E9AVW8; A0A6L0XF84	E9AVW8 [38-48]; A0A6L0XF84 [38-48]			E9AVW8; A0A6L0XF84	0	1840.91	11	152557	196150	195799	197398	178179	145745	199583	179631	203085	172521	183788	163741	206529	189456	152361	NotUnique	High	3	0.8576	0	1	1	1	614.31	2.53	0.00155	39.7797	7.43677e-06	4.08251e-05	1.67519
FALSE		High	Unambiguous	TLYEILCYLDAVVEK	[K].TLYEILCYLDAVVEK.[D]	1xTMTpro [N-Term]; 1xCarbamidomethyl [C7]; 1xTMTpro [K15]	1xTMTpro [N-Term]; 1xCarbamidomethyl [C7]; 1xTMTpro [K15]	0.639435	2	3	1	E9B6H1; A4IBI0	E9B6H1 [979-993]; A4IBI0 [949-963]			A0A6L0XSS9; E9B6H1; A4IBI0	0	2437.35	15	114046	138576	177937	91791.8	212659	94314.6	167074	197944	112888	148322	154271	193295	147377	201548	255136	NotUnique	High	3	0.375	0	1	1	1	813.122	-1.28	-0.00104	114.292	0.000501686	0.00858001	0.639435
FALSE		High	Unambiguous	DIEEAFR	[R].DIEEAFR.[V]	1xTMTpro [N-Term]	1xTMTpro [N-Term]	0.622616	2	2	2	E9AU46; A4IE23	E9AU46 [25-31]; A4IE23 [25-31]			E9AU46; A4IE23	0	1183.63	7	3.27638e+06	1.74464e+06	6.20606e+06	3.77012e+06	6720644	3.75815e+06	2.08344e+06	6.77498e+06	4.02371e+06	5.20222e+06	1655014	7.96366e+06	7.88287e+06	10351820	3.97422e+06	NotUnique	High	2	0.6702	0	1	1	1	592.316	-2.86	-0.00169	55.8388	0.000535728	0.00934963	0.622616
FALSE		High	Unambiguous	ATNGDTHLGGEDFDNR	[K].ATNGDTHLGGEDFDNR.[L]	1xTMTpro [N-Term]	1xTMTpro [N-Term]	4.66758	8	45	8	A0A0S1RSH3; A0A2H4H125; D2EAV9; A0A1W5T6V5; A0A1W5T6W6; Q25292; E9AHH1; Q07437	A0A0S1RSH3 [57-72]; A0A2H4H125 [61-76]; D2EAV9 [71-86]; A0A1W5T6V5 [47-62]; A0A1W5T6W6 [46-61]; Q25292 [222-237]; E9AHH1 [305-320]; Q07437 [223-238]			A0A286MCN5; A0A2R4RPF3; A0A1L7S7I0; A0A2H4H121; A0A2R4RQ27; A4I412; A0A0S1RSH3; A0A286MCN6; A0A2H4H125; A0A1W5T6V0; A0A1W5T6V4; D2EAV9; A0A6L0XUJ4; A0A1W5T6V5; A0A7G9INZ0; S6D9H9; S6D9G8; S6CVJ8; A0A7M4CEN8; A0A2S0SHV0; D2CRG3; A0A1W5T6W6; S6D4M5; I2EBQ4; S6CWE3; I3VJX3; E9B099; A0A1W5T6V1; C5MKJ9; A0A286MCN1; Q25292; G9IAJ2; A0A286MCN8; D2EAV3; A0A2R4RQ52; A0A2R4RQ18; E9AHH1; D2CRG4; A0A6L0XI79;…	0	2022.94	16	405194	478242	341906	378837	337556	452601	425561	360222	413071	357691	454059	432887	446656	398770	341805	NotUnique	High	3	0.8963	0	1	1	1	674.987	2.12	0.00143	33.8925	7.43677e-06	3.31365e-12	4.66758
FALSE		High	Unambiguous	YELEESAQR	[R].YELEESAQR.[A]	1xTMTpro [N-Term]	1xTMTpro [N-Term]	1.56167	1	2	2	A4HXT4	A4HXT4 [231-239]			E9ARJ6; A4HXT4	0	1428.73	9	46334.5	53341.3	84987	133484	102071	68497.6	65756.9	86876.6	193369	115997	77207.6	55770.1	58754.4	49013.4	59983.2		High	2	0.8411	0	1	1	1	714.868	-0.55	-0.0004	39.1282	7.43677e-06	7.56341e-05	1.56167
FALSE		High	Unambiguous	SAESQASEEGMSTTNAASTALR	[K].SAESQASEEGMSTTNAASTALR.[T]	1xTMTpro [N-Term]	1xTMTpro [N-Term]	3.84248	1	1	1	A0A6L0XK10	A0A6L0XK10 [970-991]			A0A6L0XK10	0	2503.19	22	38122.6	47359.2	51302.2	49664.1	44698.5	39677.7	46129.5	38079.6	40003.2	62070.1	364893	393549	439564	415819	440852		High	3	0.8217	0	1	1	1	835.063	-6.58	-0.00549	46.2739	7.43677e-06	2.99099e-10	3.84248
FALSE		High	Unambiguous	SAESQASEEGMSTTNAASTALR	[K].SAESQASEEGMSTTNAASTALR.[T]	1xTMTpro [N-Term]; 1xOxidation [M11]	1xTMTpro [N-Term]; 1xOxidation [M11]	4.06688	1	1	6	A0A6L0XK10	A0A6L0XK10 [970-991]			A0A6L0XK10	0	2519.19	22	54201	56820.6	67836.3	64583.3	61579.2	59785.7	61026.5	66077.1	73514.6	71450.8	486224	511975	606979	543745	525981		High	3	0.7891	0	1	1	1	840.398	-2.14	-0.0018	39.3516	7.43677e-06	8.78943e-11	4.06688
FALSE		High	Unambiguous	SVYSTPK	[R].SVYSTPK.[S]	1xTMTpro [N-Term]; 1xTMTpro [K7]	1xTMTpro [N-Term]; 1xTMTpro [K7]	0.747291	2	2	2	A4I1D9; E9AXH6	A4I1D9 [3196-3202]; E9AXH6 [3196-3202]			A4I1D9; E9AXH6	0	1389.82	7	506510	288571	369744	412905	579304	349426	265756	328602	306789	444942	319785	331880	299608	316064	280585	NotUnique	High	2	0.669	0	1	1	1	695.419	5.15	0.00358	39.1876	0.000365248	0.00499704	0.747291
FALSE		High	Unambiguous	QHEEQIAQLDRDYQSEMQK	[R].QHEEQIAQLDRDYQSEMQK.[Q]	1xTMTpro [N-Term]; 1xTMTpro [K19]	1xTMTpro [N-Term]; 1xTMTpro [K19]	3.81108	1	1	1	A4HX53	A4HX53 [735-753]			A4HX53	1	2984.5	19	170665	226648	244300	214162	256978	201807	195285	234308	216877	193574	413292	447891	1.11184e+06	1.25913e+06	1.3844e+06		High	4	0.8172	0	1	1	1	746.88	-2.18	-0.00163	52.2755	7.43677e-06	3.54992e-10	3.81108
FALSE		High	Unambiguous	QHEEQIAQLDRDYQSEMQK	[R].QHEEQIAQLDRDYQSEMQK.[Q]	1xTMTpro [N-Term]; 1xOxidation [M17]; 1xTMTpro [K19]	1xTMTpro [N-Term]; 1xOxidation [M17]; 1xTMTpro [K19]	3.9327	1	1	5	A4HX53	A4HX53 [735-753]			A4HX53	1	3000.5	19	223798	207882	242280	258382	223406	234355	226052	298394	268414	276815	498647	508293	1.42849e+06	1.73691e+06	1.91667e+06		High	4	0.8404	0	1	1	1	750.879	-0.64	-0.00048	43.1161	7.43677e-06	1.82798e-10	3.9327
FALSE		High	Unambiguous	GIGDGSGEMPGSDDGDK	[R].GIGDGSGEMPGSDDGDK.[A]	1xTMTpro [N-Term]; 1xTMTpro [K17]	1xTMTpro [N-Term]; 1xTMTpro [K17]	2.079	1	1	1	A0A6L0XXT6	A0A6L0XXT6 [44-60]			A0A6L0XXT6	0	2202.05	17	50010.4	65033.2	59544	48837.6	64567.8	49089.1	56824.5	60957.9	35178.8	38626.6	164515	150565	77623.9	102034	182298		High	2	0.7893	0	1	1	1	1101.53	0.46	0.00051	51.358	7.43677e-06	4.52024e-06	2.079
FALSE		High	Unambiguous	GIGDGSGEMPGSDDGDK	[R].GIGDGSGEMPGSDDGDK.[A]	1xTMTpro [N-Term]; 1xOxidation [M9]; 1xTMTpro [K17]	1xTMTpro [N-Term]; 1xOxidation [M9]; 1xTMTpro [K17]	1.81303	1	1	1	A0A6L0XXT6	A0A6L0XXT6 [44-60]			A0A6L0XXT6	0	2218.04	17																NoQuanValues	High	3	0.8162	0	1	1	1	740.02	1.51	0.00111	40.3927	7.43677e-06	1.92756e-05	1.81303
FALSE		High	Unambiguous	EHLEYFR	[K].EHLEYFR.[M]	1xTMTpro [N-Term]	1xTMTpro [N-Term]	0.617366	6	9	10	E9ALP7; A0A6L0XTU2; Q66V59; A0A6L0XIU4; Q86PL4; A0A6L0XJ54	E9ALP7 [424-430]; A0A6L0XTU2 [424-430]; Q66V59 [424-430]; A0A6L0XIU4 [424-430]; Q86PL4 [424-430]; A0A6L0XJ54 [259-265]			E9ALP7; A0A6L0XTU2; Q86PL5; Q66V59; A0A6L0XIU4; Q86PL4; A0A6L0XL41; A0A6L0XJ54; A0A6L0XJT1	0	1297.69	7	2.24214e+06	3.54106e+06	4.12534e+06	2.50986e+06	4.56257e+06	2.39331e+06	5.56833e+06	4.06471e+06	2.8435e+06	2.50671e+06	2.46796e+06	2.34236e+06	1.53906e+06	2.10001e+06	2.84199e+06	NotUnique	High	2	0.6223	0	1	1	1	649.346	-0.5	-0.00033	38.8724	0.000546615	0.00960474	0.617366
FALSE		High	Unambiguous	KGVGMNAADAASPNTTGAANSISGTGR	[R].KGVGMNAADAASPNTTGAANSISGTGR.[I]	1xTMTpro [N-Term]; 1xTMTpro [K1]	1xTMTpro [N-Term]; 1xTMTpro [K1]	4.26779	1	1	2	A0A6L0WJ74	A0A6L0WJ74 [744-770]			A0A6L0WJ74	1	3084.6	27	21799.4	28721.5	26667.8	22737.5	21466.4	27150.4	36653.9	34687.9	18321.8	22501.3	56041.1	52947	90731.1	56039.3	26956.7		High	3	0.909	0	1	1	1	1028.87	0.58	0.00059	42.477	7.43677e-06	2.93641e-11	4.26779
FALSE		High	Unambiguous	KGVGMNAADAASPNTTGAANSISGTGR	[R].KGVGMNAADAASPNTTGAANSISGTGR.[I]	1xTMTpro [N-Term]; 1xTMTpro [K1]; 1xOxidation [M5]	1xTMTpro [N-Term]; 1xTMTpro [K1]; 1xOxidation [M5]	5.20513	1	1	1	A0A6L0WJ74	A0A6L0WJ74 [744-770]			A0A6L0WJ74	1	3100.59	27	4167.51	5430.91	7379.9	5144.6	5162.96	5336.64	5446.46	4799.15	5691.55	7242.94	38816.6	102731	208869	97567.2	18593.1		High	3	0.8125	0	1	1	1	1034.2	0.48	0.0005	39.2537	7.43677e-06	1.76317e-13	5.20513
FALSE		High	Unambiguous	GMGMNPTHEDMDKLK	[R].GMGMNPTHEDMDKLK.[E]	1xTMTpro [N-Term]; 2xOxidation [M2; M4]; 2xTMTpro [K13; K15]	1xTMTpro [N-Term]; 2xOxidation [M2; M4]; 2xTMTpro [K13; K15]	0.760144	2	2	1	A4HY34; E9ARU8	A4HY34 [46-60]; E9ARU8 [46-60]			A4HY34; E9ARU8	1	2648.37	15	59963.2	59176.4	139608	160894	129298	89490.2	69495	139358	205790	159715	164972	228546	424248	556765	93556.7	NotUnique	High	4	0.6043	0	1	1	1	662.847	0.23	0.00015	39.2986	0.00033715	0.0046894	0.760144
FALSE		High	Unambiguous	GHEIWK	[R].GHEIWK.[R]	1xTMTpro [N-Term]; 1xTMTpro [K6]	1xTMTpro [N-Term]; 1xTMTpro [K6]	0.381139	1	1	2	E9B343	E9B343 [297-302]			E9B343	0	1377.81	6	147137	193418	134559	196858	170455	145664	71831.8	150015	163715	191321	37673.7	33502.6	32662.8	27446.9	32685.5		High	3	0.7603	0	1	1	1	459.943	0.18	8e-05	31.872	0.001427	0.0341204	0.381139
FALSE		High	Unambiguous	VSDLEQDMNDR	[K].VSDLEQDMNDR.[A]	1xTMTpro [N-Term]	1xTMTpro [N-Term]	2.60159	1	1	2	A4I2N6	A4I2N6 [4089-4099]			A4I2N6	0	1625.78	11	3.13282e+06	3.91042e+06	3.42485e+06	3.3292e+06	3.06357e+06	2.79312e+06	5.04839e+06	4.04419e+06	3.51692e+06	3.15541e+06	6.34863e+06	3.79011e+06	4.05195e+06	2.90557e+06	6.58381e+06		High	2	0.8293	0	1	1	1	813.392	0.4	0.00032	54.8056	7.43677e-06	2.61056e-07	2.60159
FALSE		High	Unambiguous	VSDLEQDMNDR	[K].VSDLEQDMNDR.[A]	1xTMTpro [N-Term]; 1xOxidation [M8]	1xTMTpro [N-Term]; 1xOxidation [M8]	1.15405	1	1	1	A4I2N6	A4I2N6 [4089-4099]			A4I2N6	0	1641.77	11																NoQuanValues	High	2	0.7548	0	1	1	1	821.391	2.37	0.00195	39.3911	4.24346e-05	0.000662993	1.15405
FALSE		High	Unambiguous	TPAATHEMSAAPVAVGAAHAAAVR	[R].TPAATHEMSAAPVAVGAAHAAAVR.[H]	1xTMTpro [N-Term]	1xTMTpro [N-Term]	5.01275	1	1	5	A4I8Y2	A4I8Y2 [889-912]			A4I8Y2	0	2561.36	24	454193	478219	441485	401967	458485	473596	410735	505070	338434	393274	435495	501352	493950	593205	561166		High	4	0.7922	0	1	1	1	641.094	-1.03	-0.00066	42.4947	7.43677e-06	5.03769e-13	5.01275
FALSE		High	Unambiguous	TPAATHEMSAAPVAVGAAHAAAVR	[R].TPAATHEMSAAPVAVGAAHAAAVR.[H]	1xTMTpro [N-Term]; 1xOxidation [M8]	1xTMTpro [N-Term]; 1xOxidation [M8]	4.10071	1	1	4	A4I8Y2	A4I8Y2 [889-912]			A4I8Y2	0	2577.35	24	64066.9	78527.9	81720.5	95993.2	67267.8	75581.5	76637.2	85121.8	88529.3	83567.4	99094.9	102381	105450	125914	99418.7		High	4	0.8074	0	1	1	1	645.095	2.09	0.00135	34.0333	7.43677e-06	7.30789e-11	4.10071
FALSE		High	Unambiguous	DVEVHLDYAHQER	[R].DVEVHLDYAHQER.[W]	1xTMTpro [N-Term]	1xTMTpro [N-Term]	3.18464	1	1	3	E9ATN3	E9ATN3 [494-506]			E9ATN3	0	1914.96	13	67573.6	94810.2	124593	188640	93697	89427.4	68129.2	159264	137484	210891	67336	66269.7	81385.4	59602.2	68427.5		High	4	0.6935	0	1	1	1	479.495	-1.78	-0.00085	39.4311	7.43677e-06	1.08369e-08	3.18464
FALSE		High	Unambiguous	NADYVHSYEDSVR	[R].NADYVHSYEDSVR.[R]	1xTMTpro [N-Term]	1xTMTpro [N-Term]	2.90016	2	2	2	A4I7K5; E9B2G2	A4I7K5 [385-397]; E9B2G2 [385-397]			A4I7K5; E9B2G2	0	1858.89	13	207580	189630	256228	242595	284868	216583	216404	234905	207828	180431	270290	260287	243633	280360	317032	NotUnique	High	3	0.8271	0	1	1	1	620.302	0.99	0.00061	39.5346	7.43677e-06	5.11815e-08	2.90016
FALSE		High	Unambiguous	HLPDDITDDR	[K].HLPDDITDDR.[L]	1xTMTpro [N-Term]	1xTMTpro [N-Term]	1.12952	1	1	1	E9AX84	E9AX84 [295-304]			E9AX84	0	1500.76	10	79695.3	121190	89600.7	153263	93282.2	88048.2	75853.8	133926	139860	167927	62405.5	72086.1	77801.5	61367.2	72320.4		High	3	0.6606	0	1	1	1	500.926	0.41	0.0002	39.5445	4.90894e-05	0.000751905	1.12952
FALSE		High	Unambiguous	KQNGETVSVKEEASEK	[R].KQNGETVSVKEEASEK.[A]	1xTMTpro [N-Term]; 3xTMTpro [K1; K10; K16]	1xTMTpro [N-Term]; 3xTMTpro [K1; K10; K16]	1.13189	1	1	4	E9AXX5	E9AXX5 [584-599]			E9AXX5	2	2979.71	16	207202	163444	423312	851831	396573	319545	159710	419014	819688	727302	176461	171070	168361	147023	172898		High	4	0.5775	0	1	1	1	745.686	4.02	0.00299	34.9653	4.90894e-05	0.000742863	1.13189
FALSE		High	Unambiguous	DPEMADIVR	[R].DPEMADIVR.[E]	1xTMTpro [N-Term]	1xTMTpro [N-Term]	1.4112	2	2	1	E9ANF6; A4HUS2	E9ANF6 [10-18]; A4HUS2 [10-18]			E9ANF6; A4HUS2	0	1349.71	9	13241574	1.31167e+07	1.01712e+07	7.55906e+06	8.3815e+06	1.01602e+07	1.19409e+07	1.0304e+07	7616584	7.49558e+06	8.95435e+06	6.38718e+06	5.30114e+06	2.76973e+06	4.96478e+06	NotUnique	High	2	0.7104	0	1	1	1	675.356	-0.49	-0.00033	55.0965	7.43677e-06	0.000170508	1.4112
FALSE		High	Unambiguous	DPEMADIVR	[R].DPEMADIVR.[E]	1xTMTpro [N-Term]; 1xOxidation [M4]	1xTMTpro [N-Term]; 1xOxidation [M4]	0.737206	2	2	3	E9ANF6; A4HUS2	E9ANF6 [10-18]; A4HUS2 [10-18]			E9ANF6; A4HUS2	0	1365.7	9	1110433	1.13123e+06	1.08074e+06	913050	871668	1.02976e+06	1.04836e+06	1.05888e+06	856009	891760	1.75485e+06	1.62878e+06	1.60406e+06	1.4945e+06	1.8172e+06	NotUnique	High	2	0.7577	0	1	1	1	683.354	0.2	0.00014	40.1269	0.000365248	0.00525298	0.737206
FALSE		High	Unambiguous	MMALEPHGNLQANAPAASTASTSK	[R].MMALEPHGNLQANAPAASTASTSK.[R]	1xTMTpro [N-Term]; 1xTMTpro [K24]	1xTMTpro [N-Term]; 1xTMTpro [K24]	4.99572	1	1	4	E9B2X8	E9B2X8 [444-467]			E9B2X8	0	3006.56	24	182635	243624	241670	194545	316855	165656	255022	195131	230281	212783	63796.5	61766.2	61140	65410.3	59711.2		High	3	0.8614	0	1	1	1	1002.86	-3.67	-0.00368	58.4778	7.43677e-06	5.52835e-13	4.99572
FALSE		High	Unambiguous	MMALEPHGNLQANAPAASTASTSK	[R].MMALEPHGNLQANAPAASTASTSK.[R]	1xOxidation [M]; 1xTMTpro [N-Term]; 1xTMTpro [K24]	1xOxidation [M1; M2]; 1xTMTpro [N-Term]; 1xTMTpro [K24]	5.42575	1	1	12	E9B2X8	E9B2X8 [444-467]			E9B2X8	0	3022.56	24	2.03053e+06	2.63233e+06	2.37683e+06	2.10604e+06	3.08329e+06	1.8732e+06	2.67129e+06	2.10007e+06	2.38298e+06	2.26972e+06	807083	846212	1.01782e+06	1.06041e+06	863202		High	3	0.8442	0	1	1	1	1008.19	2.07	0.00209	49.8538	7.43677e-06	5.28968e-14	5.42575
FALSE		High	Unambiguous	MMALEPHGNLQANAPAASTASTSK	[R].MMALEPHGNLQANAPAASTASTSK.[R]	2xOxidation [M1; M2]; 1xTMTpro [N-Term]; 1xTMTpro [K24]	2xOxidation [M1; M2]; 1xTMTpro [N-Term]; 1xTMTpro [K24]	3.27847	1	1	4	E9B2X8	E9B2X8 [444-467]			E9B2X8	0	3038.55	24	93960.1	109901	117718	99782.6	120540	91328.9	111274	104783	101386	96862	81923	80253.4	81869.2	75180.4	86509		High	3	0.7995	0	1	1	1	1013.52	1.67	0.00169	43.1829	7.43677e-06	6.49396e-09	3.27847
FALSE		High	Unambiguous	GISVTEDDANEDR	[R].GISVTEDDANEDR.[V]	1xTMTpro [N-Term]	1xTMTpro [N-Term]	4.1007	1	2	3	E9ANA3	E9ANA3 [186-198]			A0A6L0WTZ7; E9ANA3	0	1724.83	13	163907	255964	334957	510093	359875	255811	179741	385893	421705	435307	147296	133346	171246	168590	153970		High	2	0.8345	0	1	1	1	862.916	-0.11	-0.0001	39.564	7.43677e-06	7.30845e-11	4.1007
FALSE		High	Unambiguous	DAGAASSDGAGAGVSGGFR	[R].DAGAASSDGAGAGVSGGFR.[Y]	1xTMTpro [N-Term]	1xTMTpro [N-Term]	4.95619	1	1	3	E9B5Y8	E9B5Y8 [858-876]			E9B5Y8	0	1913.93	19	180542	197852	258903	449314	266868	285885	213426	265631	423580	514657	110466	129050	221701	180802	138709		High	2	0.8106	0	1	1	1	957.473	6.21	0.00594	39.759	7.43677e-06	6.85957e-13	4.95619
FALSE		High	Unambiguous	CTAAEADALAQR	[R].CTAAEADALAQR.[Q]	1xCarbamidomethyl [C1]; 1xTMTpro [N-Term]	1xCarbamidomethyl [C1]; 1xTMTpro [N-Term]	2.44623	1	2	1	A4HVL4	A4HVL4 [345-356]			A0A6L0WNE0; A4HVL4	0	1580.8	12	103139	111582	139233	157862	115270	119587	114917	146023	131148	149369	122606	152200	204165	133626	117047		High	3	0.8127	0	1	1	1	527.606	1.54	0.00081	39.7695	7.43677e-06	6.09449e-07	2.44623
FALSE		High	Unambiguous	MEVAEVDHDEFR	[K].MEVAEVDHDEFR.[N]	1xTMTpro [N-Term]	1xTMTpro [N-Term]	2.71536	1	1	1	A4HXP7	A4HXP7 [110-121]			A4HXP7	0	1780.85	12	305119	314747	320739	254842	317309	272244	387380	382209	653592	375391	5.38407e+06	2930316	1.73435e+06	857877	1.2997e+06		High	3	0.8081	0	1	1	1	594.291	4.94	0.00293	50.23	7.43677e-06	1.40315e-07	2.71536
FALSE		High	Unambiguous	MEVAEVDHDEFR	[K].MEVAEVDHDEFR.[N]	1xOxidation [M1]; 1xTMTpro [N-Term]	1xOxidation [M1]; 1xTMTpro [N-Term]	2.90604	1	1	1	A4HXP7	A4HXP7 [110-121]			A4HXP7	0	1796.84	12	172665	243723	213316	412845	232205	218043	203585	196842	323053	341742	528952	344272	241147	193912	161414		High	3	0.7754	0	1	1	1	599.622	4.23	0.00253	39.8415	7.43677e-06	4.95667e-08	2.90604
FALSE		High	Unambiguous	EHLKPNVSVGLHK	[K].EHLKPNVSVGLHK.[S]	1xTMTpro [N-Term]; 2xTMTpro [K4; K13]	1xTMTpro [N-Term]; 2xTMTpro [K4; K13]	1.61566	1	2	2	E9AGB0	E9AGB0 [114-126]			E9ANU8; E9AGB0	0	2370.44	13																NoQuanValues	High	5	0.7029	0	1	1	1	474.894	-1.57	-0.00074	38.6398	7.43677e-06	5.64225e-05	1.61566
FALSE		High	Unambiguous	QATAYICGSSFDDFVR	[K].QATAYICGSSFDDFVR.[Q]	1xTMTpro [N-Term]; 1xCarbamidomethyl [C7]	1xTMTpro [N-Term]; 1xCarbamidomethyl [C7]	2.03271	2	2	1	E9AXY2; A0A6L0XHJ7	E9AXY2 [1095-1110]; A0A6L0XHJ7 [1091-1106]			E9AXY2; A0A6L0XHJ7	0	2141.03	16	150080	183928	140309	126343	146555	139544	179047	148354	127347	139208	133714	204221	124678	245508	175335	NotUnique	High	2	0.8973	0	1	1	1	1071.01	-8.06	-0.00863	83.2672	7.43677e-06	5.81861e-06	2.03271
FALSE		High	Unambiguous	QLEADVAER	[R].QLEADVAER.[E]	1xTMTpro [N-Term]	1xTMTpro [N-Term]	1.63265	2	2	4	E9B1H3; A0A6L0XK97	E9B1H3 [589-597]; A0A6L0XK97 [589-597]			E9B1H3; A0A6L0XK97	0	1334.72	9	1.83168e+06	2.08161e+06	2.10866e+06	1.72354e+06	2.4865e+06	2.01962e+06	2.45594e+06	2.36809e+06	1.99013e+06	1.87399e+06	2.28318e+06	2.55022e+06	3.19445e+06	3.30957e+06	2.54081e+06	NotUnique	High	2	0.4816	0	1	1	1	667.866	0.68	0.00045	40.4173	7.43677e-06	5.14483e-05	1.63265
FALSE		High	Unambiguous	SDEGERDGDEADTAAAAASQAMK	[K].SDEGERDGDEADTAAAAASQAMK.[A]	1xTMTpro [N-Term]; 1xTMTpro [K23]	1xTMTpro [N-Term]; 1xTMTpro [K23]	5.55386	1	1	1	A4HZ46	A4HZ46 [739-761]			A4HZ46	1	2904.38	23	28343.8	28823.7	29063	36189.1	28826.8	25291.2	32492.8	32334.6	40935.1	36052.5	197779	164282	217439	129853	190826		High	3	0.9117	0	1	1	1	968.794	-3.5	-0.00339	52.4081	7.43677e-06	2.62911e-14	5.55386
FALSE		High	Unambiguous	SDEGERDGDEADTAAAAASQAMK	[K].SDEGERDGDEADTAAAAASQAMK.[A]	1xTMTpro [N-Term]; 1xOxidation [M22]; 1xTMTpro [K23]	1xTMTpro [N-Term]; 1xOxidation [M22]; 1xTMTpro [K23]	5.23008	1	1	2	A4HZ46	A4HZ46 [739-761]			A4HZ46	1	2920.37	23	87343	67748.5	78351.4	68041.9	87360.1	83166.8	74143.6	71390.9	87637.9	78068.3	564147	414850	663095	400898	577514		High	3	0.8895	0	1	1	1	974.129	0.49	0.00048	39.9432	7.43677e-06	1.53875e-13	5.23008
FALSE		High	Unambiguous	ECTSAADSAPCFR	[R].ECTSAADSAPCFR.[C]	1xTMTpro [N-Term]; 2xCarbamidomethyl [C2; C11]	1xTMTpro [N-Term]; 2xCarbamidomethyl [C2; C11]	2.23804	2	2	2	A0A6L0XRZ0; E9AST5	A0A6L0XRZ0 [15-27]; E9AST5 [15-27]			A0A6L0XRZ0; E9AST5	0	1775.8	13	66263.1	52899.5	49976.6	80695.8	59316.7	85283.3	95408.9	64385.1	94481.1	69474.7	109546	94800.7	197451	144214	63705.9	NotUnique	High	2	0.8852	0	1	1	1	888.405	0.56	0.00049	39.9861	7.43677e-06	1.89802e-06	2.23804
FALSE		High	Unambiguous	EGVHFEESEEEK	[K].EGVHFEESEEEK.[QR]	1xTMTpro [N-Term]; 1xTMTpro [K12]	1xTMTpro [N-Term]; 1xTMTpro [K12]	4.94994	4	6	24	A0A6L0XP88; E9AHM8; P27741; E9B3L2	A0A6L0XP88 [519-530]; E9AHM8 [505-516]; P27741 [519-530]; E9B3L2 [519-530]			A0A6L0XP88; A0A6L0XYD2; E9AHM8; Q25293; P27741; E9B3L2	0	2057.03	12	8.62936e+06	1.21164e+07	4.23892e+06	5.12999e+06	3.42668e+06	8.02309e+06	6.10631e+06	4.55128e+06	3.74344e+06	5.88452e+06	1.44799e+07	1.01775e+07	6.20581e+06	4.36055e+06	7.8888e+06	NotUnique	High	3	0.8053	0	1	1	1	686.349	0.18	0.00012	40.2697	7.43677e-06	7.09731e-13	4.94994
FALSE		High	Unambiguous	AAVPAAPEAADEER	[R].AAVPAAPEAADEER.[T]	1xTMTpro [N-Term]	1xTMTpro [N-Term]	3.39828	1	1	7	A0A6L0XRP7	A0A6L0XRP7 [267-280]			A0A6L0XRP7	0	1700.88	14	223050	274376	260360	309950	291895	248000	273686	298911	333613	343843	1.14308e+06	1.21388e+06	1.06921e+06	1.56086e+06	1.65978e+06		High	2	0.7707	0	1	1	1	850.943	0.74	0.00063	33.7934	7.43677e-06	3.37735e-09	3.39828
FALSE		High	Unambiguous	AMDIILHR	[R].AMDIILHR.[A]	1xTMTpro [N-Term]	1xTMTpro [N-Term]	0.333107	2	2	2	A4HYC1; E9AS55	A4HYC1 [585-592]; E9AS55 [585-592]			A4HYC1; E9AS55	0	1272.74	8	183019	288192	177730	239303	186995	152426	206332	132538	264091	166690	285331	372512	438044	326521	211355	NotUnique	High	3	0.4211	0	1	1	1	424.919	-0.01	0	57.7621	0.00179955	0.0445417	0.333107
FALSE		High	Unambiguous	AMDIILHR	[R].AMDIILHR.[A]	1xTMTpro [N-Term]; 1xOxidation [M2]	1xTMTpro [N-Term]; 1xOxidation [M2]	0.635671	2	2	2	A4HYC1; E9AS55	A4HYC1 [585-592]; E9AS55 [585-592]			A4HYC1; E9AS55	0	1288.74	8																NoQuanValues	High	3	0.5302	0	1	1	1	430.25	0.13	5e-05	40.0298	0.000507577	0.00874618	0.635671
FALSE		High	Unambiguous	ADRLEGQLEEQMR	[R].ADRLEGQLEEQMR.[H]	1xTMTpro [N-Term]; 1xOxidation [M12]	1xTMTpro [N-Term]; 1xOxidation [M12]	1.35921	1	1	2	E9AK71	E9AK71 [374-386]			E9AK71	1	1894.96	13	262668	348176	516730	553304	305564	369231	355360	510666	513797	619729	124647	132838	115680	131108	118802		High	3	0.7297	0	1	1	1	632.325	-0.47	-0.0003	40.0445	7.43677e-06	0.000225346	1.35921
FALSE		High	Unambiguous	VCAEDQNFLLQR	[R].VCAEDQNFLLQR.[C]	1xTMTpro [N-Term]; 1xCarbamidomethyl [C2]	1xTMTpro [N-Term]; 1xCarbamidomethyl [C2]	1.85048	2	2	2	A4HVL6; E9APB2	A4HVL6 [83-94]; E9APB2 [83-94]			A4HVL6; E9APB2	0	1796.93	12	568968	791149	986089	1.20351e+06	850993	859028	721113	856005	969709	1.2075e+06	725915	710553	1.23333e+06	1.18828e+06	744431	NotUnique	High	3	0.816	0	1	1	1	599.645	-4.11	-0.00246	67.3354	7.43677e-06	1.57169e-05	1.85048
FALSE		High	Unambiguous	ATATSDAATSASSAGSGGK	[K].ATATSDAATSASSAGSGGK.[T]	1xTMTpro [N-Term]; 1xTMTpro [K19]	1xTMTpro [N-Term]; 1xTMTpro [K19]	2.46642	1	1	2	E9AW94	E9AW94 [56-74]			E9AW94	0	2206.14	19	31765.9	41812.3	40452.8	53562	41128.7	42246.1	24452.5	45525.3	48427	43553.4	36605.8	33256.5	32707.5	36043.9	50953.1		High	3	0.8738	0	1	1	1	736.048	-6.35	-0.00467	24.1007	7.43677e-06	5.45863e-07	2.46642
FALSE		High	Unambiguous	HKQESALFEEMK	[R].HKQESALFEEMK.[Q]	1xTMTpro [N-Term]; 2xTMTpro [K2; K12]; 1xOxidation [M11]	1xTMTpro [N-Term]; 2xTMTpro [K2; K12]; 1xOxidation [M11]	1.5469	1	2	2	A0A6L0XED2	A0A6L0XED2 [195-206]			E9AWR3; A0A6L0XED2	1	2405.33	12	92199.2	90733.6	116318	146272	94990.4	102650	89503.7	119296	116185	153444	79896.7	104183	127705	82605	86297.1		High	4	0.707	0	1	1	1	602.087	-2.66	-0.0016	39.4671	7.43677e-06	8.1937e-05	1.5469
FALSE		High	Unambiguous	VLDLNHHPLR	[K].VLDLNHHPLR.[V]	1xTMTpro [N-Term]	1xTMTpro [N-Term]	0.808095	1	1	1	A0A6L0X2W4	A0A6L0X2W4 [324-333]			A0A6L0X2W4	0	1517.89	10	8868.19	7436	11732.7	10843.6	10890.3	9804.06	11730.5	13360.9	10326.1	12163.9	20568.8	15806.2	53399.2	29846.2	29161.4		High	4	0.4961	0	1	1	1	380.229	3.5	0.00133	40.1802	0.000253166	0.00370312	0.808095
FALSE		High	Unambiguous	MTYVAAHFDAAR	[R].MTYVAAHFDAAR.[T]	1xTMTpro [N-Term]	1xTMTpro [N-Term]	2.00659	1	1	2	E9AQT7	E9AQT7 [485-496]			E9AQT7	0	1656.85	12	1.07034e+06	1.25168e+06	1316894	991721	1.54492e+06	1.07719e+06	1.60548e+06	1.41725e+06	1.25482e+06	995620	524896	504411	546456	329215	413121		High	3	0.6817	0	1	1	1	552.954	-0.48	-0.00026	53.4929	7.43677e-06	6.70972e-06	2.00659
FALSE		High	Unambiguous	MTYVAAHFDAAR	[R].MTYVAAHFDAAR.[T]	1xOxidation [M1]; 1xTMTpro [N-Term]	1xOxidation [M1]; 1xTMTpro [N-Term]	2.76424	1	1	2	E9AQT7	E9AQT7 [485-496]			E9AQT7	0	1672.84	12	224744	246241	284235	228074	286952	222079	296785	313764	270781	230482	156101	122297	216040	140544	160770		High	3	0.7224	0	1	1	1	558.287	0.89	0.00049	40.3374	7.43677e-06	1.07463e-07	2.76424
FALSE		High	Unambiguous	LLVAHDHAMAIDHIGR	[R].LLVAHDHAMAIDHIGR.[L]	1xTMTpro [N-Term]; 1xOxidation [M9]	1xTMTpro [N-Term]; 1xOxidation [M9]	1.59325	1	2	1	A0A6L0XPR1	A0A6L0XPR1 [378-393]			A0A6L0XPR1; E9B452	0	2089.13	16																NoQuanValues	High	5	0.7659	0	1	1	1	418.632	-0.14	-6e-05	40.3002	7.43677e-06	6.37228e-05	1.59325
FALSE		High	Unambiguous	GGVQSDEDACAGGAEDAHTCVR	[R].GGVQSDEDACAGGAEDAHTCVR.[R]	1xTMTpro [N-Term]; 2xCarbamidomethyl [C10; C20]	1xTMTpro [N-Term]; 2xCarbamidomethyl [C10; C20]	3.38622	1	1	1	E9AS65	E9AS65 [624-645]			E9AS65	0	2566.12	22																NoQuanValues	High	3	1	0	1	1	1	856.045	-0.6	-0.00051	26.7283	7.43677e-06	3.60712e-09	3.38622
FALSE		High	Unambiguous	DEEQLRVEEEK	[R].DEEQLRVEEEK.[R]	1xTMTpro [N-Term]; 1xTMTpro [K11]	1xTMTpro [N-Term]; 1xTMTpro [K11]	3.04203	1	1	3	A0A6L0XUM3	A0A6L0XUM3 [47-57]			A0A6L0XUM3	1	2012.08	11	71251.1	69485.8	85653.9	99676.2	80847.9	72082.6	58133	86890.7	89027.3	138463	553185	1.99644e+06	1.65842e+06	1.57174e+06	494190		High	2	0.6632	0	1	1	1	1006.54	1.08	0.00109	40.4596	7.43677e-06	2.35984e-08	3.04203
FALSE		High	Unambiguous	NVYVIYTR	[R].NVYVIYTR.[I]	1xTMTpro [N-Term]	1xTMTpro [N-Term]	0.92464	2	2	2	A4I6P8; E9B1S0	A4I6P8 [109-116]; E9B1S0 [110-117]			A4I6P8; E9B1S0	0	1331.76	8	1.15402e+06	1.9638e+06	2.5669e+06	3290964	2.47416e+06	2.31331e+06	1.87606e+06	2.44088e+06	3.74975e+06	2.72945e+06	782907	578557	748979	910237	913225	NotUnique	High	2	0.7115	0	1	1	1	666.384	-2.42	-0.00161	54.9023	0.000176346	0.00209152	0.92464
FALSE		High	Unambiguous	RIDEEYAQQDAQLR	[R].RIDEEYAQQDAQLR.[Q]	1xTMTpro [N-Term]	1xTMTpro [N-Term]	3.85724	1	1	2	A0A6L0XFZ4	A0A6L0XFZ4 [251-264]			A0A6L0XFZ4	1	2039.05	14	70975.7	62530.1	117649	98145.2	96295.8	82319.5	87303.8	122698	137476	119034	2.22343e+06	2.55819e+06	1.69878e+06	1.05506e+06	1.262e+06		High	2	0.7437	0	1	1	1	1020.03	4.05	0.00413	40.5266	7.43677e-06	2.7594e-10	3.85724
FALSE		High	Unambiguous	AEDDVKDEDVNGAVER	[R].AEDDVKDEDVNGAVER.[S]	1xTMTpro [N-Term]; 1xTMTpro [K6]	1xTMTpro [N-Term]; 1xTMTpro [K6]	1.95439	1	3	2	A4HX30	A4HX30 [1337-1352]			A0A6L0X7L9; E9AQU4; A4HX30	1	2369.21	16	302308	276992	291767	355487	282274	273685	190935	322469	389402	313261	491984	449380	717681	418958	479234		High	3	0.5042	0	1	1	1	790.406	-1.21	-0.00096	40.4879	7.43677e-06	8.91959e-06	1.95439
FALSE		High	Unambiguous	DASSSASGGAAAGSGLDGSIGSGSR	[R].DASSSASGGAAAGSGLDGSIGSGSR.[A]	1xTMTpro [N-Term]	1xTMTpro [N-Term]	7.8097	1	1	2	E9AUI4	E9AUI4 [185-209]			E9AUI4	0	2386.14	25	40734.8	62691.9	71000.2	200193	40188.4	87781.3	53272.2	100197	131694	197179	21114.2	25150.1	12565.9	16596.8	17064		High	2	0.8719	0	1	1	1	1193.58	3.59	0.00429	40.5107	7.43677e-06	1.18413e-19	7.8097
FALSE		High	Unambiguous	DSDGFVSREEMMAK	[R].DSDGFVSREEMMAK.[V]	1xTMTpro [N-Term]; 1xTMTpro [K14]	1xTMTpro [N-Term]; 1xTMTpro [K14]	1.88618	2	2	2	E9B1B1; A4I620	E9B1B1 [44-57]; A4I620 [44-57]			E9B1B1; A4I620	1	2210.11	14	1.52689e+06	2.79761e+06	4.83817e+06	8.64728e+06	9.49291e+06	2.19437e+06	4.45328e+06	5.52805e+06	1.34935e+07	8.1257e+06	5.12171e+06	4.76647e+06	1.59058e+07	1.86636e+07	1.07949e+07	NotUnique	High	3	0.6772	0	1	1	1	737.374	0.08	6e-05	55.2472	7.43677e-06	1.29376e-05	1.88618
FALSE		High	Unambiguous	DSDGFVSREEMMAK	[R].DSDGFVSREEMMAK.[V]	1xTMTpro [N-Term]; 1xOxidation [M]; 1xTMTpro [K14]	1xTMTpro [N-Term]; 1xOxidation [M11; M12]; 1xTMTpro [K14]	0.719546	2	2	4	E9B1B1; A4I620	E9B1B1 [44-57]; A4I620 [44-57]			E9B1B1; A4I620	1	2226.1	14	319556	418887	594141	881944	928288	352782	539577	731374	1.31408e+06	782600	559130	619578	1.48064e+06	1.96787e+06	1.23723e+06	NotUnique	High	3	0.6358	0	1	1	1	742.706	0.53	0.00039	47.9405	0.000370466	0.0057345	0.719546
FALSE		High	Unambiguous	EVSVQQAEMVR	[R].EVSVQQAEMVR.[L]	1xTMTpro [N-Term]	1xTMTpro [N-Term]	2.61375	1	1	4	A4HX53	A4HX53 [1197-1207]			A4HX53	0	1579.84	11	418600	417915	561800	596020	612699	514176	476718	658356	758341	812097	6.71445e+06	7.90116e+06	8.97102e+06	1.08169e+07	1.05217e+07		High	2	0.6829	0	1	1	1	790.425	-0.23	-0.00018	47.318	7.43677e-06	2.44295e-07	2.61375
FALSE		High	Unambiguous	EVSVQQAEMVR	[R].EVSVQQAEMVR.[L]	1xTMTpro [N-Term]; 1xOxidation [M9]	1xTMTpro [N-Term]; 1xOxidation [M9]	2.06774	1	1	10	A4HX53	A4HX53 [1197-1207]			A4HX53	0	1595.84	11	854377	893814	1.18043e+06	1.18821e+06	953364	1.05078e+06	998648	1.99276e+06	1.2696e+06	1.43533e+06	3.15666e+06	3.46351e+06	4.26551e+06	4.81456e+06	4.72681e+06		High	2	0.576	0	1	1	1	798.425	2.73	0.00218	40.8991	7.43677e-06	4.80662e-06	2.06774
FALSE		High	Unambiguous	HKLDDFKK	[K].HKLDDFKK.[M]	1xTMTpro [N-Term]; 3xTMTpro [K2; K7; K8]	1xTMTpro [N-Term]; 3xTMTpro [K2; K7; K8]	0.591142	1	1	2	E9B6N5	E9B6N5 [84-91]			E9B6N5	2	2247.4	8	617982	843707	995186	1199255	1.03698e+06	670690	354098	1.06106e+06	1.10867e+06	921778	134934	116044	77005.7	65152.1	83281.2		High	5	0.8273	0	1	1	1	450.285	0.04	2e-05	40.5681	0.000609698	0.010996	0.591142
FALSE		High	Unambiguous	IAETEVMTEQESR	[R].IAETEVMTEQESR.[D]	1xTMTpro [N-Term]	1xTMTpro [N-Term]	3.64925	1	1	2	E9AI00	E9AI00 [58-70]			E9AI00	0	1826.91	13	344666	309628	357939	402570	324891	330380	363297	465959	587280	513026	3.58625e+06	4.05325e+06	4.28343e+06	4.77374e+06	4.89414e+06		High	2	0.8303	0	1	1	1	913.959	-1.13	-0.00103	51.9814	7.43677e-06	8.58546e-10	3.64925
FALSE		High	Unambiguous	IAETEVMTEQESR	[R].IAETEVMTEQESR.[D]	1xTMTpro [N-Term]; 1xOxidation [M7]	1xTMTpro [N-Term]; 1xOxidation [M7]	2.74021	1	1	8	E9AI00	E9AI00 [58-70]			E9AI00	0	1842.91	13	231256	239892	311607	258079	234807	246214	264222	374897	299634	314365	1.29663e+06	1.46558e+06	1.3591e+06	1.70645e+06	1.84862e+06		High	2	0.6808	0	1	1	1	921.956	-1.8	-0.00166	40.9824	7.43677e-06	1.22521e-07	2.74021
FALSE		High	Unambiguous	LEGDAAAEAATQPMQHAEDRDEAEEK	[K].LEGDAAAEAATQPMQHAEDRDEAEEK.[A]	1xTMTpro [N-Term]; 1xOxidation [M14]; 1xTMTpro [K26]	1xTMTpro [N-Term]; 1xOxidation [M14]; 1xTMTpro [K26]	2.48089	1	1	1	E9AKZ0	E9AKZ0 [288-313]			E9AKZ0	1	3436.64	26	59353.6	71891	50273.3	72341.3	45405.1	62032.4	37147.1	52031.2	58032.2	63477.1	117019	51953.2	56058.8	36020.3	105404		High	4	0.7293	0	1	1	1	859.918	2.96	0.00254	40.5918	7.43677e-06	5.04408e-07	2.48089
FALSE		High	Unambiguous	SDEEEVKEDIR	[R].SDEEEVKEDIR.[S]	1xTMTpro [N-Term]; 1xTMTpro [K7]	1xTMTpro [N-Term]; 1xTMTpro [K7]	1.4064	1	2	1	E9ANR3	E9ANR3 [1961-1971]			E9ANR3; E8NHH3	1	1957.04	11	421979	266784	599226	699849	514470	670362	254221	937006	581754	915947	369656	238305	208352	179786	187562		High	3	0.4775	0	1	1	1	653.02	3.89	0.00254	40.6204	7.43677e-06	0.000174971	1.4064
FALSE		High	Unambiguous	EHHAMNFGDEQGDEPTPDAYDATDK	[K].EHHAMNFGDEQGDEPTPDAYDATDK.[F]	1xTMTpro [N-Term]; 1xTMTpro [K25]	1xTMTpro [N-Term]; 1xTMTpro [K25]	4.83406	1	1	2	A0A6L0XRQ7	A0A6L0XRQ7 [59-83]			A0A6L0XRQ7	0	3398.54	25	24061.7	47647.6	31232.6	34926.6	39908.8	20772.1	33582.9	35758.5	97264.3	48054.3	2.07509e+06	762064	557127	281999	1.74996e+06		High	3	0.9348	0	1	1	1	1133.52	0.77	0.00087	47.1723	7.43677e-06	1.33577e-12	4.83406
FALSE		High	Unambiguous	EHHAMNFGDEQGDEPTPDAYDATDK	[K].EHHAMNFGDEQGDEPTPDAYDATDK.[F]	1xTMTpro [N-Term]; 1xOxidation [M5]; 1xTMTpro [K25]	1xTMTpro [N-Term]; 1xOxidation [M5]; 1xTMTpro [K25]	3.89762	1	1	6	A0A6L0XRQ7	A0A6L0XRQ7 [59-83]			A0A6L0XRQ7	0	3414.53	25	96460.1	105942	121933	121905	125319	114972	120686	125201	177790	132094	1.81523e+06	712604	563279	344993	1.55276e+06		High	3	0.8955	0	1	1	1	1138.85	5.62	0.00639	40.6721	7.43677e-06	2.21373e-10	3.89762
FALSE		High	Unambiguous	EFDVFNDSEEK	[R].EFDVFNDSEEK.[L]	1xTMTpro [N-Term]; 1xTMTpro [K11]	1xTMTpro [N-Term]; 1xTMTpro [K11]	2.90273	1	1	2	E9AJQ1	E9AJQ1 [70-80]			E9AJQ1	0	1966.99	11	1.04199e+06	1.84967e+06	1.83743e+06	2849848	1.02887e+06	1.63792e+06	995686	2.29606e+06	2.25098e+06	3.03827e+06	367886	334178	299464	216451	277804		High	2	0.6965	0	1	1	1	983.996	-2.31	-0.00227	76.2124	7.43677e-06	5.04689e-08	2.90273
FALSE		High	Unambiguous	ASAVNLDAMMDDDDEDHAPHER	[R].ASAVNLDAMMDDDDEDHAPHER.[C]	1xTMTpro [N-Term]; 1xOxidation [M9]	1xTMTpro [N-Term]; 1xOxidation [M9; M10]	2.97974	1	1	1	A0A6L0XWY7	A0A6L0XWY7 [1726-1747]			A0A6L0XWY7	0	2774.2	22	80842.1	75015.8	86993.9	92461.1	70009.8	70874.3	56941	90029.8	82825.9	106406	125686	105306	105893	83535.4	104395		High	4	0.0426	0	1	1	1	694.305	1.2	0.00083	40.7516	7.43677e-06	3.31521e-08	2.97974
FALSE		High	Unambiguous	GHGGFSVFAGVGER	[K].GHGGFSVFAGVGER.[T]	1xTMTpro [N-Term]	1xTMTpro [N-Term]	2.88888	1	4	13	A0A381MM20	A0A381MM20 [206-219]			E9AXJ6; A4I1G0; E9AXJ7; A0A381MM20	0	1680.88	14	2.26279e+06	2.88805e+06	2.87058e+06	3.63605e+06	2.00014e+06	2.72363e+06	2.29425e+06	2.92256e+06	3.35961e+06	4.59036e+06	2.42582e+06	2.42402e+06	2.96475e+06	2.54331e+06	3.3346e+06		High	3	0.7694	0	1	1	1	560.962	-3.34	-0.00187	53.2072	7.43677e-06	5.44311e-08	2.88888
FALSE		High	Unambiguous	SSVEQQLQDMER	[K].SSVEQQLQDMER.[K]	1xTMTpro [N-Term]	1xTMTpro [N-Term]	2.53657	1	1	2	Q9NJS2	Q9NJS2 [183-194]			Q9NJS2	0	1753.87	12	2.74287e+06	3.11341e+06	2.92676e+06	2.25054e+06	3.82615e+06	3.33543e+06	3.61604e+06	2.98397e+06	2.30375e+06	2.39676e+06	1.26013e+07	7.48834e+06	1.01073e+07	7.20631e+06	9.33974e+06		High	2	0.8381	0	1	1	1	877.437	-2.9	-0.00254	59.2982	7.43677e-06	3.72248e-07	2.53657
FALSE		High	Unambiguous	TLCIPFEQPEPAEGHECICK	[K].TLCIPFEQPEPAEGHECICK.[G]	1xTMTpro [N-Term]; 3xCarbamidomethyl [C3; C17; C19]; 1xTMTpro [K20]	1xTMTpro [N-Term]; 3xCarbamidomethyl [C3; C17; C19]; 1xTMTpro [K20]	3.48074	1	2	7	E9ARQ8	E9ARQ8 [692-711]			E9ARQ9; E9ARQ8	0	3023.49	20	4.53846e+06	6.71942e+06	4.40249e+06	5.86126e+06	4.11808e+06	4.86919e+06	5.07855e+06	4.03551e+06	5.61455e+06	5.25163e+06	1.21771e+06	1.30667e+06	1.37902e+06	1.47816e+06	1.01876e+06		High	3	0.7836	0	1	1	1	1008.5	-3.03	-0.00306	74.2438	7.43677e-06	2.15345e-09	3.48074
FALSE		High	Unambiguous	ASELVAEHARDEEALR	[R].ASELVAEHARDEEALR.[E]	1xTMTpro [N-Term]	1xTMTpro [N-Term]	1.71384	1	3	2	A0A6L0WZP4	A0A6L0WZP4 [5-20]; [658-673]; [1311-1326]; [1964-1979]; [2617-2632]			A0A6L0WZP4; E9AGL7; E9AGL6	1	2100.1	16	413548	588042	442974	686251	298981	603937	345854	654750	624297	1.24638e+06	170164	196341	437267	481468	1.44204e+06		High	4	0.5302	0	1	1	1	525.781	1.17	0.00062	40.8747	7.43677e-06	3.30832e-05	1.71384
FALSE		High	Unambiguous	HFVEGGDYGNRDTLINR	[R].HFVEGGDYGNRDTLINR.[F]	1xTMTpro [N-Term]	1xTMTpro [N-Term]	2.25935	2	5	5	E9AXZ9; A4I1V4	E9AXZ9 [268-284]; A4I1V4 [249-265]			E9AXZ8; E9AXZ9; A0A6L0XG31; A0A6L0XRE2; A4I1V4	1	2267.15	17	348863	508288	479023	804818	533493	460357	414152	530841	1.12596e+06	848670	548289	545565	826851	598245	580359	NotUnique	High	3	0.7203	0	1	1	1	756.387	-0.93	-0.0007	40.6799	7.43677e-06	1.68974e-06	2.25935
FALSE		High	Unambiguous	YYDAEEEGGSGYR	[R].YYDAEEEGGSGYR.[R]	1xTMTpro [N-Term]	1xTMTpro [N-Term]	3.21268	1	1	6	E9B6I9	E9B6I9 [221-233]			E9B6I9	0	1799.8	13	2.25191e+06	1.8777e+06	1.31441e+06	2.73629e+06	1.78558e+06	1.87878e+06	1.5935e+06	1.54122e+06	3.43046e+06	2.37391e+06	411049	248954	238597	141522	114025		High	2	0.9871	0	1	1	1	900.405	-0.73	-0.00066	40.905	7.43677e-06	9.29892e-09	3.21268
FALSE		High	Unambiguous	QQTDEMVEIVR	[K].QQTDEMVEIVR.[NS]	1xTMTpro [N-Term]	1xTMTpro [N-Term]	2.49715	2	2	1	A0A6L0XNC4; E8NHP9	A0A6L0XNC4 [144-154]; E8NHP9 [144-154]			A0A6L0XNC4; E8NHP9	0	1651.86	11	2.82059e+06	4.08556e+06	4.98076e+06	6.10587e+06	2.20723e+06	4.47751e+06	2.41961e+06	5468250	5.09011e+06	7.83883e+06	1.66705e+06	1.53584e+06	2.88429e+06	1584593	2858287	NotUnique	High	2	0.6422	0	1	1	1	826.437	1.47	0.00122	56.3706	7.43677e-06	4.61577e-07	2.49715
FALSE		High	Unambiguous	QQTDEMVEIVR	[K].QQTDEMVEIVR.[NS]	1xTMTpro [N-Term]; 1xOxidation [M6]	1xTMTpro [N-Term]; 1xOxidation [M6]	2.05949	2	2	3	A0A6L0XNC4; E8NHP9	A0A6L0XNC4 [144-154]; E8NHP9 [144-154]			A0A6L0XNC4; E8NHP9	0	1667.86	11	391761	438461	690021	684372	432240	486542	390882	662352	624028	715049	371131	297423	504740	331286	390459	NotUnique	High	2	0.6898	0	1	1	1	834.434	1.07	0.00089	41.628	7.43677e-06	5.0278e-06	2.05949
FALSE		High	Unambiguous	SDNMDDDALLSLTSSLPR	[R].SDNMDDDALLSLTSSLPR.[R]	1xTMTpro [N-Term]	1xTMTpro [N-Term]	0.338335	1	3	1	E9ATX5	E9ATX5 [402-419]			A4IDV4; E9ATX5; A0A6L0XSN0	0	2254.12	18																NoQuanValues	High	2	0.5951	0	1	1	1	1127.56	-1.52	-0.00172	102.828	0.00174461	0.0432658	0.338335
FALSE		High	Unambiguous	ALEEELRDR	[R].ALEEELRDR.[A]	1xTMTpro [N-Term]	1xTMTpro [N-Term]	1.36248	1	1	1	A4I2N6	A4I2N6 [1320-1328]			A4I2N6	1	1434.79	9	31268.4	31266.4	42355.5	40690.3	36031.8	36137	28770.2	38746.5	58382.7	59882.7	478822	356308	838718	503861	1.3977e+06		High	3	0.4338	0	1	1	1	478.934	1.06	0.00051	41.0166	7.43677e-06	0.00022144	1.36248
FALSE		High	Unambiguous	QQEANPSGNYADQMPMGSDPGYGGVR	[R].QQEANPSGNYADQMPMGSDPGYGGVR.[Q]	1xTMTpro [N-Term]; 1xOxidation [M14]	1xTMTpro [N-Term]; 1xOxidation [M14]	1.21935	1	1	1	Q6T9E1	Q6T9E1 [79-104]			Q6T9E1	0	3046.36	26																NoQuanValues	High	3	0.2105	0	1	1	1	1016.13	1.55	0.00158	48.129	2.88002e-05	0.000472537	1.21935
FALSE		High	Unambiguous	QQEANPSGNYADQMPMGSDPGYGGVR	[R].QQEANPSGNYADQMPMGSDPGYGGVR.[Q]	1xTMTpro [N-Term]; 2xOxidation [M14; M16]	1xTMTpro [N-Term]; 2xOxidation [M14; M16]	2.44309	1	1	1	Q6T9E1	Q6T9E1 [79-104]			Q6T9E1	0	3062.35	26																NoQuanValues	High	3	0.8708	0	1	1	1	1021.46	1.51	0.00154	41.028	7.43677e-06	6.19967e-07	2.44309
FALSE		High	Unambiguous	VTADVEEQK	[R].VTADVEEQK.[R]	1xTMTpro [N-Term]; 1xTMTpro [K9]	1xTMTpro [N-Term]; 1xTMTpro [K9]	2.35188	1	2	1	E9APS3	E9APS3 [79-87]			E9APS3; A4HW22	0	1626.92	9	124728	108470	132237	137750	127870	145624	77311.8	162447	107014	281226	113417	112619	105294	99971.1	119509		High	2	0.6938	0	1	1	1	813.963	-0.94	-0.00076	44.5663	7.43677e-06	1.01984e-06	2.35188
FALSE		High	Unambiguous	HGEVDESVAVTVPR	[R].HGEVDESVAVTVPR.[E]	1xTMTpro [N-Term]	1xTMTpro [N-Term]	3.83418	1	1	3	A4IAD0	A4IAD0 [148-161]			A4IAD0	0	1798.96	14	250813	199120	247462	255331	299474	245471	222620	194889	255276	245399	546124	282664	377620	137024	87032.1		High	3	0.8946	0	1	1	1	600.326	0.06	4e-05	40.6907	7.43677e-06	3.12958e-10	3.83418
FALSE		High	Unambiguous	YHNDHSLEPDYVEK	[R].YHNDHSLEPDYVEK.[A]	1xTMTpro [N-Term]; 1xTMTpro [K14]	1xTMTpro [N-Term]; 1xTMTpro [K14]	3.15459	1	1	4	E9AXP2	E9AXP2 [65-78]			E9AXP2	0	2354.19	14	221695	282372	261185	313500	180110	277874	230020	323414	366284	412202	553520	348488	333733	257903	363714		High	3	0.7694	0	1	1	1	785.4	-2.11	-0.00165	41.057	7.43677e-06	1.2768e-08	3.15459
FALSE		High	Unambiguous	LHQIAEAAK	[R].LHQIAEAAK.[W]	1xTMTpro [N-Term]; 1xTMTpro [K9]	1xTMTpro [N-Term]; 1xTMTpro [K9]	1.21439	1	2	1	A4I2N5	A4I2N5 [1917-1925]			A4I2N5; A0A6L0XS88	0	1588.97	9																NoQuanValues	High	3	0.726	0	1	1	1	530.327	-0.19	-0.0001	36.828	2.88002e-05	0.000484918	1.21439
FALSE		High	Unambiguous	VEATEHVPTETLQR	[R].VEATEHVPTETLQR.[L]	1xTMTpro [N-Term]	1xTMTpro [N-Term]	1.89431	1	1	1	A0A6L0WIE8	A0A6L0WIE8 [1373-1386]			A0A6L0WIE8	0	1914.03	14	77306.6	115702	141549	135875	101785	106815	107962	156833	110813	123883	179112	169074	164513	161067	181195		High	3	0.7994	0	1	1	1	638.681	1.18	0.00076	41.0976	7.43677e-06	1.23772e-05	1.89431
FALSE		High	Unambiguous	EQQLQCLEGASASPATR	[K].EQQLQCLEGASASPATR.[Q]	1xTMTpro [N-Term]; 1xCarbamidomethyl [C6]	1xTMTpro [N-Term]; 1xCarbamidomethyl [C6]	3.09499	1	1	2	A0A6L0WV78	A0A6L0WV78 [404-420]			A0A6L0WV78	0	2150.08	17	282842	308036	357839	309630	286357	303170	284428	342528	316201	322125	420756	354645	421798	398876	386843		High	2	0.7926	0	1	1	1	1075.54	-2.52	-0.00271	52.2132	7.43677e-06	1.7675e-08	3.09499
FALSE		High	Unambiguous	QLEAEQDAHAATMAQLQEQTR	[R].QLEAEQDAHAATMAQLQEQTR.[T]	1xTMTpro [N-Term]	1xTMTpro [N-Term]	5.31026	1	1	4	E9ARG5	E9ARG5 [13-33]			E9ARG5	0	2673.32	21	1.09812e+06	1.56556e+06	1.47928e+06	1.89166e+06	1.13399e+06	1.21079e+06	1.45566e+06	1.49315e+06	1.7052e+06	1.72803e+06	491043	461617	569633	430226	394659		High	3	0.8404	0	1	1	1	891.778	-1.54	-0.00138	50.369	7.43677e-06	9.93415e-14	5.31026
FALSE		High	Unambiguous	QLEAEQDAHAATMAQLQEQTR	[R].QLEAEQDAHAATMAQLQEQTR.[T]	1xTMTpro [N-Term]; 1xOxidation [M13]	1xTMTpro [N-Term]; 1xOxidation [M13]	5.3455	1	1	11	E9ARG5	E9ARG5 [13-33]			E9ARG5	0	2689.32	21	652089	837099	798968	1.10135e+06	698626	718089	825784	847201	972149	923892	409303	390535	382394	359934	396614		High	3	0.8533	0	1	1	1	897.112	1.08	0.00097	41.4856	7.43677e-06	8.19627e-14	5.3455
FALSE		High	Unambiguous	DDAGAAAAALR	[R].DDAGAAAAALR.[G]	1xTMTpro [N-Term]	1xTMTpro [N-Term]	1.52072	2	2	1	E9ANI8; A4HUV3	E9ANI8 [509-519]; A4HUV3 [510-520]			E9ANI8; A4HUV3	0	1305.71	11	285535	330126	377632	399866	329029	322986	380838	389898	414421	401932	253045	230656	318793	282866	230517	NotUnique	High	2	0.4448	0	1	1	1	653.359	1.3	0.00085	41.1246	7.43677e-06	9.44216e-05	1.52072
FALSE		High	Unambiguous	LLIHEPR	[R].LLIHEPR.[S]	1xTMTpro [N-Term]	1xTMTpro [N-Term]	0.292934	1	2	1	A4I2E4	A4I2E4 [208-214]			A4I2E4; A0A6L0XRX9	0	1181.73	7	10111.5	10277	16022.3	12808.7	11072.3	12056.9	13334	21817.4	12753.4	16396.3	46447.1	61590.5	41469.7	59867.5	31169.4		High	3	0.4874	0	1	1	1	394.582	0.3	0.00012	41.14	0.00216291	0.0557201	0.292934
FALSE		High	Unambiguous	EALDLMMDTVPSK	[R].EALDLMMDTVPSK.[S]	1xTMTpro [N-Term]; 1xTMTpro [K13]	1xTMTpro [N-Term]; 1xTMTpro [K13]	2.9413	1	1	6	A0A6L0XUY0	A0A6L0XUY0 [183-195]			A0A6L0XUY0	0	2058.11	13	792334	933556	982842	953188	945728	750221	890856	879221	1.05931e+06	1.09337e+06	1.17511e+07	1.20436e+07	9.76959e+06	8.46958e+06	8.92255e+06		High	2	0.6877	0	1	1	1	1029.56	-3.45	-0.00355	96.497	7.43677e-06	4.08899e-08	2.9413
FALSE		High	Unambiguous	EALDLMMDTVPSK	[R].EALDLMMDTVPSK.[S]	1xTMTpro [N-Term]; 1xOxidation [M]; 1xTMTpro [K13]	1xTMTpro [N-Term]; 1xOxidation [M6; M7]; 1xTMTpro [K13]	2.4529	1	1	10	A0A6L0XUY0	A0A6L0XUY0 [183-195]			A0A6L0XUY0	0	2074.11	13	838141	1.22745e+06	1.11415e+06	1.0819e+06	938337	905233	1.10923e+06	1.10648e+06	1.03146e+06	1.11928e+06	7.85256e+06	8.0776e+06	7.15569e+06	6015659	6.93278e+06		High	2	0.0845	0	1	1	1	1037.56	-1.09	-0.00113	77.7662	7.43677e-06	5.87655e-07	2.4529
FALSE		High	Unambiguous	VPDAVDWR	[-].VPDAVDWR.[E]	1xTMTpro [N-Term]	1xTMTpro [N-Term]	0.515373	1	1	1	Q9TWP0	Q9TWP0 [1-8]			Q9TWP0	0	1261.69	8	1.76756e+06	2.4928e+06	8.63524e+06	8.16924e+06	7517570	5190959	3.35256e+06	10420707	7.96236e+06	6.75208e+06	1.3004e+06	1.10703e+06	1.28958e+06	1.1584e+06	1.05329e+06		High	2	0.6054	0	1	1	1	631.344	-3.42	-0.00216	63.8437	0.000787309	0.0163918	0.515373
FALSE		High	Unambiguous	QRPTPPEFEGDNTTCAASGETK	[R].QRPTPPEFEGDNTTCAASGETK.[S]	1xTMTpro [N-Term]; 1xCarbamidomethyl [C15]; 1xTMTpro [K22]	1xTMTpro [N-Term]; 1xCarbamidomethyl [C15]; 1xTMTpro [K22]	5.76547	1	1	4	E9AMA5	E9AMA5 [346-367]			E9AMA5	0	3001.48	22	521724	634871	462805	466346	474757	461188	511346	423672	463657	476514	134393	125904	235223	214855	408406		High	3	0.7827	0	1	1	1	1001.16	-1.29	-0.00129	42.9106	7.43677e-06	8.28477e-15	5.76547
FALSE		High	Unambiguous	YYDAEEEGGGGYR	[R].YYDAEEEGGGGYR.[R]	1xTMTpro [N-Term]	1xTMTpro [N-Term]	3.56717	1	1	5	A0A6L0XQG2	A0A6L0XQG2 [223-235]			A0A6L0XQG2	0	1769.79	13	272423	309936	335371	363216	304721	325559	342401	386607	447704	339974	4.25038e+06	2.7926e+06	3.02179e+06	2.0249e+06	1.42136e+06		High	2	0.8715	0	1	1	1	885.402	1.71	0.00151	41.2888	7.43677e-06	1.34366e-09	3.56717
FALSE		High	Unambiguous	RQPMDESGSVVDVVPER	[R].RQPMDESGSVVDVVPER.[A]	1xTMTpro [N-Term]	1xTMTpro [N-Term]	2.92854	1	1	1	A0A6L0XKD2	A0A6L0XKD2 [835-851]			A0A6L0XKD2	1	2204.13	17	619961	781435	728019	935927	683374	758747	715229	807508	736787	971673	1.71428e+06	1.38114e+06	1.31362e+06	872143	1.41175e+06		High	3	0.7238	0	1	1	1	735.382	0.91	0.00067	48.1776	7.43677e-06	4.38393e-08	2.92854
FALSE		High	Unambiguous	TPASVTSESGDGIEAR	[R].TPASVTSESGDGIEAR.[T]	1xTMTpro [N-Term]	1xTMTpro [N-Term]	3.67248	1	1	3	E9AL42	E9AL42 [751-766]			E9AL42	0	1880.95	16	72945.3	107561	124125	109852	133163	83252.2	94359.6	128865	139371	103202	28891.1	25813.6	26659.2	23114.8	29155.9		High	2	0.811	0	1	1	1	940.981	1.3	0.00122	41.3629	7.43677e-06	7.56318e-10	3.67248
FALSE		High	Unambiguous	RGGGGGSLTPAMSDDEDDGYENAPR	[R].RGGGGGSLTPAMSDDEDDGYENAPR.[V]	1xTMTpro [N-Term]	1xTMTpro [N-Term]	3.91655	1	1	3	A0A6L0XHW2	A0A6L0XHW2 [315-339]			A0A6L0XHW2	1	2828.27	25	17494.2	17906.9	20159.1	29990.7	23340.1	19523.5	21493.3	26174.7	43321	28089.6	178019	118672	189534	279447	175408		High	3	0.9643	0	1	1	1	943.43	1.54	0.00145	41.3651	7.43677e-06	1.99649e-10	3.91655
FALSE		High	Unambiguous	DQVHPDSLIEQR	[K].DQVHPDSLIEQR.[Q]	1xTMTpro [N-Term]	1xTMTpro [N-Term]	0.804726	1	1	1	E9APY2	E9APY2 [65-76]			E9APY2	0	1740.92	12	212403	276150	281889	275469	294094	239168	359060	299445	296955	284468	463125	546029	504088	664218	594733		High	3	0.6474	0	1	1	1	580.978	0.16	9e-05	41.3833	0.000271655	0.00376491	0.804726
FALSE		High	Unambiguous	AQGDVTGDNAAAPSADADASSSNDKPSS	[K].AQGDVTGDNAAAPSADADASSSNDKPSS.[-]	1xTMTpro [N-Term]; 1xTMTpro [K25]	1xTMTpro [N-Term]; 1xTMTpro [K25]	4.17152	1	1	1	E9B324	E9B324 [389-416]			E9B324	0	3214.52	28	88519	131796	141159	256645	81921.9	130388	85869	213784	217779	388024	52055.3	57448.9	42578.4	50834.3	49499.8		High	2	0.8811	0	1	1	1	1607.77	0.3	0.00049	41.4349	7.43677e-06	4.96556e-11	4.17152
FALSE		High	Unambiguous	GGLDAGDDGDSDSTQKTDMEEVTAR	[K].GGLDAGDDGDSDSTQKTDMEEVTAR.[R]	1xTMTpro [N-Term]; 1xTMTpro [K16]; 1xOxidation [M19]	1xTMTpro [N-Term]; 1xTMTpro [K16]; 1xOxidation [M19]	2.10414	1	1	1	E9AN38	E9AN38 [1012-1036]			E9AN38	1	3194.49	25																NoQuanValues	High	3	0.7756	0	1	1	1	1065.5	-0.9	-0.00096	41.4463	7.43677e-06	3.94082e-06	2.10414
FALSE		High	Unambiguous	WNAGALGADEASAACDNDCGSVVCPYSR	[R].WNAGALGADEASAACDNDCGSVVCPYSR.[Y]	1xTMTpro [N-Term]; 3xCarbamidomethyl [C15; C19; C24]	1xTMTpro [N-Term]; 3xCarbamidomethyl [C15; C19; C24]	4.94448	1	1	1	A4HVE9	A4HVE9 [636-663]			A4HVE9	0	3277.43	28	55890.1	81785.2	63551.1	56136.5	63849.8	70812.8	74168.4	74251.4	60133.1	64998.6	140412	126134	149098	125504	129904		High	3	0.9269	0	1	1	1	1093.14	-2.7	-0.00294	77.6578	7.43677e-06	7.31227e-13	4.94448
FALSE		High	Unambiguous	DSSMAQYMMSK	[R].DSSMAQYMMSK.[K]	1xTMTpro [N-Term]; 1xTMTpro [K11]	1xTMTpro [N-Term]; 1xTMTpro [K11]	2.96874	4	6	6	A0A6L0XP88; E9AHM8; P27741; E9B3L2	A0A6L0XP88 [593-603]; E9AHM8 [579-589]; P27741 [593-603]; E9B3L2 [593-603]			A0A6L0XP88; A0A6L0XYD2; E9AHM8; Q25293; P27741; E9B3L2	0	1886.93	11	1.57098e+07	3.83678e+07	1.1697e+07	2.00878e+07	1.09075e+07	1.02259e+07	1.15839e+07	6.36078e+06	1.51364e+07	1.12967e+07	6.45268e+06	6.87864e+06	1.40254e+07	4.05e+06	2.9332e+06	NotUnique	High	2	0.8743	0	1	1	1	943.965	-3.69	-0.00348	68.5777	7.43677e-06	3.52035e-08	2.96874
FALSE		High	Unambiguous	DSSMAQYMMSK	[R].DSSMAQYMMSK.[K]	1xTMTpro [N-Term]; 1xOxidation [M]; 1xTMTpro [K11]	1xTMTpro [N-Term]; 1xOxidation [M4; M8; M9]; 1xTMTpro [K11]	2.42225	4	6	15	A0A6L0XP88; E9AHM8; P27741; E9B3L2	A0A6L0XP88 [593-603]; E9AHM8 [579-589]; P27741 [593-603]; E9B3L2 [593-603]			A0A6L0XP88; A0A6L0XYD2; E9AHM8; Q25293; P27741; E9B3L2	0	1902.93	11	4.70731e+06	8.45078e+06	4.95557e+06	6.17936e+06	4.64108e+06	3.96168e+06	4.83495e+06	3.79316e+06	5.17079e+06	4.34882e+06	3.40676e+06	3.72534e+06	4.90041e+06	3.30754e+06	3.04314e+06	NotUnique	High	2	0.1159	0	1	1	1	951.964	-2.53	-0.00241	58.7883	7.43677e-06	6.94659e-07	2.42225
FALSE		High	Unambiguous	DSSMAQYMMSK	[R].DSSMAQYMMSK.[K]	1xTMTpro [N-Term]; 2xOxidation [M8; M]; 1xTMTpro [K11]	1xTMTpro [N-Term]; 2xOxidation [M4; M8; M9]; 1xTMTpro [K11]	1.37057	4	6	3	A0A6L0XP88; E9AHM8; P27741; E9B3L2	A0A6L0XP88 [593-603]; E9AHM8 [579-589]; P27741 [593-603]; E9B3L2 [593-603]			A0A6L0XP88; A0A6L0XYD2; E9AHM8; Q25293; P27741; E9B3L2	0	1918.92	11	146114	209661	138958	182177	117697	115858	133603	129643	157401	118600	106747	107325	142500	111986	86941.9	NotUnique	High	3	0.6577	0	1	1	1	640.312	0.26	0.00017	41.5131	7.43677e-06	0.000212049	1.37057
FALSE		High	Unambiguous	SAESQASEEGMSTASATSTAFR	[K].SAESQASEEGMSTASATSTAFR.[T]	1xTMTpro [N-Term]; 1xOxidation [M11]	1xTMTpro [N-Term]; 1xOxidation [M11]	4.09584	1	1	9	E9B112	E9B112 [970-991]			E9B112	0	2526.16	22	645848	624876	1164604	907344	1.20242e+06	804210	902546	1.22838e+06	1.0386e+06	972981	425523	327756	316245	286848	340114		High	3	0.8974	0	1	1	1	842.724	-0.78	-0.00066	41.277	7.43677e-06	7.50473e-11	4.09584
FALSE		High	Unambiguous	GDVVPK	[R].GDVVPK.[D]	1xTMTpro [N-Term]; 1xTMTpro [K6]	1xTMTpro [N-Term]; 1xTMTpro [K6]	0.443673	1	5	4	E9AP62	E9AP62 [418-423]			E8NHQ9; E9AP62; E9AGK7; A0A6L0WW89; A0A6L0WLV3	0	1222.77	6	4.7327e+06	5.65263e+06	6.10642e+06	4.13281e+06	4.87057e+06	3.39078e+06	3.23606e+06	7.28067e+06	4.68575e+06	4.60992e+06	3.89885e+06	4.89085e+06	3.01308e+06	3.45002e+06	4.09556e+06		High	2	0.2732	0	1	1	1	611.885	-1.72	-0.00105	41.143	0.00106978	0.0241764	0.443673
FALSE		High	Unambiguous	ASAVNLDAMMDDDDEGHAPHER	[R].ASAVNLDAMMDDDDEGHAPHER.[C]	1xTMTpro [N-Term]	1xTMTpro [N-Term]	4.10323	1	1	1	E9B1R9	E9B1R9 [1723-1744]			E9B1R9	0	2700.19	22	264726	328816	321064	507950	330614	287136	347730	410878	353119	470242	381806	223416	318348	216172	269649		High	4	0.9324	0	1	1	1	675.803	-1.61	-0.00108	52.5869	7.43677e-06	7.20803e-11	4.10323
FALSE		High	Unambiguous	ASAVNLDAMMDDDDEGHAPHER	[R].ASAVNLDAMMDDDDEGHAPHER.[C]	1xTMTpro [N-Term]; 1xOxidation [M]	1xTMTpro [N-Term]; 1xOxidation [M9; M10]	1.97011	1	1	3	E9B1R9	E9B1R9 [1723-1744]			E9B1R9	0	2716.19	22	153155	175810	201018	223517	202502	175436	162128	218054	196462	202398	165349	178456	182751	170659	178619		High	4	0.1256	0	1	1	1	679.803	0.19	0.00013	32.4152	7.43677e-06	8.18681e-06	1.97011
FALSE		High	Unambiguous	AAVSTDVDSHADVDK	[R].AAVSTDVDSHADVDK.[T]	1xTMTpro [N-Term]; 1xTMTpro [K15]	1xTMTpro [N-Term]; 1xTMTpro [K15]	2.79923	2	2	1	O76239; E9AQJ6	O76239 [538-552]; E9AQJ6 [929-943]			O76239; E9AQJ6	0	2138.12	15																NoQuanValues	High	3	0.7408	0	1	1	1	713.382	4.23	0.00301	40.7106	7.43677e-06	8.87811e-08	2.79923
FALSE		High	Unambiguous	GEVGIYDDQR	[K].GEVGIYDDQR.[S]	1xTMTpro [N-Term]	1xTMTpro [N-Term]	2.11654	1	2	1	A4I9M6	A4I9M6 [142-151]			A0A6L0XZB4; A4I9M6	0	1455.74	10	85045.6	111605	128605	107600	69446.6	105092	99866.4	102423	198803	208334	3.52633e+06	3.56724e+06	2.81544e+06	3542517	4.06214e+06		High	2	0.7609	0	1	1	1	728.374	0.94	0.00069	41.6126	7.43677e-06	3.68302e-06	2.11654
FALSE		High	Unambiguous	VMDAESWVTCPR	[K].VMDAESWVTCPR.[D]	1xTMTpro [N-Term]; 1xCarbamidomethyl [C10]	1xTMTpro [N-Term]; 1xCarbamidomethyl [C10]	2.55939	1	1	4	E9B620	E9B620 [56-67]			E9B620	0	1754.85	12	2.8362e+06	4.78113e+06	2.67814e+06	4.07661e+06	2.54304e+06	3.07926e+06	3.39109e+06	2.82565e+06	3.9798e+06	3.75177e+06	930131	1.16409e+06	1.24477e+06	1.70727e+06	1.53757e+06		High	2	0.7908	0	1	1	1	877.925	-5.02	-0.00441	76.6819	7.43677e-06	3.28667e-07	2.55939
FALSE		High	Unambiguous	EPERPADAVYDCNMLR	[R].EPERPADAVYDCNMLR.[W]	1xTMTpro [N-Term]; 1xCarbamidomethyl [C12]; 1xOxidation [M14]	1xTMTpro [N-Term]; 1xCarbamidomethyl [C12]; 1xOxidation [M14]	1.26013	1	1	4	A4HU74	A4HU74 [793-808]			A4HU74	0	2256.07	16	290817	286983	347687	302919	333925	317258	295373	382523	344820	382833	1.94884e+06	2.46088e+06	1.75859e+06	2.42652e+06	2.68628e+06		High	3	0.6914	0	1	1	1	752.694	-1.21	-0.00091	41.2756	1.46582e-05	0.00038148	1.26013
FALSE		High	Unambiguous	AATTADGDSAPMSVQEAVR	[K].AATTADGDSAPMSVQEAVR.[I]	1xTMTpro [N-Term]	1xTMTpro [N-Term]	4.21164	1	1	3	E9APH6	E9APH6 [189-207]			E9APH6	0	2181.08	19	4.13403e+06	4.85884e+06	4.76743e+06	3.84569e+06	5.8601e+06	4.10867e+06	5.04257e+06	5.27069e+06	3.47321e+06	3.71568e+06	251366	332467	219239	266152	337034		High	2	0.7266	0	1	1	1	1091.04	0	0	50.173	7.43677e-06	3.98918e-11	4.21164
FALSE		High	Unambiguous	AATTADGDSAPMSVQEAVR	[K].AATTADGDSAPMSVQEAVR.[I]	1xTMTpro [N-Term]; 1xOxidation [M12]	1xTMTpro [N-Term]; 1xOxidation [M12]	3.76911	1	1	14	E9APH6	E9APH6 [189-207]			E9APH6	0	2197.07	19	4.07687e+06	4.7592e+06	5.71027e+06	3.9646e+06	6.74032e+06	4.07123e+06	5.83042e+06	6.18105e+06	4.17628e+06	4.5339e+06	733386	619099	569902	441550	584760		High	2	0.825	0	1	1	1	1099.04	2.32	0.00255	42.3	7.43677e-06	4.46379e-10	3.76911
FALSE		High	Unambiguous	HQGDYVALENPMEVQQR	[R].HQGDYVALENPMEVQQR.[L]	1xTMTpro [N-Term]	1xTMTpro [N-Term]	3.84669	2	3	3	A4I9Y4; E9B4Z3	A4I9Y4 [587-603]; E9B4Z3 [511-527]			A0A6L0XQG8; A4I9Y4; E9B4Z3	0	2318.15	17	942269	1.05221e+06	1.15811e+06	1.16608e+06	1.11498e+06	961627	1.37246e+06	1.30044e+06	1.27321e+06	1.18297e+06	1.13374e+06	1.20478e+06	1.09208e+06	1.18124e+06	1.22818e+06	NotUnique	High	3	0.8078	0	1	1	1	773.388	-0.56	-0.00043	54.3421	7.43677e-06	2.92297e-10	3.84669
FALSE		High	Unambiguous	HQGDYVALENPMEVQQR	[R].HQGDYVALENPMEVQQR.[L]	1xTMTpro [N-Term]; 1xOxidation [M12]	1xTMTpro [N-Term]; 1xOxidation [M12]	3.61717	2	3	4	A4I9Y4; E9B4Z3	A4I9Y4 [587-603]; E9B4Z3 [511-527]			A0A6L0XQG8; A4I9Y4; E9B4Z3	0	2334.15	17	607162	608169	734046	602529	740251	647888	711934	750808	727014	764616	1.19346e+06	1.38607e+06	1.15717e+06	990567	1.02931e+06	NotUnique	High	3	0.8004	0	1	1	1	778.72	-0.99	-0.00077	41.8825	7.43677e-06	1.02279e-09	3.61717
FALSE		High	Unambiguous	AAAAAAAAAGDGNSASDPLDTMAEEDR	[R].AAAAAAAAAGDGNSASDPLDTMAEEDR.[V]	1xTMTpro [N-Term]	1xTMTpro [N-Term]	3.10365	1	1	1	A4HTZ5	A4HTZ5 [227-253]			A4HTZ5	0	2823.3	27	368362	477718	450330	399341	388509	457215	512851	464687	422392	345917	145031	144345	142356	66893.1	111442		High	3	0.9197	0	1	1	1	941.773	1.06	0.001	72.9108	7.43677e-06	1.68597e-08	3.10365
FALSE		High	Unambiguous	AAAAAAAAAGDGNSASDPLDTMAEEDR	[R].AAAAAAAAAGDGNSASDPLDTMAEEDR.[V]	1xTMTpro [N-Term]; 1xOxidation [M22]	1xTMTpro [N-Term]; 1xOxidation [M22]	2.43207	1	1	1	A4HTZ5	A4HTZ5 [227-253]			A4HTZ5	0	2839.3	27	75256.5	81031.9	90951.3	79312	106182	75391.5	92393.2	99174	85893.2	94750.6	228244	218437	131078	161516	227491		High	3	0.906	0	1	1	1	947.102	-1.62	-0.00154	59.1184	7.43677e-06	6.58408e-07	2.43207
FALSE		High	Unambiguous	ACDEAGALTSTAPTR	[R].ACDEAGALTSTAPTR.[F]	1xTMTpro [N-Term]; 1xCarbamidomethyl [C2]	1xTMTpro [N-Term]; 1xCarbamidomethyl [C2]	3.7805	1	1	4	E9AXH8	E9AXH8 [616-630]			E9AXH8	0	1824.91	15	636787	683821	973574	512700	662655	553215	744523	781627	513573	412626	143613	191526	231924	209172	171611		High	2	0.8024	0	1	1	1	912.958	0.82	0.00075	41.7497	7.43677e-06	4.19461e-10	3.7805
FALSE		High	Unambiguous	AYVNSPEECEEVCR	[K].AYVNSPEECEEVCR.[R]	1xTMTpro [N-Term]; 2xCarbamidomethyl [C9; C13]	1xTMTpro [N-Term]; 2xCarbamidomethyl [C9; C13]	3.01123	2	2	4	E9B297; A0A6L0XX54	E9B297 [196-209]; A0A6L0XX54 [196-209]			E9B297; A0A6L0XX54	0	2045.92	14	304051	432906	446943	837428	309723	406475	319885	482337	685592	677738	389119	339459	304612	355457	309261	NotUnique	High	2	0.8851	0	1	1	1	1023.47	1.2	0.00123	41.7761	7.43677e-06	2.79176e-08	3.01123
FALSE		High	Unambiguous	NVSTCAAEMHFEDEATR	[R].NVSTCAAEMHFEDEATR.[H]	1xTMTpro [N-Term]; 1xCarbamidomethyl [C5]	1xTMTpro [N-Term]; 1xCarbamidomethyl [C5]	4.38853	1	1	2	E9B2M1	E9B2M1 [76-92]			E9B2M1	0	2272.03	17	2.16002e+06	2.4415e+06	2.50875e+06	2.04441e+06	3.42103e+06	2.21878e+06	2.07473e+06	2.26032e+06	2.01757e+06	2.06326e+06	309216	369881	219114	288242	240162		High	3	0.8569	0	1	1	1	758.012	-2.88	-0.00218	48.6547	7.43677e-06	1.51934e-11	4.38853
FALSE		High	Unambiguous	NVSTCAAEMHFEDEATR	[R].NVSTCAAEMHFEDEATR.[H]	1xTMTpro [N-Term]; 1xCarbamidomethyl [C5]; 1xOxidation [M9]	1xTMTpro [N-Term]; 1xCarbamidomethyl [C5]; 1xOxidation [M9]	3.89314	1	1	9	E9B2M1	E9B2M1 [76-92]			E9B2M1	0	2288.02	17	1.63396e+06	1.64167e+06	1.75422e+06	1.60295e+06	1.97438e+06	1.59104e+06	1.43575e+06	1.65859e+06	1.55307e+06	1.54217e+06	827013	842216	923433	1.01861e+06	969246		High	3	0.8524	0	1	1	1	763.347	0.94	0.00071	41.7883	7.43677e-06	2.26848e-10	3.89314
FALSE		High	Unambiguous	IEYGSAAAGGAEEGR	[R].IEYGSAAAGGAEEGR.[Q]	1xTMTpro [N-Term]	1xTMTpro [N-Term]	4.18187	1	1	14	E9AJL7	E9AJL7 [70-84]			E9AJL7	0	1741.87	15	5.09155e+06	6.33162e+06	8.99888e+06	5.5336e+06	8.9763e+06	5.22349e+06	1.14876e+07	7.53928e+06	5.45561e+06	5.0309e+06	939513	912442	1.04652e+06	928542	847499		High	2	0.8277	0	1	1	1	871.439	1.61	0.0014	35.2604	7.43677e-06	4.69286e-11	4.18187
FALSE		High	Unambiguous	LGTQMPSSTTAALALTSK	[R].LGTQMPSSTTAALALTSK.[Q]	1xTMTpro [N-Term]; 1xTMTpro [K18]	1xTMTpro [N-Term]; 1xTMTpro [K18]	1.61636	1	1	1	E9B3S5	E9B3S5 [40-57]			E9B3S5	0	2386.35	18	245889	267460	221074	252876	305277	244867	238885	192628	227126	231093	180745	162318	232465	175631	210521		High	3	0.7339	0	1	1	1	796.118	-4.75	-0.00378	84.4035	7.43677e-06	5.62101e-05	1.61636
FALSE		High	Unambiguous	SSEGSGQLQGVNNLER	[K].SSEGSGQLQGVNNLER.[Y]	1xTMTpro [N-Term]	1xTMTpro [N-Term]	1.01222	1	1	1	E9AK68	E9AK68 [105-120]			E9AK68	0	1979.01	16	25116.1	30066.3	48743.9	71340.9	41643.5	41413.3	35774.4	48394.1	66833.7	86948.1	48784.9	56200.4	45220.7	55078.8	38592.9		High	2	0.5204	0	1	1	1	990.009	0.17	0.00017	41.8101	0.000134336	0.00135783	1.01222
FALSE		High	Unambiguous	DAYLQEMHNENAIGTDEEEKQQEER	[R].DAYLQEMHNENAIGTDEEEKQQEER.[A]	1xTMTpro [N-Term]; 1xTMTpro [K20]	1xTMTpro [N-Term]; 1xTMTpro [K20]	5.45665	1	1	2	A0A6L0XMA0	A0A6L0XMA0 [1851-1875]; [2287-2311]			A0A6L0XMA0	1	3614.72	25	24445.5	53306.1	65755.4	56427.8	77162.7	3738.13	103311	82042	81295.6	163897	226799	3.82763e+06	3.90711e+06	4.75138e+06	401864		High	3	0.8274	0	1	1	1	1205.57	-2.6	-0.00314	50.5434	7.43677e-06	4.46885e-14	5.45665
FALSE		High	Unambiguous	DAYLQEMHNENAIGTDEEEKQQEER	[R].DAYLQEMHNENAIGTDEEEKQQEER.[A]	1xTMTpro [N-Term]; 1xOxidation [M7]; 1xTMTpro [K20]	1xTMTpro [N-Term]; 1xOxidation [M7]; 1xTMTpro [K20]	3.08599	1	1	4	A0A6L0XMA0	A0A6L0XMA0 [1851-1875]; [2287-2311]			A0A6L0XMA0	1	3630.71	25	32008.5	34628.2	41383.1	40621	42425.9	28938.4	33565.9	44797.6	44499	62377.1	110075	724578	735316	868422	163498		High	4	0.7159	0	1	1	1	908.436	3.33	0.00302	42.4101	7.43677e-06	1.85648e-08	3.08599
FALSE		High	Unambiguous	RTEMYSGSDIENVVR	[R].RTEMYSGSDIENVVR.[N]	1xTMTpro [N-Term]	1xTMTpro [N-Term]	3.24369	2	2	2	E9ALH4; A4I4W4	E9ALH4 [332-346]; A4I4W4 [332-346]			E9ALH4; A4I4W4	1	2060.04	15	1.23017e+06	1.34008e+06	1.17617e+06	1.60131e+06	1.11923e+06	1.17619e+06	1.22545e+06	1.37528e+06	1.62221e+06	1.49531e+06	1.62465e+06	1.08047e+06	1.74735e+06	1.17953e+06	1.32298e+06	NotUnique	High	3	0.8435	0	1	1	1	687.353	1.85	0.00127	49.3903	7.43677e-06	7.85155e-09	3.24369
FALSE		High	Unambiguous	EDAMLEEQETK	[K].EDAMLEEQETK.[L]	1xTMTpro [N-Term]; 1xTMTpro [K11]	1xTMTpro [N-Term]; 1xTMTpro [K11]	3.0036	2	2	4	E9AXM2; A0A6L0XHW2	E9AXM2 [276-286]; A0A6L0XHW2 [276-286]			E9AXM2; A0A6L0XHW2	0	1930.99	11	9.33748e+06	5.95255e+06	5.65427e+06	4.16749e+06	7.97801e+06	8.22552e+06	4.11072e+06	8.4141e+06	3.54017e+06	6.94502e+06	8.95868e+06	5.90192e+06	3.18607e+06	7.10873e+06	1.15746e+07	NotUnique	High	2	0.762	0	1	1	1	966	-0.24	-0.00023	52.6033	7.43677e-06	2.91056e-08	3.0036
FALSE		High	Unambiguous	EDAMLEEQETK	[K].EDAMLEEQETK.[L]	1xTMTpro [N-Term]; 1xOxidation [M4]; 1xTMTpro [K11]	1xTMTpro [N-Term]; 1xOxidation [M4]; 1xTMTpro [K11]	2.81528	2	2	10	E9AXM2; A0A6L0XHW2	E9AXM2 [276-286]; A0A6L0XHW2 [276-286]			E9AXM2; A0A6L0XHW2	0	1946.99	11	1.95114e+06	1.4668e+06	1.43149e+06	1.37565e+06	1.77138e+06	1.87612e+06	1.18886e+06	1.97365e+06	1.28097e+06	1.92039e+06	2.4924e+06	1.74459e+06	1.33097e+06	1.74893e+06	2.5202e+06	NotUnique	High	2	0.7514	0	1	1	1	973.998	0.43	0.00042	42.3344	7.43677e-06	8.13372e-08	2.81528
FALSE		High	Unambiguous	VADQQMQDQLPQDTR	[R].VADQQMQDQLPQDTR.[S]	1xTMTpro [N-Term]	1xTMTpro [N-Term]	3.43354	1	1	3	E9B132	E9B132 [496-510]			E9B132	0	2077.03	15	1.71694e+06	1.78986e+06	2.02563e+06	1.64687e+06	1.72436e+06	1.58324e+06	1.81778e+06	1.83733e+06	1.61773e+06	1.43026e+06	569740	498669	473080	393410	601534		High	2	0.7907	0	1	1	1	1039.02	0.93	0.00097	47.1194	7.43677e-06	2.78615e-09	3.43354
FALSE		High	Unambiguous	VADQQMQDQLPQDTR	[R].VADQQMQDQLPQDTR.[S]	1xTMTpro [N-Term]; 1xOxidation [M6]	1xTMTpro [N-Term]; 1xOxidation [M6]	2.51859	1	1	3	E9B132	E9B132 [496-510]			E9B132	0	2093.03	15	51211.2	67914.8	63143.7	60804.2	62645.9	55579.2	64169.8	67663.5	71418.3	60439.4	37137.8	33595.9	41636.2	33902.4	35409.7		High	3	0.8035	0	1	1	1	698.348	1.34	0.00093	28.472	7.43677e-06	4.1063e-07	2.51859
FALSE		High	Unambiguous	REQLAALK	[K].REQLAALK.[A]	1xTMTpro [N-Term]; 1xTMTpro [K8]	1xTMTpro [N-Term]; 1xTMTpro [K8]	1.23509	2	2	1	A0A6L0WSE5; E9ANZ7	A0A6L0WSE5 [793-800]; E9ANZ7 [790-797]			A0A6L0WSE5; E9ANZ7	1	1536.97	8	141990	305574	117222	127344	88069	126405	174713	138888	118122	103223	808848	122288	160859	83184.7	986721	NotUnique	High	3	0.1514	0	1	1	1	512.997	2.25	0.00115	41.9765	2.18855e-05	0.00043515	1.23509
FALSE		High	Unambiguous	YAVHFVNER	[R].YAVHFVNER.[M]	1xTMTpro [N-Term]	1xTMTpro [N-Term]	0.779722	2	2	2	E9AVZ4; A0A6L0XPF9	E9AVZ4 [2020-2028]; A0A6L0XPF9 [2017-2025]			E9AVZ4; A0A6L0XPF9	0	1438.78	9	1.04802e+06	1.25792e+06	1.02049e+06	1.02032e+06	1.32246e+06	1.24064e+06	1.33804e+06	863203	1.34751e+06	785923	1.36407e+06	1.43362e+06	1245312	1.88607e+06	1.31501e+06	NotUnique	High	3	0.7605	0	1	1	1	480.264	1.64	0.00078	41.986	0.000294647	0.00425776	0.779722
FALSE		High	Unambiguous	CEAELQVAAQR	[R].CEAELQVAAQR.[A]	1xCarbamidomethyl [C1]; 1xTMTpro [N-Term]	1xCarbamidomethyl [C1]; 1xTMTpro [N-Term]	2.68233	1	1	1	A4I7B8	A4I7B8 [727-737]			A4I7B8	0	1578.82	11																NoQuanValues	High	2	0.7455	0	1	1	1	789.918	3.49	0.00276	42.0126	7.43677e-06	1.68028e-07	2.68233
FALSE		High	Unambiguous	TMDVVFEK	[R].TMDVVFEK.[Q]	1xTMTpro [N-Term]; 1xTMTpro [K8]	1xTMTpro [N-Term]; 1xTMTpro [K8]	1.31371	2	2	1	A4HTZ5; E9AMS5	A4HTZ5 [791-798]; E9AMS5 [790-797]			A4HTZ5; E9AMS5	0	1576.89	8																NoQuanValues	High	2	0.4943	0	1	1	1	788.943	-7.18	-0.00566	72.6585	7.43677e-06	0.000287242	1.31371
FALSE		High	Unambiguous	WDSMNLMEQHELEK	[R].WDSMNLMEQHELEK.[Q]	1xTMTpro [N-Term]; 1xTMTpro [K14]	1xTMTpro [N-Term]; 1xTMTpro [K14]	4.26305	1	2	4	A0A6L0X9L5	A0A6L0X9L5 [525-538]			A4HY74; A0A6L0X9L5	0	2398.2	14	933167	874442	1.02063e+06	1.17003e+06	947853	1.00977e+06	1.06134e+06	916836	1.28256e+06	1.25932e+06	6.51821e+06	9.56641e+06	5.86288e+06	1.06738e+07	8.80545e+06		High	2	0.8456	0	1	1	1	1199.6	-3.46	-0.00414	76.3788	7.43677e-06	3.01325e-11	4.26305
FALSE		High	Unambiguous	WDSMNLMEQHELEK	[R].WDSMNLMEQHELEK.[Q]	1xTMTpro [N-Term]; 1xOxidation [M]; 1xTMTpro [K14]	1xTMTpro [N-Term]; 1xOxidation [M4; M7]; 1xTMTpro [K14]	2.7372	1	2	4	A0A6L0X9L5	A0A6L0X9L5 [525-538]			A4HY74; A0A6L0X9L5	0	2414.2	14	683405	1.03676e+06	1.02808e+06	1.27184e+06	785691	1.0224e+06	847699	1.18599e+06	894030	1.43893e+06	1.97594e+06	2.57057e+06	1.93704e+06	2.78488e+06	2.51055e+06		High	3	0.2984	0	1	1	1	805.4	-5.53	-0.00445	65.0708	7.43677e-06	1.24551e-07	2.7372
FALSE		High	Unambiguous	HFFEECVEAVLTPGGGMVR	[R].HFFEECVEAVLTPGGGMVR.[G]	1xTMTpro [N-Term]; 1xCarbamidomethyl [C6]	1xTMTpro [N-Term]; 1xCarbamidomethyl [C6]	4.45779	1	1	7	E9AHY6	E9AHY6 [1290-1308]			E9AHY6	0	2439.21	19	427718	506165	669868	808886	563823	569588	479760	789446	731518	852418	1.62056e+06	1.81936e+06	1.79322e+06	2.1596e+06	2.11652e+06		High	2	0.8628	0	1	1	1	1220.11	-0.32	-0.00039	92.5722	7.43677e-06	1.04113e-11	4.45779
FALSE		High	Unambiguous	HFFEECVEAVLTPGGGMVR	[R].HFFEECVEAVLTPGGGMVR.[G]	1xTMTpro [N-Term]; 1xCarbamidomethyl [C6]; 1xOxidation [M17]	1xTMTpro [N-Term]; 1xCarbamidomethyl [C6]; 1xOxidation [M17]	3.47742	1	1	4	E9AHY6	E9AHY6 [1290-1308]			E9AHY6	0	2455.21	19	802325	970649	717586	849881	796783	797084	1.09541e+06	805900	729165	892316	1.05256e+06	1.1426e+06	1.17924e+06	1.28941e+06	1.38028e+06		High	3	0.8015	0	1	1	1	819.07	-4.89	-0.004	86.402	7.43677e-06	2.1928e-09	3.47742
FALSE		High	Unambiguous	AYQQVHGGDVVEDAEAGSDTGSSAGAR	[R].AYQQVHGGDVVEDAEAGSDTGSSAGAR.[Q]	1xTMTpro [N-Term]	1xTMTpro [N-Term]	5.52622	1	1	2	A0A6L0XDQ1	A0A6L0XDQ1 [296-322]			A0A6L0XDQ1	0	2938.37	27	30247.3	23104.6	59686	54514.1	56841.3	43155.1	30912.8	58794.6	65191	57067.7	280162	200709	240471	109804	65886.7		High	3	0.9077	0	1	1	1	980.134	4.56	0.00447	41.7724	7.43677e-06	3.05701e-14	5.52622
FALSE		High	Unambiguous	LSDSTTKKPDAADENLSR	[K].LSDSTTKKPDAADENLSR.[A]	1xTMTpro [N-Term]; 2xTMTpro [K7; K8]	1xTMTpro [N-Term]; 2xTMTpro [K7; K8]	1.10953	1	1	1	E9B1G7	E9B1G7 [532-549]			E9B1G7	1	2860.58	18	116525	62819.1	122877	732773	156610	274039	74253.6	112763	811931	442723	124126	125383	174416	132492	103268		High	4	0.6623	0	1	1	1	715.902	0.49	0.00035	41.7992	6.2546e-05	0.000832632	1.10953
FALSE		High	Unambiguous	KLDSLDAR	[R].KLDSLDAR.[D]	1xTMTpro [N-Term]; 1xTMTpro [K1]	1xTMTpro [N-Term]; 1xTMTpro [K1]	0.475418	2	2	2	E9AZ37; A0A6L0XJ35	E9AZ37 [303-310]; A0A6L0XJ35 [303-310]			E9AZ37; A0A6L0XJ35	1	1525.92	8	1.44003e+06	1.79358e+06	1.23537e+06	1.55911e+06	1.40545e+06	1.13437e+06	507525	1.08279e+06	1.4623e+06	1.25961e+06	1.55289e+06	1.48247e+06	1.62115e+06	602161	971529	NotUnique	High	3	0.345	0	1	1	1	509.311	-0.05	-3e-05	41.9052	0.000902475	0.0203336	0.475418
FALSE		High	Unambiguous	DHGQVEDLLHECAR	[K].DHGQVEDLLHECAR.[L]	1xTMTpro [N-Term]; 1xCarbamidomethyl [C12]	1xTMTpro [N-Term]; 1xCarbamidomethyl [C12]	3.91278	1	1	2	E9AQD7	E9AQD7 [468-481]			E9AQD7	0	1982.97	14	134885	178664	200671	316788	169234	184647	160515	278838	283940	295374	261164	238570	264422	279530	218943		High	3	0.8337	0	1	1	1	661.662	2.61	0.00172	42.1633	7.43677e-06	2.03799e-10	3.91278
FALSE		High	Unambiguous	ACVEEDEGYAHGGAGAAEAAGEGSK	[R].ACVEEDEGYAHGGAGAAEAAGEGSK.[D]	1xTMTpro [N-Term]; 1xCarbamidomethyl [C2]; 1xTMTpro [K25]	1xTMTpro [N-Term]; 1xCarbamidomethyl [C2]; 1xTMTpro [K25]	4.99523	1	1	1	E9AYG2	E9AYG2 [1050-1074]			E9AYG2	0	3001.41	25	42285.5	55905.1	36251.3	49409.1	27733.2	60456.9	48688.1	41858.6	37411.5	35346.4	19441.2	18760.8	16799.9	17447.2	16494.4		High	3	0.9167	0	1	1	1	1001.14	0.08	8e-05	42.136	7.43677e-06	5.54313e-13	4.99523
FALSE		High	Unambiguous	VICAHQADIK	[K].VICAHQADIK.[G]	1xTMTpro [N-Term]; 1xCarbamidomethyl [C3]; 1xTMTpro [K10]	1xTMTpro [N-Term]; 1xCarbamidomethyl [C3]; 1xTMTpro [K10]	0.415936	1	2	1	A4I5G9	A4I5G9 [165-174]			E9B0R7; A4I5G9	0	1763.01	10	211335	276053	277154	284819	325035	246385	326571	292787	344167	292002	702533	409014	601145	329356	382354		High	3	0.6261	0	1	1	1	588.344	2.54	0.00149	42.1464	0.00118968	0.0281544	0.415936
[truncated: 60,424 more rows]
[truncated: 5 more columns]
