# Supplementary material for: Insights into Divergent Leishmaniasis Pathogenesis: A Quantitative Flagellar Proteomic Comparison of L. mexicana, L. amazonensis, and L. infantum
Source: Microorganisms. 2026 Jun 26;14(7):1411. doi: 10.3390/microorganisms14071411 (PMC13414411; doi:10.3390/microorganisms14071411)
Supplement: Supplementary file 1 [file microorganisms-14-01411-s001.zip › Table S2 Relative abundance of Leishmania flagella proteins_new2.xlsx]

## Sheet: Lm vs. La
Relative Abundance by Log2															Statistics (Lm vs La)						Protein Information
Lm_1	Lm_2	Lm_3	Lm_4	Lm_5	La_1	La_2	La_3	La_4	La_5	Li_1	Li_2	Li_3	Li_4	Li_5	Student's T-test Significant Lm_La	Student's T-test significant	-Log 10 (p value)	p-value	q-value	Log2(Lm/La)	Checked	Tags	Protein Group FDR Confidence: Combined	Protein FDR Confidence: Combined	Master	Proteins Unique Sequence ID	Accession	Description	Gene	Sum PEP Score	Coverage [%]	# Peptides	# PSMs	# Protein Unique Peptides	# Unique Peptides	# AAs	MW [kDa]	Score Sequest HT: Sequest HT	Protein Group IDs	Modifications
0	0.373332	-0.273142	0.489592	0.896007	0.532921	1.30594	0.0083847	0.778135	-0.120358	-1.71238	-1.7011	-1.92979	-1.87013	-1.88465			0.257136	0.553177	1	-0.203847	FALSE		High	High	IsMasterProtein	-9.22111e+18	E9ART5	P-type H(+)-exporting transporter OS=Leishmania mexicana (strain MHOM/GT/2001/U1103) OX=929439 GN=LMXM_18_1510 PE=3 SV=1	LMXM_18_1510	171.077	47	16	215	0	3	533	59.1	860.05	1
0	-0.0818701	-0.0107803	-0.50951	0.384974	-0.169338	0.226718	-0.0251408	-0.240685	-0.412498	2.10293	1.71245	1.27895	1.16678	0.713379			0.178544	0.662912	0.999058	0.0807514	FALSE		High	High	IsMasterProtein	-9.22063e+18	A4HXC6	Uncharacterized protein OS=Leishmania infantum OX=5671 GN=LINJ_17_0580 PE=4 SV=1	LINJ_17_0580	35.094	7	3	10	0	3	846	86.2	37.57	2
-0.0488729	-0.0491409	0.0148401	-0.253947	0	0.0611219	-0.0692024	0.000433922	-0.538253	-0.221598	0.055151	0.0202637	-0.192666	0.0241776	0.162221			0.314361	0.484885	0.999999	0.0860752	FALSE		High	High	IsMasterProtein	-9.21543e+18	A0A6L0XSM5	TatD_related_DNase_-_putative OS=Leishmania infantum OX=5671 GN=LINF_360049600 PE=4 SV=1	LINF_360049600	5.085	3	1	1	0	1	434	45.7	4.15	3
-0.523344	-0.449552	-0.481987	0	0.407512	-0.459169	-0.0685949	-0.381035	0.320261	-0.283442	1.14353	1.39578	1.11567	1.85074	1.13583			0.0545696	0.881922	1	-0.035078	FALSE		High	High	IsMasterProtein	-9.21345e+18	A0A6L0Y1W9	Hypothetical_protein_-_conserved OS=Leishmania infantum OX=5671 GN=LINF_360018600 PE=4 SV=1	LINF_360018600	45.58	45	9	18	0	3	193	22.5	70.09	4
0.388911	-0.053154	-0.216228	0.048007	-0.0061264	-0.0768518	0	-0.282596	-0.00463581	-0.0205612	3.33401	2.90668	3.00817	2.27258	3.05605			0.442007	0.361404	1	0.109211	FALSE		High	High	IsMasterProtein	-9.21285e+18	A0A6L0XPT3	Kinesin-like protein OS=Leishmania infantum OX=5671 GN=LINF_230013200 PE=3 SV=1	LINF_230013200	153.138	44	26	112	0	4	656	75.2	395.15	5
0.238256	0.276162	0.116232	-0.450268	0.715629	0.0132961	0.889991	0.13328	0	-0.355115	-1.74649	-1.87102	-1.96562	-2.03187	-2.04535			0.0549802	0.881089	1	0.0429119	FALSE		High	High	IsMasterProtein	-9.20822e+18	E9B703	Glyceraldehyde-3-phosphate dehydrogenase-like protein OS=Leishmania mexicana (strain MHOM/GT/2001/U1103) OX=929439 GN=LMXM_34_4750 PE=3 SV=1	LMXM_34_4750	51.666	33	7	30	0	6	349	36.3	139.8	6
-0.875799	-0.482354	0.0900135	0	0.158778	0.0141773	0.129424	0.649813	-0.415056	0.189992	0.0121431	-0.508742	-0.340618	-0.406611	-0.481813			0.627631	0.235705	1	-0.335542	FALSE		High	High	IsMasterProtein	-9.20794e+18	A0A6L0XCV9	Hypothetical_protein_-_conserved OS=Leishmania infantum OX=5671 GN=LINF_210021400 PE=4 SV=1	LINF_210021400	4.556	9	2	2	0	2	161	17.9	6.38	7
-0.241508	-0.234723	0.045208	0.14459	-0.144507	-0.37862	-0.345527	0.179817	0.0917168	0.483981	-0.641206	-0.0300322	0.83696	0.618955	0			0.204892	0.623889	1	-0.0924618	FALSE		High	High	IsMasterProtein	-9.20752e+18	E9B138	Uncharacterized protein OS=Leishmania mexicana (strain MHOM/GT/2001/U1103) OX=929439 GN=LMXM_29_2660 PE=4 SV=1	LMXM_29_2660	5.806	5	2	3	0	2	518	57.9	8.05	8
-0.18362	-0.399093	-0.0254631	0.376202	0.388819	-0.0389719	0.00538731	0.364949	0.350724	0.104506	0	-0.500943	-0.139251	0.286959	-0.632195			0.30376	0.496867	1	-0.12595	FALSE		High	High	IsMasterProtein	-9.20746e+18	E9AUV2	tRNA (Uracil-5-)-methyltransferase OS=Leishmania mexicana (strain MHOM/GT/2001/U1103) OX=929439 GN=LMXM_20_1710 PE=3 SV=1	LMXM_20_1710	13.263	7	3	6	0	2	604	65.3	17.77	9
-0.534014	-0.311921	0.428547	0.440197	0.0706549	0.139645	-0.482024	0.0415497	0.745888	0.0138216	-0.557698	-0.68267	-1.16901	-0.551335	0			0.0978049	0.798353	1	-0.0730831	FALSE		High	High	IsMasterProtein	-9.19855e+18	E9B125	Heat shock 70-related protein 1, mitochondrial OS=Leishmania mexicana (strain MHOM/GT/2001/U1103) OX=929439 GN=LMXM_29_2550 PE=3 SV=1	LMXM_29_2550	230.329	53	29	147	0	1	653	70.8	563.99	10
-0.22987	0.0783262	-0.265545	-0.433447	-0.567496	0	0.0956488	-0.24696	-0.349031	-0.702077	1.30751	1.30281	0.674511	0.172832	1.60624			0.0890713	0.814571	1	-0.0431225	FALSE		High	High	IsMasterProtein	-9.19667e+18	A4HV17	Palmitoyltransferase OS=Leishmania infantum OX=5671 GN=LINJ_11_1090 PE=3 SV=1	LINJ_11_1090	16.258	12	5	5	0	1	465	51	10.9	11
-0.0932093	0	-0.163386	-0.568124	0.312628	-0.223477	0.350338	-0.210486	-0.170445	-0.37944	1.48039	1.90998	1.76249	2.44675	2.11843			0.0453477	0.90085	1	0.024284	FALSE		High	High	IsMasterProtein	-9.19336e+18	A0A6L0XB77	Enkuring_domain-containig_protein OS=Leishmania infantum OX=5671 GN=LINF_200007800 PE=4 SV=1	LINF_200007800	94.064	49	14	86	0	7	353	39	314.13	12
-0.0155945	0.232619	0	0.469204	0.101531	-0.0206223	0.039403	0.00762558	0.295223	0.386907	-0.329089	-0.31515	-0.319304	-0.1669	-0.316679			0.0456983	0.900123	1	0.0158447	FALSE		High	High	IsMasterProtein	-9.19215e+18	E9AVW1	Ribonucleoside-diphosphate reductase small chain,putative OS=Leishmania mexicana (strain MHOM/GT/2001/U1103) OX=929439 GN=LMXM_22_1290 PE=3 SV=1	LMXM_22_1290	93.642	49	14	41	0	2	392	44.4	177.14	13
0	-0.0174284	-0.107349	-0.179823	-0.0572519	0.0895538	0.0531797	-0.02458	-0.135365	-0.279609	0.558051	0.563079	0.622938	0.338981	0.342546			0.0624361	0.866092	1	-0.0130066	FALSE		High	High	IsMasterProtein	-9.19189e+18	E9AWL0	Transcription elongation factor OS=Leishmania mexicana (strain MHOM/GT/2001/U1103) OX=929439 GN=LMXM_24_0210 PE=4 SV=1	LMXM_24_0210	14.875	7	2	3	0	2	337	36.8	11.58	14
-0.0588217	0.217669	0.0979557	0.690695	-0.686593	0.681782	0.247386	0.329168	0	0.510409	-1.34076	-1.30367	-1.23351	-1.19987	-1.11684			0.57723	0.26471	1	-0.301568	FALSE		High	High	IsMasterProtein	-9.18503e+18	E9ALV0	Sec16 Sec23-binding domain-containing protein OS=Leishmania mexicana (strain MHOM/GT/2001/U1103) OX=929439 GN=LMXM_08_29_1230 PE=3 SV=1	LMXM_08_29_1230	8.506	1	1	1	0	1	1955	203.8	5.48	15
0.293677	-0.124012	-0.208584	-0.143722	0.034111	0	-0.0475883	-0.109936	-0.15099	-0.146797	2.57141	2.56875	2.87374	2.79434	2.67683			0.271116	0.535654	1	0.0613565	FALSE		High	High	IsMasterProtein	-9.18466e+18	A4HU28	Putative DNA-directed RNA polymerase III subunit OS=Leishmania infantum OX=5671 GN=LINJ_09_1120 PE=4 SV=1	LINJ_09_1120	4.531	4	1	1	0	1	297	30.8	2.93	16
-0.0941458	-0.261593	0.087678	-0.0829268	0	-0.174493	-0.228071	0.241103	-0.0153799	-0.264332	1.5351	1.43625	2.34748	1.93688	1.79681			0.0589674	0.873037	1	0.018037	FALSE		High	High	IsMasterProtein	-9.17408e+18	A0A6L0WLS6	Hypothetical_protein_-_conserved OS=Leishmania infantum OX=5671 GN=LINF_120015300 PE=4 SV=1	LINF_120015300	47.933	10	9	12	0	4	1287	143.8	40.5	18
0.118411	-0.0785313	-0.0950956	-0.428344	0	-0.0869341	0.150322	-0.0343237	-0.276023	-0.283884	2.28948	2.65655	2.30359	2.91098	2.75771			0.0268165	0.94012	1	0.00945663	FALSE		High	High	IsMasterProtein	-9.17253e+18	A4HU74	Uncharacterized protein OS=Leishmania infantum OX=5671 GN=LINJ_09_1600 PE=4 SV=1	LINJ_09_1600	374.49	45	55	218	0	31	1544	173.8	781.07	19
0.442446	0.348592	-0.264307	0.0362873	0.0632982	0.152296	0.0893774	-0.0510006	0	0.22092	-0.760398	-0.535056	-0.772091	-0.210109	-0.750187			0.120345	0.757974	1	0.0429447	FALSE		High	High	IsMasterProtein	-9.16841e+18	E9AWV0	Hypothetical predicted multipass transmembrane protein OS=Leishmania mexicana (strain MHOM/GT/2001/U1103) OX=929439 GN=LMXM_24_1090 PE=4 SV=1	LMXM_24_1090	21.83	6	3	4	0	3	527	58.3	19.05	20
0.108891	-0.0283327	-0.182631	-0.303562	-0.110702	0	0.131745	-0.0519142	-0.0926781	-0.141999	2.29432	2.20918	2.17718	2.19315	2.08611			0.382541	0.414438	1	-0.072298	FALSE		High	High	IsMasterProtein	-9.16723e+18	A4IAZ4	Putative aldose 1-epimerase OS=Leishmania infantum OX=5671 GN=LINJ_35_0990 PE=3 SV=1	LINJ_35_0990	83.991	43	13	41	0	4	371	41.5	158.55	21
0.225062	-0.177486	-0.443793	-0.338792	0.295263	-0.0359392	0	-0.578174	-0.325313	-0.417089	0.79146	1.16843	0.88437	1.5318	1.18745			0.452969	0.352396	1	0.183354	FALSE		High	High	IsMasterProtein	-9.16619e+18	A4I068	RING-type domain-containing protein OS=Leishmania infantum OX=5671 GN=LINJ_23_0320 PE=4 SV=1	LINJ_23_0320	92.626	14	11	25	0	9	1102	117.6	122	22
0.0472088	0.364854	0	0.45154	0.270488	-0.065115	0.197036	-0.100466	0.451221	0.215838	-0.639148	-0.621161	-0.442541	-0.0651312	-0.355917			0.271777	0.534839	1	0.0871151	FALSE		High	High	IsMasterProtein	-9.16388e+18	E9B1U9	RNA polymerase II-associated protein 1 C-terminal domain-containing protein OS=Leishmania mexicana (strain MHOM/GT/2001/U1103) OX=929439 GN=LMXM_30_1490 PE=4 SV=1	LMXM_30_1490	15.97	2	3	6	0	2	1528	160.6	20.06	23
0.542656	0.756915	0.660532	0.11813	0.693683	0	0.653598	0.182228	-0.097374	-0.149444	-1.04705	-0.770045	-0.612415	-0.43221	-0.333328			1.33702	0.0460238	1	0.436581	FALSE		High	High	IsMasterProtein	-9.1632e+18	E9AUS9	Sperm-associated antigen 6 OS=Leishmania mexicana (strain MHOM/GT/2001/U1103) OX=929439 GN=LMXM_20_1400 PE=4 SV=1	LMXM_20_1400	195.495	63	23	168	0	1	510	55.1	704.46	24
-0.356928	-0.0152349	0.205906	0.288721	-0.312985	-0.0334759	-0.463717	0.220802	0	0.465938	-0.139724	-0.00977612	0.311152	0.220492	0.366779			0.144518	0.716939	1	-0.0760136	FALSE		High	High	IsMasterProtein	-9.1603e+18	A0A6L0WJ30	Guide_RNA_binding_protein_-_putative OS=Leishmania infantum OX=5671 GN=LINF_080016600 PE=4 SV=1	LINF_080016600	17.331	9	4	5	0	4	442	49.7	17.26	25
0.822254	0.706283	-0.0170059	0.0433178	0.143332	0.325489	0.429021	0	0.115543	-0.0340147	-1.2669	-0.883035	-0.934559	-0.72055	-0.931808			0.387598	0.40964	1	0.172429	FALSE		High	High	IsMasterProtein	-9.15884e+18	E9AYI8	Uncharacterized protein OS=Leishmania mexicana (strain MHOM/GT/2001/U1103) OX=929439 GN=LMXM_26_2080 PE=4 SV=1	LMXM_26_2080	18.663	10	2	4	0	2	316	33.1	17.52	26
-0.0371161	-0.11084	-0.164157	-0.232528	0.104029	-0.00780773	0.350555	-0.130782	-0.0546198	0	2.65715	3.38886	3.43571	4.32551	3.82112			0.566758	0.27117	1	-0.119592	FALSE		High	High	IsMasterProtein	-9.15563e+18	A0A6L0XTU4	Leucine_rich_repeat/Leucine_Rich_Repeat_-_putative OS=Leishmania infantum OX=5671 GN=LINF_360021800 PE=4 SV=1	LINF_360021800	54.489	25	9	26	0	4	503	53.8	94.86	27
0.0906448	-0.187034	-0.0435104	-0.326157	-0.0665808	-0.0653381	-0.00180149	0.0682621	0	-0.186597	3.23303	2.73842	3.62197	2.11127	1.64035			0.372328	0.424299	1	-0.0694324	FALSE		High	High	IsMasterProtein	-9.15494e+18	A4HS19	Uncharacterized protein OS=Leishmania infantum OX=5671 GN=LINJ_04_0230 PE=4 SV=1	LINJ_04_0230	32.869	19	5	14	0	4	290	31.9	44.62	28
-0.16632	-0.124928	-0.0595598	-0.357579	0	-0.151603	0.0431614	0.0683432	-0.236381	-0.382097	2.27169	1.86281	1.67334	1.40359	1.98629			0.0331591	0.92649	1	-0.00996208	FALSE		High	High	IsMasterProtein	-9.1522e+18	A4HYX7	Coatomer subunit beta OS=Leishmania infantum OX=5671 GN=LINJ_20_1390 PE=4 SV=1	LINJ_20_1390	84.607	20	15	38	0	4	999	109.5	139.56	29
0	-0.0890207	-0.174173	-0.37883	-0.39009	0.158295	-0.139731	0.0893936	-0.303307	-0.0629759	1.5594	1.66149	1.04904	1.92033	1.42694			0.680685	0.2086	1	-0.154758	FALSE		High	High	IsMasterProtein	-9.14918e+18	A0A6L0X109	WD_domain_-_G-beta_repeat_-_putative OS=Leishmania infantum OX=5671 GN=LINF_170008600 PE=4 SV=1	LINF_170008600	44.918	22	9	17	0	5	698	75.5	61.72	30
0.0953026	0.0695581	0	-0.146408	-0.0236006	-0.231396	-0.0188189	-0.105186	-0.141739	-0.166873	1.12232	0.799758	1.40364	0.783624	0.921078			1.36029	0.0436225	1	0.131773	FALSE		High	High	IsMasterProtein	-9.14195e+18	A4HVK6	Protein kinase domain-containing protein OS=Leishmania infantum OX=5671 GN=LINJ_13_0670 PE=4 SV=1	LINJ_13_0670	77.724	25	13	32	0	5	715	78.8	111.78	31
0.648716	0.545802	0.37723	-0.208187	0.873599	0.297422	0.945241	0.199827	0	-0.218551	-1.66393	-1.73988	-1.76321	-1.66101	-1.70903			0.326736	0.471264	1	0.202644	FALSE		High	High	IsMasterProtein	-9.14186e+18	E9APZ1	Uncharacterized protein OS=Leishmania mexicana (strain MHOM/GT/2001/U1103) OX=929439 GN=LMXM_14_1430 PE=4 SV=1	LMXM_14_1430	417.568	42	58	227	0	30	1754	193.3	845.16	32
-0.122087	-0.206415	0.370603	-0.234365	-0.0428944	0.0435438	-0.047121	0.746516	-0.125476	0.156557	0.0840054	0.141104	-0.179074	0	0.00457287			0.495881	0.319242	1	-0.201836	FALSE		High	High	IsMasterProtein	-9.14002e+18	A0A6L0XWY9	Cation_efflux_family_-_putative OS=Leishmania infantum OX=5671 GN=LINF_320024500 PE=4 SV=1	LINF_320024500	4.485	1	1	2	0	1	625	66.1	2.9	34
-0.161851	-0.02071	-0.00282192	0.772571	0.150612	0.0984049	-0.307865	-0.242158	0.316838	0.598719	-0.162554	0.113348	0.26155	0	-0.0777788			0.0848758	0.822478	1	0.0547722	FALSE		High	High	IsMasterProtein	-9.13829e+18	E9B1K1	J domain-containing protein OS=Leishmania mexicana (strain MHOM/GT/2001/U1103) OX=929439 GN=LMXM_30_0510 PE=4 SV=1	LMXM_30_0510	9.815	7	3	4	0	3	603	63.8	12.27	35
-0.0228434	0.0928802	-0.251342	-0.512759	0	-0.201003	0.297672	-0.338702	-0.408074	-0.516687	1.26266	1.70446	2.26857	1.73993	1.28314			0.212878	0.612522	1	0.0945461	FALSE		High	High	IsMasterProtein	-9.13396e+18	A4I7N2	Uncharacterized protein OS=Leishmania infantum OX=5671 GN=LINJ_32_0530 PE=4 SV=1	LINJ_32_0530	12.812	14	3	5	0	2	260	29.4	10.22	36
0.291594	0.327182	-0.0629177	0.259062	0.115249	0.00307846	0.114242	-0.143265	0	0.126985	-0.370782	-0.335944	-0.579596	-0.334311	-0.130678			1.03244	0.0928036	1	0.165826	FALSE		High	High	IsMasterProtein	-9.13333e+18	E9AMK8	RNA helicase OS=Leishmania mexicana (strain MHOM/GT/2001/U1103) OX=929439 GN=LMXM_09_0070 PE=3 SV=1	LMXM_09_0070	65.58	17	14	17	0	5	1233	137.3	58.41	37
0.0129967	-0.110837	0	-0.276859	-0.0090189	-0.1374	0.0592184	-0.173813	-0.287489	-0.316943	1.64027	2.08734	1.93212	2.14791	1.84986			0.515898	0.304861	1	0.0945415	FALSE		High	High	IsMasterProtein	-9.13114e+18	A0A6L0XXL0	Hypothetical_protein_-_conserved OS=Leishmania infantum OX=5671 GN=LINF_320006600 PE=4 SV=1	LINF_320006600	61.239	25	6	18	0	4	386	39.9	85.5	38
0.797893	0.0194225	-0.186069	-0.63746	-0.0182877	0.482755	0.0143127	-0.151629	-0.425624	-0.48259	0	0.217442	-0.597602	0.119205	0.268544			0.142452	0.720358	1	0.107655	FALSE		High	High	IsMasterProtein	-9.13048e+18	A0A6L0XN63	Hypothetical_protein_-_conserved OS=Leishmania infantum OX=5671 GN=LINF_330038300 PE=4 SV=1	LINF_330038300	30.438	16	3	8	0	3	235	25.2	33.32	39
0	0.111852	0.114616	0.277342	-0.449985	0.126881	-0.0896425	0.188864	0.166931	0.570369	-0.822984	-0.777692	-0.473129	-0.790133	-0.14707			0.527253	0.296993	1	-0.181915	FALSE		High	High	IsMasterProtein	-9.12909e+18	A4HSH1	Uncharacterized protein OS=Leishmania infantum OX=5671 GN=LINJ_05_0490 PE=4 SV=1	LINJ_05_0490	15.057	15	3	10	0	3	257	28.5	16.42	40
0.837496	0.68304	-0.310171	0	0.362803	0.364588	0.101497	-0.308731	0.042532	0.337855	-0.660974	-0.649278	-0.860807	-0.972779	-0.724817			0.37472	0.421968	1	0.207085	FALSE		High	High	IsMasterProtein	-9.126e+18	E9APS6	Kinesin OS=Leishmania mexicana (strain MHOM/GT/2001/U1103) OX=929439 GN=LMXM_14_0810 PE=3 SV=1	LMXM_14_0810	32.859	7	7	16	0	4	1252	134.1	45.55	41
-0.147381	-0.0181427	0.0862207	0.207204	-0.00607109	-0.00928593	0.362047	0.357827	0.387485	0	0.562874	-0.409334	0.0043726	-0.193151	-0.173038			0.954429	0.111063	1	-0.195249	FALSE		High	High	IsMasterProtein	-9.1179e+18	E9B6S8	Protein kinase domain-containing protein OS=Leishmania mexicana (strain MHOM/GT/2001/U1103) OX=929439 GN=LMXM_34_4000 PE=4 SV=1	LMXM_34_4000	82.011	13	13	17	0	1	1343	147	68.79	42
0.44939	0.423739	0.285872	-0.296059	0.780419	0.209341	0.97857	0.350178	0	-0.112208	-1.6977	-1.61816	-1.74861	-1.59442	-1.65198			0.0598883	0.871188	1	0.0434963	FALSE		High	High	IsMasterProtein	-9.1172e+18	E9AZS9	Cilia- and flagella-associated protein 52 OS=Leishmania mexicana (strain MHOM/GT/2001/U1103) OX=929439 GN=LMXM_28_1110 PE=3 SV=1	LMXM_28_1110	238.515	64	31	344	0	5	629	68.4	1558.41	43
-0.0916624	0.406408	0.546407	1.13546	-0.210005	0.579398	0	0.308316	0.580081	1.22452	-0.105164	-0.247999	-0.4915	-0.0903587	-0.35131			0.235805	0.581025	1	-0.181142	FALSE		High	High	IsMasterProtein	-9.11684e+18	E9APW8	Mitochondrial import inner membrane translocase subunit TIM50 OS=Leishmania mexicana (strain MHOM/GT/2001/U1103) OX=929439 GN=LMXM_14_1210 PE=3 SV=1	LMXM_14_1210	6.276	5	1	1	0	1	261	28.6	4.51	44
-0.221953	-0.0505238	-0.0844965	-0.450255	0	-0.128613	0.152233	-0.057271	0.0527239	-0.117685	3.34841	3.07853	3.56482	2.81471	2.60783			0.737492	0.183024	1	-0.141723	FALSE		High	High	IsMasterProtein	-9.11521e+18	A4I1X9	Cytosolic Fe-S cluster assembly factor NUBP2 homolog OS=Leishmania infantum OX=5671 GN=LINJ_26_0420 PE=3 SV=1	LINJ_26_0420	33.535	34	6	11	0	2	308	32.2	44.08	45
-0.121763	-0.106719	0.104046	-0.067564	-0.173438	0	-0.383615	0.0765038	-0.388294	-0.155234	1.60501	1.52486	2.57483	2.28964	2.30259			0.4088	0.390122	1	0.0970402	FALSE		High	High	IsMasterProtein	-9.11123e+18	A4HXG9	Phospholipid/glycerol acyltransferase domain-containing protein OS=Leishmania infantum OX=5671 GN=LINJ_17_1010 PE=4 SV=1	LINJ_17_1010	7.799	5	2	3	0	1	477	54.5	4.48	46
-0.0242281	0	0.163003	0.336164	-0.00594139	0.0832071	0.241232	0.460208	0.867568	0.535536	-0.586872	-0.547518	-0.107095	-0.332094	-0.592047			1.28218	0.0522175	1	-0.343751	FALSE		High	High	IsMasterProtein	-9.11102e+18	A4HUT9	NADH-cytochrome b5 reductase-like protein OS=Leishmania infantum OX=5671 GN=LINJ_11_0270 PE=4 SV=1	LINJ_11_0270	8.324	6	1	1	0	1	345	38.6	4.95	47
0.957764	0.761472	0	0.108612	0.0928106	0.0727482	0.263867	-0.15621	-0.104401	0.150624	-1.7717	-1.72887	-2.0841	-1.79448	-1.73303			0.825719	0.149376	1	0.338806	FALSE		High	High	IsMasterProtein	-9.11062e+18	E9ARX7	Kinesin-like protein OS=Leishmania mexicana (strain MHOM/GT/2001/U1103) OX=929439 GN=LMXM_19_0260 PE=3 SV=1	LMXM_19_0260	172.635	32	21	77	0	12	841	93.8	304.8	48
0.118014	0	-0.279378	-0.61229	-0.235977	-0.122167	0.235689	-0.305449	-0.184005	-0.281492	3.20207	2.98681	3.36169	2.90229	2.91313			0.173576	0.670539	1	-0.0704414	FALSE		High	High	IsMasterProtein	-9.1058e+18	A0A6L0XU16	Haloacid_dehalogenase-like_hydrolase-like_protein OS=Leishmania infantum OX=5671 GN=LINF_280019300 PE=4 SV=1	LINF_280019300	31.927	18	5	13	0	5	333	35.2	62.87	49
0.0143833	-0.224141	-0.256018	-0.570866	-0.0982962	0	0.0134916	-0.209583	-0.570343	-0.497739	1.16128	1.22661	1.8207	1.67222	1.38069			0.0589256	0.873121	1	0.0258472	FALSE		High	High	IsMasterProtein	-9.10446e+18	A0A6L0XHA5	Nuclear_pore_complex_protein_158 OS=Leishmania infantum OX=5671 GN=LINF_270008900 PE=4 SV=1	LINF_270008900	54.059	8	10	13	0	2	1547	158.5	46.92	50
0.295561	0.211373	0.111908	-0.115589	0.29403	0.198853	0.486407	0	0.139088	-0.288949	-1.08062	-1.11627	-1.30675	-1.04542	-0.853928			0.135018	0.732794	1	0.0523769	FALSE		High	High	IsMasterProtein	-9.1005e+18	E9B2G9	Replication termination factor 2 OS=Leishmania mexicana (strain MHOM/GT/2001/U1103) OX=929439 GN=LMXM_31_0473 PE=4 SV=1	LMXM_31_0473	2.686	7	1	1	0	1	206	22.7	3.1	51
-0.152555	-0.106155	-0.0935297	-0.0129633	-0.162712	0.136397	-0.360771	-0.0678835	0.173697	0	0.230333	0.264709	0.389846	0.686762	0.161529			0.365544	0.430979	0.998424	-0.081871	FALSE		High	High	IsMasterProtein	-9.09922e+18	E9AHZ2	Uncharacterized protein OS=Leishmania infantum OX=5671 GN=LINJ_36_6910 PE=4 SV=1	LINJ_36_6910	2.874	2	1	1	0	1	751	82.9	3.18	52
0	-0.097331	0.451647	1.69965	1.00575	-0.0722237	0.219125	0.145571	2.46413	1.09503	-0.784492	-1.27082	-1.88144	-1.85392	-1.39515			0.102336	0.790067	1	-0.158382	FALSE		High	High	IsMasterProtein	-9.09737e+18	E9AVW8	Farnesyl pyrophosphate synthase OS=Leishmania mexicana (strain MHOM/GT/2001/U1103) OX=929439 GN=LMXM_22_1360 PE=3 SV=1	LMXM_22_1360	98.945	32	11	111	0	3	362	41.1	306.77	53
0.1696	0.202292	0	0.159143	0.0748453	-0.0704918	0.0230837	0.0413609	-0.0568619	0.0990191	-0.801406	-0.527808	-0.605875	-0.290996	-0.50893			1.32818	0.04697	1	0.113954	FALSE		High	High	IsMasterProtein	-9.09577e+18	E9B3Z9	TOG domain-containing protein OS=Leishmania mexicana (strain MHOM/GT/2001/U1103) OX=929439 GN=LMXM_32_1620 PE=4 SV=1	LMXM_32_1620	75.821	23	16	23	0	6	905	101	81.15	54
-0.0503721	-0.240273	-0.00568295	-0.475045	0	-0.233804	0.130196	0.153991	-0.111362	-0.131466	2.82851	3.06079	2.54804	3.39997	3.12306			0.44353	0.360139	1	-0.115786	FALSE		High	High	IsMasterProtein	-9.09576e+18	A4HXU8	Putative dynein-light chain-protein OS=Leishmania infantum OX=5671 GN=LINJ_18_0730 PE=4 SV=1	LINJ_18_0730	46.038	49	5	47	0	3	250	25.9	152.6	55
0.453168	0.551939	-0.268401	0.250703	-0.10457	0.190682	0	0.0251131	0.154519	0.274258	-1.71338	-1.54786	-1.98052	-1.59123	-1.69205			0.106958	0.781703	1	0.0476532	FALSE		High	High	IsMasterProtein	-9.09457e+18	E9AJD4	Fatty acyl CoA syntetase 1 OS=Leishmania mexicana (strain MHOM/GT/2001/U1103) OX=929439 GN=LMXM_01_0470 PE=3 SV=1	LMXM_01_0470	90.28	36	20	62	0	11	696	77.3	217.64	56
0.168639	-0.0209579	-0.177382	-0.103169	-0.00955582	-0.00176525	0	-0.210481	0.056016	-0.0543308	3.38291	3.57249	2.82227	2.38609	2.37455			0.0665852	0.857857	1	0.0136269	FALSE		High	High	IsMasterProtein	-9.0931e+18	A0A6L0WHX1	Hypothetical_protein_-_conserved OS=Leishmania infantum OX=5671 GN=LINF_030006500 PE=4 SV=1	LINF_030006500	32.556	38	4	10	0	4	191	19.7	46.54	57
0.234224	0.225924	-0.0830441	-0.0894337	-0.140544	0	-0.0517626	-0.232952	-0.124418	-0.188745	1.1881	1.13975	1.99269	1.64531	1.49611			0.830964	0.147583	1	0.149001	FALSE		High	High	IsMasterProtein	-9.09283e+18	E9AWC9	Calponin-homology (CH) domain-containing protein OS=Leishmania mexicana (strain MHOM/GT/2001/U1103) OX=929439 GN=LMXM_23_1130 PE=4 SV=1	LMXM_23_1130	5.231	3	1	1	0	1	443	49.1	2.48	58
-0.354509	-0.502107	-0.413397	-0.510635	-0.178153	0.135153	0.20353	0	-0.225159	-0.298259	0.726808	0.639628	0.140913	0.245519	0.0761547			1.81713	0.0152361	1	-0.354813	FALSE		High	High	IsMasterProtein	-9.0922e+18	A4I9S8	Uncharacterized protein OS=Leishmania infantum OX=5671 GN=LINJ_34_1260 PE=4 SV=1	LINJ_34_1260	51.153	21	12	25	0	10	665	74.8	62.98	59
0.200477	0.341921	0.252007	-0.19596	0	0.233836	0.397266	0.411971	0.00934315	-0.538427	-0.72308	-0.899689	-1.29619	-1.04838	-0.873393			0.0291687	0.935042	1	0.0168911	FALSE		High	High	IsMasterProtein	-9.08847e+18	E9ALV2	Uncharacterized protein OS=Leishmania mexicana (strain MHOM/GT/2001/U1103) OX=929439 GN=LMXM_08_29_1210 PE=4 SV=1	LMXM_08_29_1210	26.59	15	4	8	0	2	371	40.3	32.07	60
0.220164	0.17041	-0.145411	0.0776167	0.0879078	-0.0268717	0	0.119048	0.142798	0.0997925	-0.737406	-0.785532	-0.646068	-0.570116	-0.611054			0.0775067	0.836553	1	0.015184	FALSE		High	High	IsMasterProtein	-9.08499e+18	E9AMU0	Phospholipid transporting ATPase-like protein,putative OS=Leishmania mexicana (strain MHOM/GT/2001/U1103) OX=929439 GN=LMXM_09_0890 PE=4 SV=1	LMXM_09_0890	92.707	10	16	27	0	10	2526	270.7	98.66	61
-0.233825	0	0.0688105	0.0717783	-0.138639	0.254514	0.0472507	0.175321	0.354217	0.117579	-0.230532	-0.237755	-0.314849	-0.223156	-0.203784			1.72072	0.0190229	1	-0.236151	FALSE		High	High	IsMasterProtein	-9.07733e+18	E9B0W4	Succinyl-CoA:3-ketoacid-coenzyme A transferase OS=Leishmania mexicana (strain MHOM/GT/2001/U1103) OX=929439 GN=LMXM_29_1940 PE=3 SV=1	LMXM_29_1940	16.499	10	3	5	0	2	499	53.1	19.86	62
0.370336	0.567602	-0.245795	0.590798	0.266569	0.16314	0	-0.570886	0.400821	0.119982	-1.1237	-0.80332	-0.349948	-0.141312	-1.28117			0.635418	0.231517	1	0.287291	FALSE		High	High	IsMasterProtein	-9.07597e+18	E9B6K0	EF-hand domain-containing protein OS=Leishmania mexicana (strain MHOM/GT/2001/U1103) OX=929439 GN=LMXM_34_3210 PE=4 SV=1	LMXM_34_3210	63.262	16	9	14	0	4	664	74.1	54.91	63
0.403763	0.0196676	-0.270475	0.255064	0.0375299	0.486801	-0.257155	0.00201988	0	0.156772	-1.3738	-1.31166	-1.57278	-1.3302	-1.2619			0.023516	0.947292	1	0.0114223	FALSE		High	High	IsMasterProtein	-9.07138e+18	E9B4P2	Centromere protein J C-terminal domain-containing protein OS=Leishmania mexicana (strain MHOM/GT/2001/U1103) OX=929439 GN=LMXM_33_0720 PE=4 SV=1	LMXM_33_0720	3.264	5	2	3	0	2	486	51.2	4.62	64
0.300737	0.337949	0	0.274578	0.164128	-0.0495148	-0.00361538	0.063261	0.118279	0.0532942	-0.99853	-1.13436	-1.00106	-1.43549	-1.12589			1.53253	0.0293409	1	0.179138	FALSE		High	High	IsMasterProtein	-9.07122e+18	E9AP24	RING-type domain-containing protein OS=Leishmania mexicana (strain MHOM/GT/2001/U1103) OX=929439 GN=LMXM_12_1240 PE=4 SV=1	LMXM_12_1240	17.295	5	3	4	0	3	868	95.9	11.8	65
0.491393	0	-0.442167	-0.215057	-0.285517	0.25306	0.524939	-0.287681	-0.260772	-0.265527	-0.270244	0.245558	0.234003	0.629864	0.220799			0.136368	0.730519	0.999344	-0.0830736	FALSE		High	High	IsMasterProtein	-9.07114e+18	E9AQ48	Katanin-like protein OS=Leishmania mexicana (strain MHOM/GT/2001/U1103) OX=929439 GN=LMXM_15_0500 PE=3 SV=1	LMXM_15_0500	13.882	4	2	3	0	1	1005	106.3	11.6	66
0.0933008	-0.197086	-0.0153608	-0.225064	0.322613	-0.295724	0	-0.203179	-0.156383	-0.366095	0.417816	0.473223	0.470988	0.459343	0.586234			0.885735	0.130096	1	0.199957	FALSE		High	High	IsMasterProtein	-9.07007e+18	A0A6L0XTZ0	Pyroglutamyl-peptidase_I_(C15_family) OS=Leishmania infantum OX=5671 GN=LINF_340025000 PE=3 SV=1	LINF_340025000	15.864	17	3	6	0	2	277	30.6	24.56	67
-0.329885	-0.270205	-0.077548	-0.712581	0.0117245	-0.373235	0	0.0475035	-0.418797	-0.433578	1.93674	1.70938	2.82634	2.28977	2.16972			0.0893967	0.81396	1	-0.0400772	FALSE		High	High	IsMasterProtein	-9.06795e+18	A0A6L0WSD8	Glutathione-S-transferase/glutaredoxin_-_putative OS=Leishmania infantum OX=5671 GN=LINF_140021300 PE=4 SV=1	LINF_140021300	56.299	34	9	25	0	1	311	35.5	99.53	68
0.00869465	-0.0990524	-0.0981951	-0.322301	0	-0.0687571	0.171871	-0.0995512	-0.140992	-0.18252	1.90545	2.18228	2.45413	2.69094	2.35601			0.174555	0.669028	1	-0.0381809	FALSE		High	High	IsMasterProtein	-9.06625e+18	A4HVL9	Uncharacterized protein OS=Leishmania infantum OX=5671 GN=LINJ_13_0800 PE=4 SV=1	LINJ_13_0800	119.535	27	16	38	0	16	821	87	140.45	69
-0.377401	0.284629	0.400808	0.542585	0.421348	0	-0.0121164	0.755949	0.399326	0.564134	-1.11087	-1.03836	-1.382	-1.01083	-1.10454			0.150582	0.706998	0.998873	-0.0870647	FALSE		High	High	IsMasterProtein	-9.06597e+18	E9B6Z2	J domain-containing protein OS=Leishmania mexicana (strain MHOM/GT/2001/U1103) OX=929439 GN=LMXM_34_4630 PE=4 SV=1	LMXM_34_4630	49.074	20	7	24	0	4	492	56	95.52	70
0.0434895	-0.426415	-0.0869427	-0.166306	0.224404	-0.165577	-0.187835	0	-0.0297489	-0.0144243	0.236421	0.38799	0.326113	0.389863	0.738642			0.00831672	0.981032	1	-0.00283699	FALSE		High	High	IsMasterProtein	-9.06568e+18	A4I3E0	Uncharacterized protein OS=Leishmania infantum OX=5671 GN=LINJ_28_0700 PE=4 SV=1	LINJ_28_0700	9.117	9	2	2	0	2	340	39.6	6.21	71
-0.168036	-0.113382	0.134229	0.162915	-0.190935	-0.0439272	-0.534433	0.226922	-0.0121183	0.531231	-0.00240326	0	0.575055	0.2724	0.319194			0.137135	0.729231	1	-0.0685768	FALSE		High	High	IsMasterProtein	-9.06418e+18	A4I9S7	Uncharacterized protein OS=Leishmania infantum OX=5671 GN=LINJ_34_1250 PE=4 SV=1	LINJ_34_1250	6.689	3	1	2	0	1	450	51.5	8.91	72
0.267238	0	-0.399518	-0.493108	-0.189585	-0.0431585	0.0466404	-0.342481	-0.292853	-0.484602	0.461908	0.419041	0.348121	0.0987873	0.182281			0.136563	0.730192	1	0.0602962	FALSE		High	High	IsMasterProtein	-9.06418e+18	A4HVG9	Putative N-acetyltransferase subunit ARD1 OS=Leishmania infantum OX=5671 GN=LINJ_13_0260 PE=3 SV=1	LINJ_13_0260	42.067	30	5	7	0	5	260	28.7	32.14	73
0.23556	0.0915813	0.0842047	0.00738621	-0.0026722	-0.0909739	0.0981388	0.0323133	-0.0635996	-0.0629101	0.0541897	0	-0.381522	-0.189432	-0.201138			0.966623	0.107988	1	0.100618	FALSE		High	High	IsMasterProtein	-9.0638e+18	E9B3R0	CYC2-like cyclin OS=Leishmania mexicana (strain MHOM/GT/2001/U1103) OX=929439 GN=LMXM_32_0770 PE=4 SV=1	LMXM_32_0770	12.282	4	2	2	0	2	891	94.8	7.92	74
0.857097	0.653786	-0.190547	0.24303	0	0.400941	0.279335	-0.345941	0.267713	0.0737495	-1.75302	-1.67755	-1.71221	-1.68658	-1.50734			0.32488	0.473282	1	0.177514	FALSE		High	High	IsMasterProtein	-9.06348e+18	E9B6X0	Snf7 OS=Leishmania mexicana (strain MHOM/GT/2001/U1103) OX=929439 GN=LMXM_34_4400 PE=4 SV=1	LMXM_34_4400	23.086	23	6	12	0	2	206	23.5	27.68	75
-0.321362	-0.177177	0.193791	0.111388	-0.38715	-0.0537081	-0.0652847	0.736203	-0.178842	-0.0589352	0.28231	0	0.609761	0.600025	0.239352			0.429912	0.37161	1	-0.191989	FALSE		High	High	IsMasterProtein	-9.06286e+18	E9B5N0	Serine/threonine-protein kinase TOR OS=Leishmania mexicana (strain MHOM/GT/2001/U1103) OX=929439 GN=LMXM_33_4530 PE=3 SV=1	LMXM_33_4530	55.929	7	12	17	0	3	2438	274.6	48.56	76
-0.198565	0.791158	0	0.263508	0.666419	-0.0540199	0.707076	0.147497	0.208157	0.243999	-1.78039	-1.69054	-1.9664	-1.94747	-1.98782			0.0872831	0.817931	1	0.0539623	FALSE		High	High	IsMasterProtein	-9.04995e+18	E9AJQ4	U2 splicing auxiliary factor OS=Leishmania mexicana (strain MHOM/GT/2001/U1103) OX=929439 GN=LMXM_03_0190 PE=4 SV=1	LMXM_03_0190	18.768	14	5	11	0	2	210	25	22.19	77
0	0.174701	-0.130779	-0.0636787	-0.108781	0.116344	0.0660677	-0.105679	-0.0200844	-0.251607	-0.0485048	0.0398531	1.49122	1.21479	0.646311			0.0554946	0.880046	1	0.0132839	FALSE		High	High	IsMasterProtein	-9.04797e+18	A0A6L0XTX5	NIPSNAP_-_putative OS=Leishmania infantum OX=5671 GN=LINF_360043200 PE=3 SV=1	LINF_360043200	12.077	20	3	6	0	3	200	23.1	22.53	79
0.303216	0.530464	0.59995	-0.0229025	0.97192	-0.00125027	0.922338	0.494304	0.115136	0	-1.29524	-1.27117	-1.38519	-1.20631	-1.1755			0.298168	0.503306	1	0.170424	FALSE		High	High	IsMasterProtein	-9.04565e+18	E9B2P6	Pentacotripeptide-repeat region of PRORP domain-containing protein OS=Leishmania mexicana (strain MHOM/GT/2001/U1103) OX=929439 GN=LMXM_31_1210 PE=4 SV=1	LMXM_31_1210	164.235	37	27	78	0	20	801	91	261.11	80
0.661586	1.01575	0.134513	0.184604	0.764601	-0.120816	1.15901	-0.0570345	0.674495	0	-1.11598	-1.25906	-1.6526	-1.35175	-1.23641			0.311635	0.487939	1	0.22108	FALSE		High	High	IsMasterProtein	-9.04302e+18	E9ANE2	Uncharacterized protein OS=Leishmania mexicana (strain MHOM/GT/2001/U1103) OX=929439 GN=LMXM_10_1280 PE=4 SV=1	LMXM_10_1280	54.332	39	9	21	0	2	316	35.4	74.1	81
0.212463	0.185597	-0.130058	0.550425	-0.444259	0	0.0155935	0.112234	0.458599	0.134612	-0.227612	-0.413104	-0.881838	-0.594947	-0.341572			0.141731	0.721554	1	-0.0693741	FALSE		High	High	IsMasterProtein	-9.04287e+18	E9ARM1	Uncharacterized protein OS=Leishmania mexicana (strain MHOM/GT/2001/U1103) OX=929439 GN=LMXM_18_0840 PE=4 SV=1	LMXM_18_0840	20.801	2	2	2	0	1	2017	211.1	7.65	82
0.254098	0.320105	-0.12902	0.026679	-0.572243	0.179187	0	0.027297	0.177911	0.440716	-1.43122	-1.42602	-2.09554	-1.95958	-1.80439			0.483669	0.328346	1	-0.185098	FALSE		High	High	IsMasterProtein	-9.04251e+18	E9AY89	Uncharacterized protein OS=Leishmania mexicana (strain MHOM/GT/2001/U1103) OX=929439 GN=LMXM_26_1100 PE=4 SV=1	LMXM_26_1100	17.567	22	2	10	0	2	126	14.5	43.74	83
-0.179366	-0.118723	0.00182247	-0.272708	0	-0.132088	0.0674582	-0.175515	-0.330336	-0.390041	0.976805	0.992189	0.512109	0.950397	1.03132			0.356951	0.439591	0.999051	0.0783094	FALSE		High	High	IsMasterProtein	-9.03889e+18	E9AWM3	Uncharacterized protein OS=Leishmania mexicana (strain MHOM/GT/2001/U1103) OX=929439 GN=LMXM_24_0340 PE=3 SV=1	LMXM_24_0340	4.551	3	2	2	0	2	975	106.1	5.78	84
-0.0686655	-0.318045	-0.0396662	-0.219447	0.145983	-0.132392	0	0.109284	-0.100093	-0.26865	0.896721	0.823841	0.713689	0.755819	0.642144			0.0770002	0.837529	1	-0.0215981	FALSE		High	High	IsMasterProtein	-9.03329e+18	A0A6L0XGI9	Regulator_of_chromosome_condensation_(RCC1 )_repeat_-_putative OS=Leishmania infantum OX=5671 GN=LINF_260012500 PE=4 SV=1	LINF_260012500	40.459	6	7	10	0	5	1745	182.2	27.45	85
0.483471	0.626004	0.241131	0	0.26792	0.218981	0.851933	-0.0692863	0.470028	-0.471265	-1.23042	-1.18204	-1.58993	-1.22801	-1.52907			0.19747	0.634644	1	0.123627	FALSE		High	High	IsMasterProtein	-9.03149e+18	E9B4I7	DUF1935 domain-containing protein OS=Leishmania mexicana (strain MHOM/GT/2001/U1103) OX=929439 GN=LMXM_33_0190 PE=4 SV=1	LMXM_33_0190	88.572	27	12	31	0	7	491	55.9	126.18	86
0.304765	0.279877	-0.0756655	0.12511	0	0.213088	0.0200958	-0.0156641	0.000916481	0.0550995	-1.11142	-1.03371	-1.24992	-1.11744	-0.954015			0.372982	0.423661	1	0.07211	FALSE		High	High	IsMasterProtein	-9.03044e+18	E9AY62	Uncharacterized protein OS=Leishmania mexicana (strain MHOM/GT/2001/U1103) OX=929439 GN=LMXM_26_0840 PE=4 SV=1	LMXM_26_0840	71.695	17	10	23	0	7	949	100.3	100.5	87
0.402976	0.582111	-0.544993	-0.676843	-0.261705	-0.24101	0.44067	-0.706592	-0.298381	-0.835896	0.909227	0.201099	0.447137	0	0.226384			0.286362	0.517175	1	0.228551	FALSE		High	High	IsMasterProtein	-9.03026e+18	A0A6L0XXV1	Adenylyl_cyclase-associated_protein_-_putative OS=Leishmania infantum OX=5671 GN=LINF_360065600 PE=3 SV=1	LINF_360065600	96.026	51	13	38	0	13	271	29.4	163.34	88
0.00832272	-0.20008	-0.229674	-0.189587	0.0198269	-0.374858	-0.0573301	-0.00531864	0	-0.478759	3.10879	2.02356	1.71928	1.40594	2.07294			0.231152	0.587284	1	0.0650148	FALSE		High	High	IsMasterProtein	-9.02805e+18	A0A6L0WU62	Hypothetical_protein OS=Leishmania infantum OX=5671 GN=LINF_150015600 PE=4 SV=1	LINF_150015600	14.36	8	2	3	0	2	366	36.2	12.99	89
0.195057	-0.220046	-0.613222	-0.621091	-0.173015	0	0.0837479	-1.04111	-0.214746	-0.812847	3.27296	3.07334	2.59673	2.13533	2.71417			0.158053	0.69494	1	0.110527	FALSE		High	High	IsMasterProtein	-9.0244e+18	A4I4S4	Protein kinase domain-containing protein OS=Leishmania infantum OX=5671 GN=LINJ_29_2260 PE=3 SV=1	LINJ_29_2260	21.373	8	3	3	0	3	578	64.5	14.46	90
0.0529814	0	0.0944357	-0.049201	0.251175	-0.0114355	0.595016	0.35806	0.229222	-0.0362434	-0.218678	-0.169647	-0.180379	-0.0623798	0.026269			0.589519	0.257324	1	-0.157046	FALSE		High	High	IsMasterProtein	-9.02126e+18	A0A6L0XLD5	V-type proton ATPase subunit a OS=Leishmania infantum OX=5671 GN=LINF_320014800 PE=3 SV=1	LINF_320014800	6.791	2	1	2	0	1	893	101	7.71	91
-0.272003	0.262612	0	1.00838	0.258784	0.254858	0.442933	-0.226437	0.597084	0.783185	-1.64333	-1.38719	-1.93955	-1.6707	-1.69145			0.169622	0.676672	1	-0.11877	FALSE		High	High	IsMasterProtein	-9.01856e+18	E9B237	Uncharacterized protein OS=Leishmania mexicana (strain MHOM/GT/2001/U1103) OX=929439 GN=LMXM_30_2370 PE=4 SV=1	LMXM_30_2370	33.274	17	8	13	0	4	521	56.3	44.28	92
-0.361899	0	0.335858	0.373166	-0.113131	0.144507	-0.212034	0.275922	0.216702	0.648039	-0.321753	-0.282906	-0.0814962	-0.0505447	0.0836153			0.381601	0.415335	1	-0.167828	FALSE		High	High	IsMasterProtein	-9.01606e+18	E9B0I3	AMP-dependent synthetase/ligase domain-containing protein OS=Leishmania mexicana (strain MHOM/GT/2001/U1103) OX=929439 GN=LMXM_29_0580 PE=4 SV=1	LMXM_29_0580	45.109	27	10	17	0	10	479	54.1	61.43	93
0	0.16019	0.0835266	0.278801	-0.106643	-0.00979424	0.0407724	-0.00619507	0.110094	0.176715	0.00883198	-0.0853415	-0.297789	-0.339026	-0.011528			0.103285	0.788343	1	0.0208565	FALSE		High	High	IsMasterProtein	-9.01426e+18	E9B3C2	MYND-type domain-containing protein OS=Leishmania mexicana (strain MHOM/GT/2001/U1103) OX=929439 GN=LMXM_31_3390 PE=4 SV=1	LMXM_31_3390	39.436	18	8	13	0	8	600	65.9	47.12	94
0.234755	0.511125	0.273857	0	-0.22412	0.177935	0.58616	0.269499	-0.155291	0.0616102	-1.73784	-1.9647	-2.20889	-1.92928	-2.03338			0.0588529	0.873267	1	-0.0288593	FALSE		High	High	IsMasterProtein	-9.01124e+18	E9B0E8	Uncharacterized protein OS=Leishmania mexicana (strain MHOM/GT/2001/U1103) OX=929439 GN=LMXM_29_0240 PE=4 SV=1	LMXM_29_0240	27.829	10	5	5	0	2	583	65.9	20.4	95
0.117303	-0.170231	0.0195837	-0.0785666	-0.0851898	-0.248395	-0.476917	0.160003	0.193446	-0.127003	0.0316238	0	0.0145426	-0.246738	0.141023			0.175305	0.667874	1	0.0603531	FALSE		High	High	IsMasterProtein	-9.00991e+18	E9B5K5	Uncharacterized protein OS=Leishmania mexicana (strain MHOM/GT/2001/U1103) OX=929439 GN=LMXM_33_4100 PE=4 SV=1	LMXM_33_4100	4.096	5	1	1	0	1	308	35.1	3.77	96
-0.0175495	-0.209456	0.0430527	-0.148392	0.0093317	-0.292175	-0.0581598	-0.132107	0	-0.118741	3.13443	2.7451	2.3492	2.04445	3.21532			0.353065	0.443543	1	0.0556339	FALSE		High	High	IsMasterProtein	-9.00906e+18	A4HY66	Putative nucleosome assembly protein OS=Leishmania infantum OX=5671 GN=LINJ_19_0440 PE=3 SV=1	LINJ_19_0440	105.303	44	14	78	0	7	350	39.8	294.03	97
0.382153	0.400895	0.284834	0	0.391545	0.197521	0.551419	0.215992	-0.246429	-0.0335989	-1.01569	-0.968591	-1.01152	-0.888997	-1.22027			0.464348	0.343283	1	0.154905	FALSE		High	High	IsMasterProtein	-9.00849e+18	A4HYC3	Uncharacterized protein OS=Leishmania infantum OX=5671 GN=LINJ_19_1030 PE=4 SV=1	LINJ_19_1030	33.339	8	5	12	0	4	1256	131.8	45.25	98
-0.201063	-0.28683	-0.27791	-0.507206	-0.147613	0.0066433	0.0112314	0	-0.0646782	-0.297071	3.70662	3.35854	3.74079	3.96652	3.48491			1.45634	0.0349671	1	-0.21535	FALSE		High	High	IsMasterProtein	-9.00371e+18	A0A6L0X927	Metallo-peptidase_-_Clan_MG_-_Family_M24 OS=Leishmania infantum OX=5671 GN=LINF_190006400 PE=3 SV=1	LINF_190006400	129.844	51	18	75	0	3	380	42.5	288.93	100
0	-0.118562	0.0108261	-0.219536	-0.14236	-0.0212021	-0.114959	0.152246	-0.280327	-0.311318	0.816258	0.870765	0.996178	0.76056	0.670399			0.0803987	0.831	1	0.0211857	FALSE		High	High	IsMasterProtein	-8.98556e+18	A4IAC1	Programmed cell death protein 2 C-terminal domain-containing protein OS=Leishmania infantum OX=5671 GN=LINJ_34_3330 PE=4 SV=1	LINJ_34_3330	27.688	17	3	4	0	3	408	44.3	19.71	101
-0.120691	-0.0816526	0	-0.359745	0.060544	-0.222895	0.146382	-0.0297413	-0.055975	-0.297004	2.46136	2.19902	2.96984	2.40491	2.15691			0.0276165	0.93839	1	-0.00846252	FALSE		High	High	IsMasterProtein	-8.97722e+18	A4I9Y5	mitogen-activated protein kinase kinase OS=Leishmania infantum OX=5671 GN=LINJ_34_1840 PE=3 SV=1	LINJ_34_1840	58.147	41	14	24	0	6	385	42.9	74.51	102
-0.0804014	-0.0629177	-0.134883	-0.258124	0	-0.245635	0.0192108	0.00432491	-0.189311	-0.216108	2.48187	2.24579	2.00575	1.65218	1.90764			0.0941633	0.805076	1	0.0182384	FALSE		High	High	IsMasterProtein	-8.97706e+18	A4HRV7	Uncharacterized protein OS=Leishmania infantum OX=5671 GN=LINJ_03_0670 PE=4 SV=1	LINJ_03_0670	192.351	20	32	68	0	12	2210	246.6	247.61	103
0	-0.163516	-0.138681	-0.356527	-0.0746641	-0.170345	0.0424147	0.0105858	-0.0214939	-0.229417	3.38202	3.18567	3.15904	2.77254	3.44858			0.411185	0.387985	1	-0.0730267	FALSE		High	High	IsMasterProtein	-8.97696e+18	A4IC21	Proteasome subunit alpha type OS=Leishmania infantum OX=5671 GN=LINF_350054100 PE=3 SV=1	LINF_350054100	73.17	51	11	32	0	4	250	27.2	111.02	104
-0.12559	0.885271	0.452521	1.8481	0.810097	0.626416	0	-0.0682421	1.33546	1.43817	-1.53053	-1.50823	-2.81217	-2.19536	-3.06207			0.0871858	0.818115	1	0.107721	FALSE		High	High	IsMasterProtein	-8.97662e+18	E9APE6	40S ribosomal protein S4 OS=Leishmania mexicana (strain MHOM/GT/2001/U1103) OX=929439 GN=LMXM_13_1220 PE=3 SV=1	LMXM_13_1220	69.832	33	14	52	0	2	430	47.3	167.72	105
0.110657	-0.103623	-0.115068	-0.0550632	0.201093	-0.0210934	-0.174277	-0.0551052	0.112419	-0.0204973	0.548636	0.542792	0.216028	0.287416	0			0.20251	0.627321	1	0.0393097	FALSE		High	High	IsMasterProtein	-8.97252e+18	E9B2J7	Outer row dynein-assembly protein 7 OS=Leishmania mexicana (strain MHOM/GT/2001/U1103) OX=929439 GN=LMXM_31_0730 PE=4 SV=1	LMXM_31_0730	23.579	13	5	9	0	4	596	66	35.66	106
0.0622721	-0.257483	-0.192557	-0.473048	-0.249203	-0.124198	0	0.0503931	-0.190934	-0.514112	2.64877	2.1781	1.16765	1.39476	2.15324			0.202586	0.627212	1	-0.0662334	FALSE		High	High	IsMasterProtein	-8.97244e+18	A0A6L0XQP2	Myo-inositol/proton_symporter_(MIT) OS=Leishmania infantum OX=5671 GN=LINF_240011800 PE=3 SV=1	LINF_240011800	12.286	9	3	3	0	3	547	58.7	10.26	107
0.917833	0.733319	0.541225	0.156288	0.397153	0	0.432448	-0.124607	0.0276814	-0.187093	-0.720744	-0.710294	-0.432814	-0.104569	-0.718021			1.79891	0.0158888	1	0.519478	FALSE		High	High	IsMasterProtein	-8.97174e+18	E9AVM0	Uncharacterized protein OS=Leishmania mexicana (strain MHOM/GT/2001/U1103) OX=929439 GN=LMXM_22_0360 PE=4 SV=1	LMXM_22_0360	28.065	19	5	11	0	1	343	37.8	32.41	108
-0.274873	-0.276468	0.19023	-0.00175571	0.0361652	0.0290785	-0.130857	0.129672	-0.0230703	-0.209391	0	0.0279522	0.568374	0.309925	-0.262687			0.0815701	0.828762	1	-0.0244267	FALSE		High	High	IsMasterProtein	-8.97109e+18	A2CIA0	Isocitrate dehydrogenase [NADP] OS=Leishmania infantum OX=5671 GN=icd PE=3 SV=1	icd	173.871	61	25	66	0	6	435	48.4	208.71	109
0	0.208173	0.228189	0.327402	0.370337	-0.356785	-0.294719	0.345943	0.0138187	0.531186	-0.408107	-0.172336	-0.88759	-0.684237	-0.376274			0.440483	0.362675	1	0.178931	FALSE		High	High	IsMasterProtein	-8.97072e+18	E9B3B5	CYC2-like cyclin OS=Leishmania mexicana (strain MHOM/GT/2001/U1103) OX=929439 GN=LMXM_31_3320 PE=3 SV=1	LMXM_31_3320	25.139	20	4	7	0	4	304	35.3	27.47	110
-0.213423	-0.324388	0	0.0744209	-0.182826	-0.174942	-0.312671	-0.0101967	-0.054512	0.118705	1.94146	1.60788	1.01331	1.50085	1.76088			0.159941	0.691925	1	-0.0425198	FALSE		High	High	IsMasterProtein	-8.97038e+18	A0A6L0XPN9	Hypothetical_protein_-_conserved OS=Leishmania infantum OX=5671 GN=LINF_330027300 PE=4 SV=1	LINF_330027300	13.625	14	3	7	0	2	272	30.5	17.05	111
0.113677	-0.0131378	-0.338187	-0.0250368	-0.17894	-0.242608	0.0290184	-0.434054	-0.0713758	0	2.52946	2.92599	2.66645	3.39298	3.11019			0.189544	0.646333	1	0.055479	FALSE		High	High	IsMasterProtein	-8.97022e+18	A4I676	Putative calcium-binding protein OS=Leishmania infantum OX=5671 GN=LINJ_30_1300 PE=4 SV=2	LINJ_30_1300	119.987	40	17	108	0	4	528	59.3	386.55	112
-0.226485	0	0.547462	0.684733	0.0151062	0.0444307	-0.804907	0.668202	0.36526	0.922447	-1.3263	-0.912056	-1.09803	-0.940702	-1.04829			0.0351358	0.922283	1	-0.0349236	FALSE		High	High	IsMasterProtein	-8.96977e+18	E9APZ6	Glutathione-S-transferase/glutaredoxin OS=Leishmania mexicana (strain MHOM/GT/2001/U1103) OX=929439 GN=LMXM_14_1480 PE=4 SV=1	LMXM_14_1480	82.115	49	12	35	0	4	311	35.2	135.87	113
-0.0775747	-0.225485	-0.171744	-0.431685	0	-0.235591	0.0194626	0.0081892	-0.0365686	-0.11684	3.10733	3.49642	3.43727	4.09122	3.78611			0.605387	0.248092	1	-0.109028	FALSE		High	High	IsMasterProtein	-8.96943e+18	A0A6L0WMC2	Flagellar_radial_spoke_protein_-_putative OS=Leishmania infantum OX=5671 GN=LINF_130009200 PE=4 SV=1	LINF_130009200	223.445	58	26	187	0	11	598	66.5	781.33	114
0.0119715	-0.182919	-0.136697	-0.391292	0	-0.107415	0.0120029	-0.166728	-0.20131	-0.21937	2.5582	3.06626	2.71402	3.50135	3.16836			0.0130111	0.970485	1	-0.00322304	FALSE		High	High	IsMasterProtein	-8.96866e+18	A4HY34	Uncharacterized protein OS=Leishmania infantum OX=5671 GN=LINJ_18_1630 PE=4 SV=1	LINJ_18_1630	110.552	61	15	74	0	9	255	29	271.34	115
-0.306258	-0.0446243	0.0869741	0.304936	0	-0.125539	-0.11858	0.234513	0.244184	0.289433	-0.266985	-0.188959	0.548247	0.222015	-0.306504			0.303325	0.497365	1	-0.0965965	FALSE		High	High	IsMasterProtein	-8.96714e+18	E9ATC0	Short chain dehydrogenase-like protein OS=Leishmania mexicana (strain MHOM/GT/2001/U1103) OX=929439 GN=LMXM_36_3410 PE=3 SV=1	LMXM_36_3410	24.236	17	5	11	0	5	378	41	40.46	116
0.0310593	-0.192286	-0.0386019	-0.237926	0.140097	0	-0.00339794	-0.175514	-0.22113	-0.213554	1.5163	2.53172	2.99451	2.97259	2.20034			0.315569	0.483538	1	0.063188	FALSE		High	High	IsMasterProtein	-8.96546e+18	A0A6L0WHH1	Palmitoyl_acyltransferase_1_-_putative OS=Leishmania infantum OX=5671 GN=LINF_040010200 PE=4 SV=1	LINF_040010200	7.418	2	2	2	0	1	1067	115.7	2.91	117
0.152407	0.107499	0.450583	0	0.803103	-0.208483	0.0565882	0.0120544	0.0733604	-0.404496	-2.71613	-2.70305	-3.16385	-2.90772	-3.23285			1.29641	0.0505353	1	0.396914	FALSE		High	High	IsMasterProtein	-8.96417e+18	E9AWB4	Uncharacterized protein OS=Leishmania mexicana (strain MHOM/GT/2001/U1103) OX=929439 GN=LMXM_23_1020 PE=4 SV=1	LMXM_23_1020	80.087	67	12	154	0	11	117	12.5	463.11	118
-0.308314	-0.238274	-0.010293	0.455974	0.083519	-0.21996	-0.182301	0.108472	0.686421	0.622673	-0.460016	-0.335659	0.273232	0	0.165217			0.39064	0.406781	1	-0.206539	FALSE		High	High	IsMasterProtein	-8.95961e+18	A0A6L0XSH5	Chaperone_protein_DNAj_-_putative OS=Leishmania infantum OX=5671 GN=LINF_350052100 PE=4 SV=1	LINF_350052100	45.898	19	7	14	0	4	491	56.1	54.31	120
0	-0.403575	-0.453508	-0.836424	0.0428934	-0.588894	0.0208387	-0.438635	-0.921223	-0.934394	1.49378	0.995946	0.357798	1.20265	1.94084			0.466778	0.341367	1	0.242339	FALSE		High	High	IsMasterProtein	-8.95729e+18	A4HWU5	Amastin_surface_glycoprotein_-_putative OS=Leishmania infantum OX=5671 GN=LINJ_16_0480 PE=4 SV=1	LINJ_16_0480	4.626	6	1	2	0	1	184	20.3	7.45	121
-0.0313139	0.148004	0.16023	0.765214	0	0.278268	-0.088048	0.276173	0.394076	0.881187	-0.99771	-0.839129	-1.15976	-1.01912	-0.886755			0.276657	0.528863	1	-0.139905	FALSE		High	High	IsMasterProtein	-8.95526e+18	E9B656	DNA polymerase II subunit 2 OS=Leishmania mexicana (strain MHOM/GT/2001/U1103) OX=929439 GN=LMXM_34_1790 PE=3 SV=1	LMXM_34_1790	12.446	6	2	2	0	2	552	61.5	5.71	122
0.00510025	-0.138225	-0.0832033	-0.328746	-0.0969973	-0.060111	-0.0278635	0.0221653	0	-0.350835	2.62978	2.49125	3.72727	3.25698	3.2773			0.206452	0.621653	1	-0.0450853	FALSE		High	High	IsMasterProtein	-8.95432e+18	A0A6L0XZA0	Hypothetical_protein_-_conserved OS=Leishmania infantum OX=5671 GN=LINF_340009100 PE=4 SV=1	LINF_340009100	4.825	6	1	2	0	1	159	18.8	7.07	123
-0.0450506	-0.162563	-0.0542288	-0.175731	0	-0.0568247	0.0289268	0.0516806	-0.462588	-0.224634	1.75502	1.5909	1.46185	1.38506	1.56015			0.174645	0.66889	1	0.0451733	FALSE		High	High	IsMasterProtein	-8.95048e+18	A0A6L0XP93	Amidinotransferase_-_putative OS=Leishmania infantum OX=5671 GN=LINF_340041600 PE=4 SV=1	LINF_340041600	21.837	13	3	7	0	1	358	39.2	33.03	124
0.224449	0.657554	0.288698	0.183569	0.33887	-0.114101	0.478572	0	0.0418682	-0.302972	-0.685807	-0.977885	-0.930923	-1.17128	-0.745495			1.13705	0.0729377	1	0.317955	FALSE		High	High	IsMasterProtein	-8.94494e+18	E9ASJ2	Mitogen-activated protein kinase OS=Leishmania mexicana (strain MHOM/GT/2001/U1103) OX=929439 GN=LMXM_36_0720 PE=3 SV=1	LMXM_36_0720	44.935	33	12	20	0	5	458	50.5	44.32	125
-0.555125	-0.381042	-0.273679	-0.307767	0.0619602	-0.274263	-0.662322	0.125825	0	-0.219326	2.00576	1.73863	2.07906	1.51913	2.47972			0.202504	0.627329	0.999161	-0.0851131	FALSE		High	High	IsMasterProtein	-8.94462e+18	A4I9T4	Inositol polyphosphate-related phosphatase domain-containing protein OS=Leishmania infantum OX=5671 GN=LINJ_34_1320 PE=4 SV=1	LINJ_34_1320	3.011	2	1	1	0	1	764	86	2.89	126
0.0739746	0.306586	0.363459	0.204626	-0.549569	0	-0.128219	0.176075	0.0247612	0.491048	-2.53919	-2.39062	-3.35106	-2.70596	-3.18951			0.0600466	0.87087	1	-0.0329178	FALSE		High	High	IsMasterProtein	-8.94461e+18	E9AXP2	Uncharacterized protein OS=Leishmania mexicana (strain MHOM/GT/2001/U1103) OX=929439 GN=LMXM_25_1620 PE=4 SV=1	LMXM_25_1620	32.927	49	9	32	0	3	145	16.7	98.56	127
0.346823	0.370471	0.135433	0.293381	-0.050992	-0.0779762	0.133288	0.0236874	0	0.172776	-1.19603	-1.12444	-0.910158	-1.00072	-1.03724			0.99353	0.101501	1	0.168668	FALSE		High	High	IsMasterProtein	-8.94284e+18	E9B531	SEC7 domain-containing protein OS=Leishmania mexicana (strain MHOM/GT/2001/U1103) OX=929439 GN=LMXM_33_2450 PE=4 SV=1	LMXM_33_2450	50.665	9	11	16	0	6	1871	200.2	42.51	128
-0.146016	-0.240278	0.152284	0.826749	0.198914	0.477921	0	0.28184	0.811399	0.844332	-0.324642	-0.388755	-0.423776	-0.484641	-0.506981			0.650506	0.223611	1	-0.324768	FALSE		High	High	IsMasterProtein	-8.94243e+18	E9AJZ6	Exosome complex exonuclease RRP40 OS=Leishmania mexicana (strain MHOM/GT/2001/U1103) OX=929439 GN=LMXM_04_0120 PE=4 SV=1	LMXM_04_0120	10.3	7	2	4	0	1	332	35.3	11.56	129
0	-0.097518	-0.0389023	-0.374603	0.0134592	-0.160273	0.0779943	-0.104673	-0.285656	-0.314452	1.80064	2.31124	2.09536	2.59815	2.14575			0.23675	0.579763	1	0.0578991	FALSE		High	High	IsMasterProtein	-8.94101e+18	A4I2Y3	Uncharacterized protein OS=Leishmania infantum OX=5671 GN=LINJ_27_2050 PE=4 SV=2	LINJ_27_2050	338.056	36	46	125	0	35	1853	194.6	536.56	130
-0.159129	-0.0829258	0.318461	0.277513	-0.0419827	-0.0080843	-0.123344	0.316602	0.153852	0.423065	0	0.0682468	-0.225091	0.327873	-0.0671854			0.267889	0.539649	1	-0.0900307	FALSE		High	High	IsMasterProtein	-8.93875e+18	E9AJY6	Uncharacterized protein OS=Leishmania mexicana (strain MHOM/GT/2001/U1103) OX=929439 GN=LMXM_04_0035 PE=4 SV=1	LMXM_04_0035	8.677	33	2	5	0	2	73	8	14.4	131
0.0199127	-0.101134	-0.235203	-0.393684	-0.138856	0	0.145604	-0.300598	-0.222574	-0.295527	2.67392	2.49584	2.10919	2.30915	2.99836			0.117543	0.762882	1	-0.0351738	FALSE		High	High	IsMasterProtein	-8.9387e+18	E9AKE6	Structural maintenance of chromosomes protein OS=Leishmania mexicana (strain MHOM/GT/2001/U1103) OX=929439 GN=LMXM_05_0400 PE=3 SV=1	LMXM_05_0400	13.823	4	4	7	0	4	1212	136.5	12.68	132
0.487379	0.65545	0.243402	0.124525	0.558158	-0.248281	0.682406	0.0087719	0	-0.185863	-2.19799	-2.22316	-2.839	-2.62595	-2.58907			1.01111	0.0974744	1	0.362376	FALSE		High	High	IsMasterProtein	-8.93778e+18	E9AP50	Cyclic nucleotide-binding domain-containing protein OS=Leishmania mexicana (strain MHOM/GT/2001/U1103) OX=929439 GN=LMXM_13_0160 PE=4 SV=1	LMXM_13_0160	185.525	47	23	140	0	10	503	56.3	588.93	133
-0.525587	-0.452821	-0.296217	-0.394145	0	-0.337827	-0.437036	-0.490107	1.00156	0.365396	5.66576	5.19488	5.56071	4.82397	4.85687			0.556786	0.277468	1	-0.354151	FALSE		High	High	IsMasterProtein	-8.9359e+18	A0A6L0WTA7	histone deacetylase OS=Leishmania infantum OX=5671 GN=LINF_080015600 PE=3 SV=1	LINF_080015600	19.984	8	3	3	0	1	653	70.6	11.7	134
-0.456214	-0.274406	0.0628557	0.0516386	-0.0748119	-0.0632524	-0.133245	0.0393362	-0.174279	0.132729	0	-0.0365276	0.814733	0.526342	0.226823			0.380822	0.416081	1	-0.0984451	FALSE		High	High	IsMasterProtein	-8.92429e+18	E9AKS8	Uncharacterized protein OS=Leishmania mexicana (strain MHOM/GT/2001/U1103) OX=929439 GN=LMXM_06_0490 PE=4 SV=1	LMXM_06_0490	19.715	14	4	5	0	4	486	54	14.82	135
0.356825	-0.201455	-0.0376263	-0.435232	0.192601	0	-0.0969114	-0.162733	-0.511419	-0.340394	1.59138	1.85868	1.2184	1.68578	0.923307			0.565767	0.27179	1	0.197314	FALSE		High	High	IsMasterProtein	-8.91788e+18	A0A6L0XQF9	Hypothetical_protein_-_conserved OS=Leishmania infantum OX=5671 GN=LINF_250018800 PE=4 SV=1	LINF_250018800	23.521	13	4	8	0	2	508	53.6	27.74	136
-0.564434	0.0282469	0.249832	0.564493	0.220588	0	-0.133151	0.554026	0.344191	0.348609	-0.884377	-0.924752	-0.841681	-0.886298	-0.868958			0.22173	0.600164	1	-0.12299	FALSE		High	High	IsMasterProtein	-8.91443e+18	E9B528	Alpha-1,3/1,6-mannosyltransferase ALG2 OS=Leishmania mexicana (strain MHOM/GT/2001/U1103) OX=929439 GN=LMXM_33_2420 PE=3 SV=1	LMXM_33_2420	74.266	27	10	31	0	8	550	60.6	119.16	137
0	0.754134	-0.342245	0.487295	0.314118	0.20072	0.289613	-0.0716801	0.602743	0.187722	-0.857652	-0.833926	-1.04283	-1.17031	-0.641323			0.001283	0.99705	1	0.000836945	FALSE		High	High	IsMasterProtein	-8.91342e+18	E9ANN1	Kinesin OS=Leishmania mexicana (strain MHOM/GT/2001/U1103) OX=929439 GN=LMXM_11_0870 PE=3 SV=1	LMXM_11_0870	95.935	16	15	23	0	5	1418	148.7	94.43	138
0.0526247	0.478685	-0.241313	0.258098	-0.362448	-0.00361729	0.291533	-0.468333	0.196359	0	0.563337	0.175213	-0.513516	-0.807251	-0.318402			0.0598048	0.871355	1	0.0339413	FALSE		High	High	IsMasterProtein	-8.91175e+18	E9B024	Protein DPCD OS=Leishmania mexicana (strain MHOM/GT/2001/U1103) OX=929439 GN=LMXM_28_2040 PE=3 SV=1	LMXM_28_2040	11.784	22	3	4	0	2	198	22.3	9.11	139
-0.936478	-0.630818	-0.0205479	0.293705	-0.125955	-0.503065	-0.947984	0	0.229706	0.254399	0.287408	0.0684938	0.175705	-0.190808	0.166958			0.105337	0.784627	0.9986	-0.09063	FALSE		High	High	IsMasterProtein	-8.91039e+18	E9B088	Membrane-bound acid phosphatase OS=Leishmania mexicana (strain MHOM/GT/2001/U1103) OX=929439 GN=LMXM_28_2650 PE=3 SV=1	LMXM_28_2650	11.804	6	3	3	0	2	550	60	9.73	140
-0.174401	0.238214	-0.012044	0.494063	0	0.10229	0.27742	0.0985651	0.324399	0.434547	-0.548204	-0.460459	-0.389615	-0.115814	-0.359803			0.480341	0.330871	1	-0.138278	FALSE		High	High	IsMasterProtein	-8.90802e+18	E9B0N0	Ubiquitin fusion degradation protein 2 OS=Leishmania mexicana (strain MHOM/GT/2001/U1103) OX=929439 GN=LMXM_29_1010 PE=4 SV=1	LMXM_29_1010	91.561	22	17	28	0	5	1022	114.7	94.15	141
0.0279779	-0.188902	-0.174056	-0.264577	0.174164	-0.154553	0	-0.450646	-0.263696	-0.441486	0.938251	1.36691	1.23786	0.979986	0.397202			0.76373	0.172294	1	0.176998	FALSE		High	High	IsMasterProtein	-8.90782e+18	A4HV24	Putative eukaryotic release factor 3 OS=Leishmania infantum OX=5671 GN=LINJ_11_1160 PE=3 SV=1	LINJ_11_1160	157.417	36	23	94	0	2	756	83.1	354.12	142
0.131151	-0.0697737	-0.00809288	-0.00147629	-0.0251436	-0.0768776	0.0713778	-0.0422192	0	-0.250838	0.458453	0.361451	0.269804	0.163083	0.4758			0.474611	0.335266	1	0.0650444	FALSE		High	High	IsMasterProtein	-8.90532e+18	A0A6L0XN51	Epsilon_tubulin_-_putative OS=Leishmania infantum OX=5671 GN=LINF_210017700 PE=3 SV=1	LINF_210017700	26.925	12	4	9	0	4	470	51.8	39.99	143
1.20653	0.785121	0.47455	-0.201838	0.774129	0.883675	1.07227	0.275772	0	-0.213223	-1.26541	-1.16708	-1.31518	-1.03796	-1.44322			0.246851	0.566433	1	0.204	FALSE		High	High	IsMasterProtein	-8.90399e+18	E9AMX9	Uncharacterized protein OS=Leishmania mexicana (strain MHOM/GT/2001/U1103) OX=929439 GN=LMXM_09_1280 PE=4 SV=1	LMXM_09_1280	13.682	7	2	5	0	2	367	38.4	13.21	144
0.335435	-0.462189	-0.26826	0.215974	0.401503	0.283135	-0.537531	-0.599774	0.349648	0	-1.06999	0.105045	0.181468	-0.0200481	-1.08451			0.223919	0.597146	1	0.145397	FALSE		High	High	IsMasterProtein	-8.90003e+18	E9AM04	Peroxin-7 OS=Leishmania mexicana (strain MHOM/GT/2001/U1103) OX=929439 GN=LMXM_08_29_0740 PE=3 SV=1	LMXM_08_29_0740	31.522	24	5	9	0	5	373	40.7	37.29	145
-0.0990734	0.122161	0.445721	0.511314	0.0254679	0	-0.211572	0.297131	0.384954	0.624499	-0.527621	-0.714683	-0.404074	-0.490314	-0.382355			0.0329428	0.926952	1	-0.0178844	FALSE		High	High	IsMasterProtein	-8.89969e+18	E9AL03	FAD-binding domain-containing protein OS=Leishmania mexicana (strain MHOM/GT/2001/U1103) OX=929439 GN=LMXM_06_1240 PE=4 SV=1	LMXM_06_1240	53.97	26	9	16	0	9	495	52.7	55.67	146
0	-0.0118704	0.702597	1.23881	0.054841	0.398552	-0.503098	0.770811	0.739576	1.43009	-1.06233	-0.80585	-1.4644	-1.44723	-1.32791			0.165551	0.683045	1	-0.170312	FALSE		High	High	IsMasterProtein	-8.89765e+18	E9B038	CS domain-containing protein OS=Leishmania mexicana (strain MHOM/GT/2001/U1103) OX=929439 GN=LMXM_28_2170 PE=4 SV=1	LMXM_28_2170	154.214	42	23	57	0	8	651	71.3	220.37	148
0.390781	0.323543	0.199368	0	0.282531	0.0719185	0.406556	0.0902252	-0.0433846	-0.0276747	-0.471351	-0.560443	-0.490227	-0.348514	-0.245764			0.653901	0.22187	1	0.139716	FALSE		High	High	IsMasterProtein	-8.89329e+18	E9B135	Uncharacterized protein OS=Leishmania mexicana (strain MHOM/GT/2001/U1103) OX=929439 GN=LMXM_29_2640 PE=4 SV=1	LMXM_29_2640	54.413	8	7	14	0	6	829	88	56.45	150
-0.259341	-0.188274	-0.112203	-0.0697508	0	-0.00163364	0.119192	-0.383569	0.174569	-0.0855312	2.35863	2.01345	2.2176	1.76632	1.74849			0.36985	0.426727	1	-0.0905193	FALSE		High	High	IsMasterProtein	-8.89233e+18	A0A6L0Y1K8	Poly(A)-specific_ribonuclease_PARN_-_putative OS=Leishmania infantum OX=5671 GN=LINF_350028700 PE=3 SV=1	LINF_350028700	49.037	16	8	12	0	4	677	73	42.23	151
-0.0475817	0.332329	0.680099	0.878287	0	0.236028	-0.0981426	0.604815	0.641698	1.20799	-1.13699	-1.20306	-1.48253	-1.26585	-1.35139			0.212276	0.613372	1	-0.149852	FALSE		High	High	IsMasterProtein	-8.89195e+18	E9AL32	Uncharacterized protein OS=Leishmania mexicana (strain MHOM/GT/2001/U1103) OX=929439 GN=LMXM_07_0220 PE=4 SV=1	LMXM_07_0220	73.148	23	10	31	0	6	635	67.4	120.17	152
-0.0119858	-0.0507078	-0.00790405	-0.258663	0.0980616	0	0.0312948	-0.0478706	-0.238636	-0.26308	1.19504	1.06035	0.911669	0.854236	0.823563			0.285559	0.518133	1	0.0574184	FALSE		High	High	IsMasterProtein	-8.89128e+18	A4I7I3	Uncharacterized protein OS=Leishmania infantum OX=5671 GN=LINJ_32_0200 PE=3 SV=1	LINJ_32_0200	14.054	5	3	6	0	2	768	81.5	25.89	153
0.17516	-0.187531	-0.144507	-0.402946	0.0705242	-0.150809	0	-0.0681601	-0.387591	-0.34297	1.29175	1.63519	1.24952	1.91493	1.73612			0.31133	0.488281	1	0.0920464	FALSE		High	High	IsMasterProtein	-8.88969e+18	A0A6L0XSL6	Hypothetical_protein_-_conserved OS=Leishmania infantum OX=5671 GN=LINF_360048600 PE=4 SV=1	LINF_360048600	67.979	12	11	18	0	10	1360	146	72.55	154
-0.173429	0.103771	-0.138772	0.0407877	-0.33567	-0.315103	0.0605717	-0.22955	-0.0925951	0	0.123291	0.139837	0.151444	0.00165939	-0.0433912			0.0493636	0.892558	1	0.0146729	FALSE		High	High	IsMasterProtein	-8.88539e+18	E9B5Y1	non-specific serine/threonine protein kinase OS=Leishmania mexicana (strain MHOM/GT/2001/U1103) OX=929439 GN=LMXM_34_1010 PE=3 SV=1	LMXM_34_1010	111.957	45	17	80	0	15	354	39.9	273.93	155
-0.127293	-0.195273	-0.0658302	0	-0.017951	-0.060585	0.137485	-0.0297375	0.0752831	-0.276626	2.26773	2.80189	2.33539	2.90298	3.51715			0.264204	0.544247	1	-0.0504333	FALSE		High	High	IsMasterProtein	-8.88202e+18	A0A6L0XRN1	Proteasome_complex_subunit_Rpn13_ubiquitin_receptor_-_putative OS=Leishmania infantum OX=5671 GN=LINF_350022600 PE=4 SV=1	LINF_350022600	51.172	48	11	32	0	3	246	27.2	116.08	156
0.0661879	0	-0.371331	-0.363046	-0.0876484	-0.274798	0.0691223	-0.336259	-0.327437	-0.507824	0.724199	0.607109	0.452855	0.343218	0.873515			0.428506	0.372815	1	0.124272	FALSE		High	High	IsMasterProtein	-8.87593e+18	A0A6L0WU73	Hypothetical_protein_-_conserved OS=Leishmania infantum OX=5671 GN=LINF_150015800 PE=4 SV=1	LINF_150015800	8.212	1	2	2	0	2	2354	248.3	5.95	157
0.201269	-0.0739737	-0.0553837	-0.259726	-0.0341043	-0.103699	0.180257	-0.176783	0	-0.159392	2.94003	3.11787	3.37252	3.33624	3.30674			0.0264589	0.940895	1	0.00753975	FALSE		High	High	IsMasterProtein	-8.87275e+18	A4I8K7	Cysteine protease OS=Leishmania infantum OX=5671 GN=ATG4.1 PE=3 SV=1	ATG4.1	65.797	29	9	29	0	7	388	42.3	101.19	158
-0.197012	-0.089366	0.0815048	0.394161	0.450686	0	-0.0876207	0.127989	0.291653	-0.0276423	0.461171	-0.0289431	-0.0945778	-0.218507	0.258112			0.18303	0.6561	1	0.0671192	FALSE		High	High	IsMasterProtein	-8.87214e+18	E9AXV7	RING-type E3 ubiquitin transferase (cysteine targeting) OS=Leishmania mexicana (strain MHOM/GT/2001/U1103) OX=929439 GN=LMXM_25_2230 PE=3 SV=1	LMXM_25_2230	11.927	12	3	4	0	3	330	38	12.39	159
-0.248223	0.119856	-0.113751	0.375823	0.104187	0.171214	0	0.32446	0.175742	0.460424	-0.172329	-0.057436	-0.721307	-0.473164	-0.422193			0.669462	0.214061	1	-0.17879	FALSE		High	High	IsMasterProtein	-8.87049e+18	E9B5I6	Expression site-associated protein 5 (ESAG5),putative OS=Leishmania mexicana (strain MHOM/GT/2001/U1103) OX=929439 GN=LMXM_33_3930 PE=4 SV=1	LMXM_33_3930	13.401	4	2	2	0	2	548	60	10.14	160
0.208938	-0.0216179	-0.292575	-0.359782	0	-0.189799	0.0598755	-0.220441	-0.295409	-0.385321	1.91173	1.94166	1.80576	1.70607	1.43655			0.395848	0.401932	1	0.113211	FALSE		High	High	IsMasterProtein	-8.86636e+18	A0A6L0XHN8	Phosducin/Thioredoxin_-_putative OS=Leishmania infantum OX=5671 GN=LINF_270029200 PE=4 SV=1	LINF_270029200	82.729	49	9	29	0	4	239	27.3	117.36	161
0	0.118257	-0.49049	-1.02618	-0.179564	-0.156792	0.0238504	-0.549931	-1.01544	-0.984675	0.996251	0.732917	1.72328	1.01304	0.414577			0.324248	0.473971	1	0.221003	FALSE		High	High	IsMasterProtein	-8.86586e+18	A4HVW6	Uncharacterized protein OS=Leishmania infantum OX=5671 GN=LINJ_14_0240 PE=4 SV=1	LINJ_14_0240	19.046	29	4	7	0	4	142	15.3	23.08	162
-0.0969858	-0.0998898	0.325612	1.05207	1.02085	0.628394	0	0.249564	1.12396	0.341522	-1.4	-1.642	-1.70367	-1.6247	-1.84504			0.0308196	0.931495	1	-0.0283566	FALSE		High	High	IsMasterProtein	-8.86424e+18	E9ALR7	Glutamamyl carboxypeptidase OS=Leishmania mexicana (strain MHOM/GT/2001/U1103) OX=929439 GN=LMXM_08_29_1570 PE=4 SV=1	LMXM_08_29_1570	84.916	41	12	48	0	12	401	43.9	200.86	163
0.558838	0.222684	0.256783	0	1.21033	0.82847	0.662354	-0.129356	0.115204	-0.465081	-0.359408	-0.585414	-0.379347	-0.0484018	-0.191654			0.335657	0.461682	1	0.247408	FALSE		High	High	IsMasterProtein	-8.86239e+18	E9AUB6	Thioesterase domain-containing protein OS=Leishmania mexicana (strain MHOM/GT/2001/U1103) OX=929439 GN=LMXM_36_6810 PE=3 SV=1	LMXM_36_6810	9.332	25	3	4	0	3	159	17.5	10.64	164
0.22523	1.15475	-0.148145	0.956437	0.775414	0.194825	0.470362	-0.417554	0.871251	0	-1.0855	-1.25404	-1.36612	-1.25142	-1.18245			0.539669	0.288623	1	0.368961	FALSE		High	High	IsMasterProtein	-8.86037e+18	E9AP20	Uncharacterized protein OS=Leishmania mexicana (strain MHOM/GT/2001/U1103) OX=929439 GN=LMXM_12_1200 PE=4 SV=1	LMXM_12_1200	77.347	27	12	37	0	10	540	59.5	136.21	165
-0.0592785	-0.329583	0.0931587	-0.539278	-0.243476	-0.265768	0.117267	0	-0.217592	-0.521359	1.25153	0.950902	0.896961	0.976998	1.08934			0.0903016	0.812266	1	-0.0382008	FALSE		High	High	IsMasterProtein	-8.85931e+18	A0A6L0XI27	Domain_of_uncharacterized_function_(DUF4042 )/HEAT-like_repeat_-_putative OS=Leishmania infantum OX=5671 GN=LINF_210015700 PE=4 SV=1	LINF_210015700	55.259	10	9	11	0	2	1279	133.4	41.8	166
-0.0300417	0.500225	-0.00708103	0.433797	0.372116	-0.319779	0	0.646646	0.106832	0.51721	-0.117994	-0.664698	-1.45238	-1.40874	0.0201693			0.114264	0.768662	1	0.0636215	FALSE		High	High	IsMasterProtein	-8.85924e+18	E9B4J0	GOLD domain-containing protein OS=Leishmania mexicana (strain MHOM/GT/2001/U1103) OX=929439 GN=LMXM_33_0220 PE=4 SV=1	LMXM_33_0220	8.811	5	1	1	0	1	352	38.7	3.82	167
0	-0.231654	-0.252176	-0.582487	-0.00194263	0.125092	0.307876	-0.163752	-0.30315	-0.441329	1.22457	1.0623	1.40809	1.19763	1.07304			0.28798	0.515252	1	-0.118599	FALSE		High	High	IsMasterProtein	-8.85816e+18	A0A6L0XVP7	Alpha N-terminal protein methyltransferase 1 OS=Leishmania infantum OX=5671 GN=LINF_300013700 PE=3 SV=1	LINF_300013700	23.946	25	5	13	0	2	250	28.2	40.59	168
-0.088995	-0.00955105	-0.00997353	-0.171537	0.00613499	-0.080101	0.26208	0	-0.0354042	-0.0594244	2.16399	2.92098	2.71183	3.55161	2.48443			0.469631	0.339132	1	-0.0722145	FALSE		High	High	IsMasterProtein	-8.85712e+18	A0A6L0XST1	Hypothetical_protein_-_conserved OS=Leishmania infantum OX=5671 GN=LINF_360010500 PE=4 SV=1	LINF_360010500	64.567	28	11	22	0	6	444	49.3	68.58	169
0.126266	-0.31975	0.163131	0.372941	0.000143051	0.0186491	0	0.042037	-0.0756292	0.182804	-0.494947	-0.450701	-0.739993	-0.511379	-0.337054			0.107321	0.781049	1	0.0349739	FALSE		High	High	IsMasterProtein	-8.85462e+18	E9AY04	Lipid droplet-associated hydrolase OS=Leishmania mexicana (strain MHOM/GT/2001/U1103) OX=929439 GN=LMXM_26_0220 PE=3 SV=1	LMXM_26_0220	5.19	8	1	1	0	1	314	34.9	4.6	170
-0.156288	0.195216	0.130001	0.513584	0.00375652	-0.0382652	0.42422	0	0.354803	0.486701	-0.585788	-0.58427	-1.06939	-0.91562	-0.666788			0.292767	0.509604	1	-0.108238	FALSE		High	High	IsMasterProtein	-8.84572e+18	E9AN41	Protein transport protein SEC23 OS=Leishmania mexicana (strain MHOM/GT/2001/U1103) OX=929439 GN=LMXM_10_0310 PE=3 SV=1	LMXM_10_0310	17.832	12	7	10	0	2	804	88.6	27.19	172
0.572414	0.900918	-0.199467	0.799686	0.0926027	0.496548	-0.12634	0	0.552259	1.14058	-0.356961	-0.428988	-0.529827	-0.73379	-0.343903			0.0230169	0.948382	1	0.0206207	FALSE		High	High	IsMasterProtein	-8.84116e+18	E9AL63	60S ribosomal protein L7a OS=Leishmania mexicana (strain MHOM/GT/2001/U1103) OX=929439 GN=LMXM_07_0510 PE=3 SV=1	LMXM_07_0510	54.241	25	8	64	0	8	299	33.8	246.27	173
0.0180531	-0.254954	-0.185028	-0.50316	-0.226708	0	0.0665827	-0.0142612	-0.257607	-0.500863	0.886804	0.553884	0.600965	0.523259	0.793789			0.279279	0.52568	1	-0.08913	FALSE		High	High	IsMasterProtein	-8.84038e+18	A0A6L0Y2Z1	Pre-mRNA-splicing_factor_CWC22_-_putative OS=Leishmania infantum OX=5671 GN=LINF_360061100 PE=3 SV=1	LINF_360061100	30.493	16	7	10	0	2	565	65.1	32.67	174
0.259423	0.285135	0.0132017	0.377995	0.0911388	-0.0265894	0.335157	-0.216172	0.197106	0	-1.02536	-0.702044	-0.775153	-0.382006	-0.638631			0.618441	0.240746	1	0.147478	FALSE		High	High	IsMasterProtein	-8.83771e+18	E9AUI2	Nudix hydrolase domain-containing protein OS=Leishmania mexicana (strain MHOM/GT/2001/U1103) OX=929439 GN=LMXM_20_0380 PE=4 SV=1	LMXM_20_0380	18.362	9	3	6	0	2	412	44.7	23.51	175
0.0330143	-0.174817	0.143955	0.115545	-0.0449533	0.367794	-0.015624	0.284872	0.241352	0.123576	-0.242486	-0.191554	0	-0.17092	-0.0178299			1.16403	0.0685437	1	-0.185845	FALSE		High	High	IsMasterProtein	-8.83675e+18	A0A6L0XS78	Autophagy-related protein 9 OS=Leishmania infantum OX=5671 GN=LINF_270009000 PE=3 SV=1	LINF_270009000	11.1	5	3	3	0	3	730	80.8	6.98	176
0	0.0204344	-0.223705	0.0395813	-0.146058	-0.0520744	-0.0782537	-0.155096	-0.167118	-0.114671	0.258552	0.0891867	0.306353	0.145305	0.00227356			0.410551	0.388552	1	0.0514931	FALSE		High	High	IsMasterProtein	-8.83647e+18	A4HVR2	Uncharacterized protein OS=Leishmania infantum OX=5671 GN=LINJ_13_1240 PE=4 SV=1	LINJ_13_1240	20.757	3	4	5	0	4	1392	144.3	17.73	177
0.00784111	-0.272187	0	-0.278894	0.0884542	-0.205227	-0.121819	-0.11652	-0.293642	-0.105115	0.844262	3.13051	3.35183	3.00483	0.449768			0.410969	0.388178	0.999271	0.0775074	FALSE		High	High	IsMasterProtein	-8.832e+18	A4HXP1	protein-serine/threonine phosphatase OS=Leishmania infantum OX=5671 GN=LINJ_18_0150 PE=3 SV=1	LINJ_18_0150	67.358	35	12	22	0	3	469	53	88.32	178
0	0.518529	0.356922	0.873438	-0.190873	0.313219	-0.223872	0.526806	0.605242	0.82702	-1.58233	-1.6735	-1.93184	-2.05483	-1.8426			0.145507	0.715308	1	-0.0980797	FALSE		High	High	IsMasterProtein	-8.83108e+18	E9AJQ1	ABC transporter protein OS=Leishmania mexicana (strain MHOM/GT/2001/U1103) OX=929439 GN=LMXM_03_0160 PE=4 SV=1	LMXM_03_0160	123.759	28	19	33	0	2	724	82.4	120.5	179
-0.0849009	-0.204334	0.0405169	-0.208419	0	-0.147763	-0.0304775	-0.0163145	0.0223551	-0.366341	1.77625	1.63898	2.72055	2.33707	1.92943			0.0672769	0.856492	1	0.0162807	FALSE		High	High	IsMasterProtein	-8.82669e+18	A0A6L0WJN0	Hypothetical_protein_-_conserved OS=Leishmania infantum OX=5671 GN=LINF_100012100 PE=4 SV=1	LINF_100012100	22.093	5	4	8	0	1	1155	126.1	27.59	180
0.0720396	0	-0.133082	-0.278529	-0.0413494	-0.0676756	0.166393	-0.0369654	-0.293519	-0.225554	2.16276	1.89951	2.5751	1.90801	1.79826			0.0540783	0.882921	1	0.0152798	FALSE		High	High	IsMasterProtein	-8.82377e+18	A2CIG5	mannose-6-phosphate isomerase OS=Leishmania infantum OX=5671 GN=mpi PE=3 SV=1	mpi	71.288	34	12	40	0	5	421	46.5	144.12	181
0.358475	0.791589	0.0914726	0.287304	-0.285802	0	0.0264788	-0.117769	0.164598	0.445897	-1.39916	-1.26761	-1.59224	-1.5143	-1.24029			0.308771	0.491167	1	0.144767	FALSE		High	High	IsMasterProtein	-8.81601e+18	E9B4C0	Uncharacterized protein OS=Leishmania mexicana (strain MHOM/GT/2001/U1103) OX=929439 GN=LMXM_32_2800 PE=4 SV=1	LMXM_32_2800	57.93	47	6	27	0	3	152	17.4	95.87	182
0.44361	0.5877	-0.561778	0.0952749	0.0562229	-0.144576	0.00996399	-1.0943	0.282697	-0.284145	0	-0.23016	-0.365438	-0.379623	0.345422			0.584377	0.260389	1	0.370279	FALSE		High	High	IsMasterProtein	-8.81382e+18	E9B2D3	SKP1 component dimerisation domain-containing protein OS=Leishmania mexicana (strain MHOM/GT/2001/U1103) OX=929439 GN=LMXM_31_0130 PE=4 SV=1	LMXM_31_0130	10.295	22	5	8	0	5	239	26.6	17.31	183
-0.400814	-0.621963	0.105795	0	-0.108537	0.124386	-0.523137	0.0929356	-0.262568	-0.285295	-0.167073	0.0718622	1.09638	0.836066	0.657299			0.0680721	0.854925	1	-0.0343681	FALSE		High	High	IsMasterProtein	-8.81371e+18	A0A6L0XJA5	Probable enoyl-CoA hydratase, mitochondrial OS=Leishmania infantum OX=5671 GN=LINF_290030800 PE=3 SV=1	LINF_290030800	18.889	14	4	7	0	2	267	29	20.24	184
0.835907	1.2802	0.535391	0.185993	0.559073	0	0.845864	-0.338093	0.109018	-0.574319	-2.62426	-2.65653	-3.11022	-2.81211	-3.05195			1.23899	0.057678	1	0.670818	FALSE		High	High	IsMasterProtein	-8.81347e+18	E9B604	Thioredoxin-like protein OS=Leishmania mexicana (strain MHOM/GT/2001/U1103) OX=929439 GN=LMXM_34_1250 PE=4 SV=1	LMXM_34_1250	15.423	16	3	9	0	2	228	25.4	30.59	185
NaN	NaN	NaN	NaN	NaN	NaN	NaN	NaN	NaN	NaN	NaN	NaN	NaN	NaN	NaN			NaN	#VALUE!	1	0	FALSE		High	High	IsMasterProtein	-8.81309e+18	E9ATH8	Uncharacterized protein OS=Leishmania mexicana (strain MHOM/GT/2001/U1103) OX=929439 GN=LMXM_36_3960 PE=4 SV=1	LMXM_36_3960	11.175	2	1	1	0	1	1015	105.9	5.2	186
0.0437813	0.102471	0.406973	0.342449	-0.0146513	0.482992	-0.258582	0.233158	-0.0173779	-0.181838	-0.391278	-0.325391	0.0143051	-0.330914	0			0.337283	0.459957	1	0.124534	FALSE		High	High	IsMasterProtein	-8.81237e+18	E9AW96	Actin interacting protein-like protein OS=Leishmania mexicana (strain MHOM/GT/2001/U1103) OX=929439 GN=LMXM_23_0810 PE=3 SV=1	LMXM_23_0810	21.536	10	4	7	0	4	519	57	24.04	187
0.0148458	-0.0681782	0.0335588	-0.246305	-0.0581131	-0.105348	0	-0.0056982	-0.116073	-0.395231	2.74121	2.49339	2.71793	2.4274	2.01917			0.289227	0.513775	1	0.0596317	FALSE		High	High	IsMasterProtein	-8.81184e+18	A0A6L0WUA2	peptidylprolyl isomerase OS=Leishmania infantum OX=5671 GN=LINF_100015600 PE=3 SV=1	LINF_100015600	11.67	14	2	18	0	1	159	17.3	50.26	188
-0.143439	-0.234146	0.123355	-0.29061	0	-0.0442801	-0.0182228	0.235791	-0.217664	-0.193823	1.25248	1.31805	1.56233	1.45794	1.08259			0.224567	0.596256	1	-0.0613285	FALSE		High	High	IsMasterProtein	-8.81139e+18	A0A6L0X4I2	Zinc-finger_of_a_C2HC-type/Double_zinc_ribbon_-_putative OS=Leishmania infantum OX=5671 GN=LINF_180005700 PE=4 SV=1	LINF_180005700	42.119	16	8	11	0	4	724	77.9	39.99	189
0.116393	0.418848	-0.104432	0.328809	0.125092	-0.0218382	0	-0.104152	0.035491	0.325079	-0.175528	-0.303808	-0.513698	-0.336428	0.0145063			0.52406	0.299185	1	0.130026	FALSE		High	High	IsMasterProtein	-8.80906e+18	A0A6L0WHQ0	Phosphoglycan_beta_1_-3_galactosyltransferase OS=Leishmania infantum OX=5671 GN=LINF_020006700 PE=3 SV=1	LINF_020006700	16.795	6	5	6	0	1	817	90.2	19.8	190
0.00236797	-0.107666	-0.102298	-0.241855	0.0230408	-0.173676	0	-0.155849	-0.119657	-0.17742	2.29344	2.73028	2.40709	3.18398	2.81397			0.295038	0.506946	1	0.0400383	FALSE		High	High	IsMasterProtein	-8.8083e+18	A0A6L0WYT2	Hypothetical_protein_-_conserved OS=Leishmania infantum OX=5671 GN=LINF_150007800 PE=4 SV=1	LINF_150007800	442.765	41	52	169	0	42	1945	205.6	721.29	191
0.0885639	-0.112794	-0.134264	-0.352673	-0.0398016	0	0.126069	-0.0373898	-0.0873356	-0.244622	2.06793	2.05511	1.51187	2.94335	2.53917			0.27482	0.531104	1	-0.0615379	FALSE		High	High	IsMasterProtein	-8.80785e+18	A0A6L0XM28	50S_ribosome-binding_GTPase/Miro-like_protein /Ras_family_-_putative OS=Leishmania infantum OX=5671 GN=LINF_320039600 PE=4 SV=1	LINF_320039600	81.347	67	12	36	0	3	218	24.2	146.59	192
0.0385942	0	0.0963621	0.609059	-0.0084095	0.143321	-0.246845	0.340327	0.654603	0.594034	-1.36014	-1.04296	-1.14183	-1.4194	-1.24034			0.320822	0.477725	1	-0.149967	FALSE		High	High	IsMasterProtein	-8.80716e+18	E9B3T0	Uncharacterized protein OS=Leishmania mexicana (strain MHOM/GT/2001/U1103) OX=929439 GN=LMXM_32_0970 PE=4 SV=1	LMXM_32_0970	17.732	13	4	4	0	3	598	67	14.68	193
-0.222469	0	0.0041666	-0.536906	-0.0198946	-0.0923615	-0.0210857	0.611261	-0.441358	-0.282603	0.648316	0.25651	0.00514698	0.264672	0.528788			0.213328	0.611888	1	-0.109791	FALSE		High	High	IsMasterProtein	-8.80662e+18	A4HXN5	Glucosidase II subunit alpha OS=Leishmania infantum OX=5671 GN=LINJ_18_0090 PE=3 SV=1	LINJ_18_0090	7.751	4	3	3	0	1	812	90.8	8.5	194
-0.0977964	0	0.417064	0.535108	0.150316	0.237008	-0.307997	0.632453	0.36303	0.370665	-0.866476	-0.86167	-1.04498	-1.1159	-0.927583			0.110441	0.77546	1	-0.0580936	FALSE		High	High	IsMasterProtein	-8.80451e+18	E9AMV1	Chorein N-terminal domain-containing protein OS=Leishmania mexicana (strain MHOM/GT/2001/U1103) OX=929439 GN=LMXM_09_0990 PE=3 SV=1	LMXM_09_0990	10.49	0	2	3	0	2	5280	567.7	9.84	195
NaN	NaN	NaN	NaN	NaN	NaN	NaN	NaN	NaN	NaN	NaN	NaN	NaN	NaN	NaN			NaN	#VALUE!	1	0	FALSE		High	High	IsMasterProtein	-8.80303e+18	E9B014	X-pro, dipeptidyl-peptidase,serine peptidase,Clan SC, family S15 OS=Leishmania mexicana (strain MHOM/GT/2001/U1103) OX=929439 GN=LMXM_28_1950 PE=4 SV=1	LMXM_28_1950	44.64	13	8	16	0	1	686	76.1	61.44	196
0.172869	0.202928	0.0581951	-0.0326824	0.0321188	0.120312	0.21284	0	0.102875	-0.0847673	-0.367509	-0.483619	-0.591442	-0.597856	-0.264908			0.0891142	0.81449	1	0.0164337	FALSE		High	High	IsMasterProtein	-8.8012e+18	E9AT45	Uncharacterized protein OS=Leishmania mexicana (strain MHOM/GT/2001/U1103) OX=929439 GN=LMXM_36_2680 PE=4 SV=1	LMXM_36_2680	32.748	11	9	12	0	1	1005	112	29.84	197
-0.0144291	-0.0280447	-0.0533428	-0.197451	0.0897818	-0.0291138	-0.0345697	0	0.0089817	-0.0718813	2.48122	2.23576	2.24027	1.71956	1.78722			0.120105	0.758394	1	-0.0153805	FALSE		High	High	IsMasterProtein	-8.80118e+18	A4I608	glutamate--tRNA ligase OS=Leishmania infantum OX=5671 GN=LINJ_30_3290 PE=3 SV=1	LINJ_30_3290	123.516	50	22	46	0	5	594	67.9	158.73	198
0.514224	0.361969	0.0439787	-0.0115213	-0.0352116	0.0809641	0.131983	0.117681	0.109965	0	-0.397276	-0.254431	-0.539969	-0.256275	-0.00671482			0.330494	0.467203	1	0.0865692	FALSE		High	High	IsMasterProtein	-8.79888e+18	A0A6L0XP17	Protein_kinase_-_putative OS=Leishmania infantum OX=5671 GN=LINF_220010400 PE=3 SV=1	LINF_220010400	7.147	2	1	2	0	1	844	90.9	7.44	199
0.568731	0.500554	-0.319534	-0.291746	0.133065	0.389534	0.419433	0	0.107254	0.0633287	-1.02757	-0.697373	-0.956367	-0.594842	-0.82416			0.144066	0.717686	1	-0.0776958	FALSE		High	High	IsMasterProtein	-8.79653e+18	E9APF6	Uncharacterized protein OS=Leishmania mexicana (strain MHOM/GT/2001/U1103) OX=929439 GN=LMXM_13_1320 PE=4 SV=1	LMXM_13_1320	26.325	14	4	7	0	4	465	51.6	30.49	200
-0.0189133	-0.154418	-0.0693779	-0.314014	-0.0210447	-0.100895	0.0383234	0.0722218	0	-0.0443697	2.51187	3.34901	3.09346	3.87019	2.4552			0.906433	0.124042	1	-0.10861	FALSE		High	High	IsMasterProtein	-8.79267e+18	A4HTT9	Cilia-and flagella-associated protein 96 OS=Leishmania infantum OX=5671 GN=LINJ_09_0230 PE=3 SV=1	LINJ_09_0230	119.814	70	19	53	0	9	305	33.2	187.82	201
0	-0.0501947	-0.218163	-0.536793	0.182326	-0.200109	0.263051	-0.425783	-0.449558	-0.509797	1.78381	2.17562	1.49614	2.39701	2.09901			0.323225	0.475089	1	0.139875	FALSE		High	High	IsMasterProtein	-8.78882e+18	A0A6L0XJ02	IQ_calmodulin-binding_motif_containing_protein_-_putative OS=Leishmania infantum OX=5671 GN=LINF_280033400 PE=4 SV=1	LINF_280033400	201.306	25	35	80	0	22	1754	192.8	281.25	202
0	0.0218039	-0.156164	-0.369711	-0.0779467	-0.203901	0.0279036	-0.362045	-0.367924	-0.451112	1.40259	1.80893	1.82141	2.14183	1.58139			0.703406	0.197968	1	0.155012	FALSE		High	High	IsMasterProtein	-8.78812e+18	A0A6L0WU75	Calmodulin-like_protein OS=Leishmania infantum OX=5671 GN=LINF_150017400 PE=4 SV=1	LINF_150017400	65.598	63	8	46	0	2	187	20.3	192.51	203
0.346516	0.040103	0.124586	0.138628	0.271842	0	0.185962	0.0726967	-0.0757771	-0.115697	-0.790391	-0.436641	-0.447838	-0.545991	-0.69352			1.24279	0.0571754	1	0.170898	FALSE		High	High	IsMasterProtein	-8.78787e+18	E9B5F9	50S ribosomal protein L13-like protein OS=Leishmania mexicana (strain MHOM/GT/2001/U1103) OX=929439 GN=LMXM_33_3680 PE=3 SV=1	LMXM_33_3680	2.182	7	1	1	0	1	202	24	2.97	204
0.204836	0.248441	0	0.370811	-0.00561428	0.45554	0.131602	0.0757256	0.320335	-0.00785923	-0.49027	-0.273578	-0.139448	-0.108718	-0.313498			0.104458	0.786216	1	-0.031374	FALSE		High	High	IsMasterProtein	-8.77752e+18	E9AS52	Uncharacterized protein OS=Leishmania mexicana (strain MHOM/GT/2001/U1103) OX=929439 GN=LMXM_19_1010 PE=3 SV=1	LMXM_19_1010	43.326	12	7	8	0	4	869	90.8	27.42	205
-0.0410547	0	-0.195062	-0.42995	0.0287609	-0.0461187	0.0415897	-0.0323362	-0.288713	-0.347233	2.34675	2.18479	2.14336	1.46521	1.82363			0.0213197	0.952095	1	0.00710106	FALSE		High	High	IsMasterProtein	-8.77578e+18	A0A6L0XTK6	Sec14 OS=Leishmania infantum OX=5671 GN=LINF_360011400 PE=4 SV=1	LINF_360011400	39.987	19	6	11	0	6	426	48.5	41.73	206
-0.132152	0	-0.0285749	-0.273074	0.113619	-0.133168	0.315516	-0.0440512	-0.122546	-0.0342388	2.40533	2.71373	2.45121	2.50643	3.05253			0.23552	0.581407	1	-0.0603386	FALSE		High	High	IsMasterProtein	-8.77314e+18	A0A6L0Y0V9	non-specific serine/threonine protein kinase OS=Leishmania infantum OX=5671 GN=LINF_350028500 PE=4 SV=1	LINF_350028500	90.524	17	12	27	0	11	1128	121.7	120.04	207
0.194776	-0.0830631	-0.192515	-0.290708	0	-0.21716	0.164719	-0.139947	-0.290999	-0.200014	1.83641	1.85343	2.26522	1.89956	2.05495			0.220444	0.601943	1	0.0623783	FALSE		High	High	IsMasterProtein	-8.77076e+18	A0A6L0WPQ6	Nudix_hydrolase_2_-_putative OS=Leishmania infantum OX=5671 GN=LINF_050005800 PE=4 SV=1	LINF_050005800	12.781	18	2	3	0	2	179	20.3	12.16	208
0.00603199	-0.233332	0.324525	0.395045	-0.0294971	-0.0939989	-0.00393105	0.167331	0.399129	0	-0.0898552	0.0716228	-0.188695	0.0409813	-0.234931			0.00265721	0.9939	1	-0.00115128	FALSE		High	High	IsMasterProtein	-8.76219e+18	E9B0I9	Uncharacterized protein OS=Leishmania mexicana (strain MHOM/GT/2001/U1103) OX=929439 GN=LMXM_29_0640 PE=4 SV=1	LMXM_29_0640	1.722	6	1	1	0	1	198	22.6	3.05	210
0.0123587	-0.448444	-0.168015	-0.367667	0	0.161908	-0.0734081	-0.289718	-0.381776	-0.240545	1.06608	1.10504	0.286178	0.92614	1.05015			0.0806641	0.830493	1	-0.0296459	FALSE		High	High	IsMasterProtein	-8.76177e+18	E9ARI7	Uncharacterized protein OS=Leishmania mexicana (strain MHOM/GT/2001/U1103) OX=929439 GN=LMXM_18_0500 PE=4 SV=1	LMXM_18_0500	7.479	6	1	1	0	1	419	44.1	6.05	211
0.105711	-0.412791	-0.147764	-0.345871	0.348863	0	-0.169717	-0.805702	-0.0807114	-0.307385	2.92467	2.54852	2.99088	2.282	1.79763			0.407065	0.391683	1	0.182333	FALSE		High	High	IsMasterProtein	-8.76099e+18	A0A6L0XKX6	4-methyl-5(Beta-hydroxyethyl )-thiazole_monophosphate_synthesis_protein_-_putative OS=Leishmania infantum OX=5671 GN=LINF_300012900 PE=4 SV=1	LINF_300012900	21.168	12	2	14	0	1	196	20.5	44.34	212
0.351011	0.638375	-0.158825	-0.33293	0.069644	0	0.223145	-0.178833	-0.270128	-0.456391	-0.110576	0.109271	-0.144001	0.0919294	0.078125			0.573534	0.266972	1	0.249897	FALSE		High	High	IsMasterProtein	-8.75523e+18	E9ANC4	RING-type domain-containing protein OS=Leishmania mexicana (strain MHOM/GT/2001/U1103) OX=929439 GN=LMXM_10_1140 PE=4 SV=1	LMXM_10_1140	39.895	18	4	12	0	1	360	39.2	55.28	213
-0.141574	-0.0621548	-0.220286	-0.270114	0.0521202	-0.282874	0	-0.152564	0.0782957	-0.329788	3.03236	2.36706	2.57199	2.11849	2.37321			0.032112	0.928727	1	0.00898437	FALSE		High	High	IsMasterProtein	-8.75193e+18	A0A6L0XIJ1	Microtubule-associated_protein_-_putative OS=Leishmania infantum OX=5671 GN=LINF_260024800 PE=4 SV=1	LINF_260024800	829.104	52	97	313	0	70	2532	286.7	1324.78	214
0.587475	0.549634	0	0.0413723	0.31471	0.14986	0.373466	-0.0933533	0.35928	-0.142694	-2.03909	-1.86181	-1.87262	-2.01903	-2.50898			0.478456	0.33231	1	0.169326	FALSE		High	High	IsMasterProtein	-8.75095e+18	E9B0H1	aspartate--tRNA ligase OS=Leishmania mexicana (strain MHOM/GT/2001/U1103) OX=929439 GN=LMXM_29_0460 PE=3 SV=1	LMXM_29_0460	174.324	51	24	85	0	6	550	62.3	329.81	215
0.02073	-0.0737152	-0.207603	-0.370101	0	-0.0572367	0.185436	-0.080266	-0.184299	-0.278652	0.851645	0.987476	3.28008	3.25799	2.6619			0.157024	0.696588	1	-0.0431343	FALSE		High	High	IsMasterProtein	-8.74926e+18	A0A6L0WKG3	Leishmanolysin OS=Leishmania infantum OX=5671 GN=LINF_100010100 PE=3 SV=1	LINF_100010100	138.546	36	19	230	0	4	598	63.5	941.8	216
0	0.311128	-0.0408916	1.40408	0.590732	0.453861	0.0764971	-0.37336	1.31071	1.20589	-1.56153	-1.56634	-2.01137	-1.74485	-1.89554			0.0707225	0.849723	1	-0.0817101	FALSE		High	High	IsMasterProtein	-8.74598e+18	E9ALZ2	High mobility group protein homolog tdp-1,putative OS=Leishmania mexicana (strain MHOM/GT/2001/U1103) OX=929439 GN=LMXM_08_29_0850 PE=4 SV=1	LMXM_08_29_0850	36.951	21	5	17	0	2	300	33.7	59.85	217
0.184813	0	-0.127793	-0.333158	-0.0679741	-0.251311	-0.0800896	-0.426131	0.492007	-0.412251	4.84563	3.83391	3.49593	2.76435	3.79338			0.134881	0.733025	1	0.0667328	FALSE		High	High	IsMasterProtein	-8.74222e+18	A0A6L0XFQ3	Hydrophilic_acylated_surface_protein_a OS=Leishmania infantum OX=5671 GN=LINF_230018600 PE=4 SV=1	LINF_230018600	36.925	64	3	38	0	3	80	8.5	187.87	218
0.0195456	-0.149498	-0.0598955	-0.22796	-0.0616436	-0.0298853	0	0.0357389	-0.141406	-0.0110989	2.57745	3.26803	2.86033	3.88912	2.8851			0.626199	0.236483	1	-0.06656	FALSE		High	High	IsMasterProtein	-8.73497e+18	A4HSR3	Uncharacterized protein OS=Leishmania infantum OX=5671 GN=LINJ_06_0220 PE=4 SV=1	LINJ_06_0220	66.756	50	13	33	0	9	286	32.1	98.65	220
0.0387068	-0.0372181	-0.0452929	-0.200587	0	0.0509424	-0.0465279	-0.0940943	-0.0392637	-0.198509	3.00837	2.57222	3.23108	2.27476	2.53132			0.107714	0.780344	0.999999	0.0166122	FALSE		High	High	IsMasterProtein	-8.73394e+18	A4I3V1	Putative glycoprotein 96-92 OS=Leishmania infantum OX=5671 GN=LINJ_28_2370 PE=4 SV=1	LINJ_28_2370	52.36	22	9	20	0	9	506	61	52.63	221
0.110276	0.0364647	0.105818	0.388807	0	0.0411835	0.0133934	-0.36457	0.0934296	-0.145366	-1.67329	-2.05176	-1.84554	-1.9502	-1.65381			1.00225	0.099483	1	0.200659	FALSE		High	High	IsMasterProtein	-8.73297e+18	E9B3Y3	RRM domain-containing protein (Fragment) OS=Leishmania mexicana (strain MHOM/GT/2001/U1103) OX=929439 GN=LMXM_32_1460 PE=4 SV=1	LMXM_32_1460	10.876	16	1	1	0	1	174	18.7	7.42	222
-0.123673	0	0.0666666	-0.00954342	0.102629	0.0169954	0.0897064	0.410703	0.046464	0.20022	-0.48074	-0.666662	-0.26278	-0.467697	-0.201144			0.952548	0.111545	1	-0.145602	FALSE		High	High	IsMasterProtein	-8.73124e+18	E9AK41	Uncharacterized protein OS=Leishmania mexicana (strain MHOM/GT/2001/U1103) OX=929439 GN=LMXM_04_0590 PE=4 SV=1	LMXM_04_0590	17.457	9	2	4	0	2	229	25.2	25.37	223
-0.25721	0	0.183859	1.31948	-0.117927	0.223879	0.263579	0.0142279	0.914138	1.03478	-0.830687	-0.666828	-0.987259	-0.718808	-0.816504			0.328498	0.469356	1	-0.26448	FALSE		High	High	IsMasterProtein	-8.72826e+18	E9AT82	Pre-mRNA branch site protein p14 OS=Leishmania mexicana (strain MHOM/GT/2001/U1103) OX=929439 GN=LMXM_36_3040 PE=4 SV=1	LMXM_36_3040	2.816	12	1	1	0	1	118	13.3	3.25	224
-0.0332298	-0.215123	0	-0.00822067	0.0334158	0.268507	-0.0751429	-0.162823	-0.124887	-0.22512	0.519916	0.507834	0.309904	0.764842	0.439182			0.0717233	0.847767	1	0.0192616	FALSE		High	High	IsMasterProtein	-8.72105e+18	A4I6S7	Uncharacterized protein OS=Leishmania infantum OX=5671 GN=LINJ_31_1520 PE=4 SV=1	LINJ_31_1520	13.583	4	3	3	0	2	1536	162.6	7.79	225
0.87117	0.636388	0.153517	0.127159	0.119773	0.425951	0.375642	-0.0215244	0	-0.154662	-1.20507	-0.893218	-1.32567	-1.09474	-1.04105			0.649229	0.22427	1	0.25652	FALSE		High	High	IsMasterProtein	-8.71834e+18	E9AKW4	Bifunctional dihydrofolate reductase-thymidylate synthase OS=Leishmania mexicana (strain MHOM/GT/2001/U1103) OX=929439 GN=LMXM_06_0860 PE=3 SV=1	LMXM_06_0860	134.562	52	24	71	0	1	520	58.5	242.38	226
0.235909	0.378809	0.257649	0.325217	0	0.549468	-0.0247841	0.839522	-0.190381	0.459915	-2.24652	-2.24569	-2.73786	-2.81879	-2.62024			0.17048	0.675336	0.998382	-0.0872311	FALSE		High	High	IsMasterProtein	-8.71731e+18	E9AYR1	Cytochrome p450-like protein OS=Leishmania mexicana (strain MHOM/GT/2001/U1103) OX=929439 GN=LMXM_27_0090 PE=3 SV=1	LMXM_27_0090	48.685	21	8	16	0	2	592	66.8	61.4	227
0.650898	0.379119	0.122047	-0.30443	0.871659	0.810955	0.951285	0	0.0630531	-0.138186	-2.0387	-2.13027	-2.05852	-1.86248	-0.5599			0.00714803	0.983676	1	0.0064373	FALSE		High	High	IsMasterProtein	-8.7105e+18	E9AWK5	Uncharacterized protein OS=Leishmania mexicana (strain MHOM/GT/2001/U1103) OX=929439 GN=LMXM_24_0160 PE=4 SV=1	LMXM_24_0160	123.31	48	13	120	0	10	289	31.9	483.88	228
0.124117	-0.018405	-0.0171547	-0.177292	0.140418	-0.257147	-0.0743322	-0.247349	0	-0.208844	2.39769	2.60161	1.79577	2.65191	3.01469			1.21305	0.0612283	1	0.167871	FALSE		High	High	IsMasterProtein	-8.70596e+18	A0A6L0WZP4	Tb-292_membrane_associated_protein-like_protein OS=Leishmania infantum OX=5671 GN=LINF_150012100 PE=4 SV=1	LINF_150012100	268.132	35	46	111	0	32	4934	543.5	431.27	229
-0.604992	-0.648309	-0.613525	0	-0.559159	-0.422092	-0.519969	-0.234962	0.249428	0.130572	4.22006	4.10209	3.50825	2.61014	1.93078			0.87962	0.131941	1	-0.325792	FALSE		High	High	IsMasterProtein	-8.70456e+18	A0A6L0XS98	60S_ribosomal_protein_L27A/L29_-_putative OS=Leishmania infantum OX=5671 GN=LINF_350043000 PE=3 SV=1	LINF_350043000	21.164	30	4	14	0	1	145	16.1	45.47	230
NaN	NaN	NaN	NaN	NaN	NaN	NaN	NaN	NaN	NaN	NaN	NaN	NaN	NaN	NaN			NaN	#VALUE!	1	0	FALSE		High	High	IsMasterProtein	-8.70121e+18	E9B182	Homoserine kinase OS=Leishmania mexicana (strain MHOM/GT/2001/U1103) OX=929439 GN=LMXM_29_3080 PE=3 SV=1	LMXM_29_3080	32.326	15	6	22	0	1	341	36.2	61.18	231
0	0.206643	0.329685	0.272984	-0.0269022	0.0914021	-0.0871286	0.65148	0.0263348	0.528897	-0.917563	-0.826783	-0.611128	-1.04324	-0.591286			0.212289	0.613353	0.998339	-0.0857151	FALSE		High	High	IsMasterProtein	-8.70115e+18	A0A6L0XP50	AAA_domain_containing_protein_-_putative OS=Leishmania infantum OX=5671 GN=LINF_340037700 PE=4 SV=1	LINF_340037700	2.408	4	1	1	0	1	257	28.9	3.09	232
-0.948157	-0.781327	-0.724387	0	-1.6263	-0.384041	-0.746408	0.221836	-0.449738	0.136369	0.776835	0.463372	0.349277	0.396862	0.450911			0.957885	0.110183	1	-0.571639	FALSE		High	High	IsMasterProtein	-8.69827e+18	E9AZ38	JmjC domain-containing protein OS=Leishmania mexicana (strain MHOM/GT/2001/U1103) OX=929439 GN=LMXM_27_1320 PE=4 SV=1	LMXM_27_1320	11.768	3	1	1	0	1	600	67.6	5.67	233
0.139836	0.28336	-0.0557222	0.258147	0.176359	-0.0312815	0.553623	-0.435008	0.282399	0	-0.00897598	-0.181444	0.499763	-0.00143433	-0.458383			0.195911	0.636927	0.998085	0.0864494	FALSE		High	High	IsMasterProtein	-8.69823e+18	A0A6L0WHE9	Ubiquitin-conjugating_enzyme_E2_-_putative OS=Leishmania infantum OX=5671 GN=LINF_040011900 PE=3 SV=1	LINF_040011900	50.003	57	9	41	0	9	148	17	137.6	234
-0.0532751	-0.184902	0.01159	-0.363841	0	-0.377557	0.0484085	-0.204432	-0.40108	-0.637436	1.91516	2.16204	1.75823	2.02319	2.22784			0.741872	0.181188	1	0.196334	FALSE		High	High	IsMasterProtein	-8.6979e+18	A0A6L0WM87	Ribosomal_protein_L19e_-_putative OS=Leishmania infantum OX=5671 GN=LINF_060009400 PE=3 SV=1	LINF_060009400	14.445	14	3	8	0	2	245	28.1	19.64	235
0	-0.155641	-0.0245743	-0.256922	-0.0762339	0.0172501	-0.0202303	0.0146236	-0.370487	-0.225249	0.822013	0.691058	1.16314	1.08609	1.33293			0.0555315	0.879971	1	0.0141445	FALSE		High	High	IsMasterProtein	-8.69508e+18	A0A6L0WU57	Hypothetical_protein_-_conserved OS=Leishmania infantum OX=5671 GN=LINF_100011700 PE=4 SV=1	LINF_100011700	24.142	1	7	8	0	4	6803	713.3	19.74	236
0.155711	0	0.0643606	-0.202741	-0.0283318	-0.206044	-0.00462532	-0.0974455	-0.223489	-0.216782	1.54589	1.41428	1.39169	1.77238	1.79777			1.104	0.0787038	1	0.147477	FALSE		High	High	IsMasterProtein	-8.69421e+18	A4ICN4	Intraflagellar transport protein 122 homolog OS=Leishmania infantum OX=5671 GN=LINJ_36_1060 PE=4 SV=1	LINJ_36_1060	230.821	34	39	106	0	13	1296	144.8	378.46	237
-0.301428	-0.503003	0	0.124105	-0.165311	0.00348854	-0.14832	-0.106586	0.0229263	0.119138	-0.129651	0.00222301	0.0409298	0.0759058	-0.0252628			0.592398	0.255624	1	-0.147256	FALSE		High	High	IsMasterProtein	-8.69165e+18	A0A6L0XHJ2	Vesicular_transport_protein_(CDC48_homologue)_-_p utative OS=Leishmania infantum OX=5671 GN=LINF_270016900 PE=3 SV=1	LINF_270016900	14.18	5	3	4	0	3	666	72.7	13.04	239
-0.240923	0.123305	0.00992203	-0.370245	0.060359	-0.194565	0.063426	-0.0257587	-0.229713	-0.338174	-0.240588	0.0337992	0	0.370114	0.358007			0.207637	0.619959	1	0.0614407	FALSE		High	High	IsMasterProtein	-8.69021e+18	E9ATV9	Uncharacterized protein OS=Leishmania mexicana (strain MHOM/GT/2001/U1103) OX=929439 GN=LMXM_36_5250 PE=4 SV=1	LMXM_36_5250	10.992	4	2	2	0	1	3423	370	7.35	240
0.0701685	-0.0211849	0.166528	0.149337	0	0.00393772	0.080019	0.0695658	0.249711	-0.0082531	-0.176497	-0.371344	-0.346183	-0.521353	-0.222066			0.0352375	0.922067	1	-0.00602646	FALSE		High	High	IsMasterProtein	-8.68837e+18	E9AXS9	Kinesin OS=Leishmania mexicana (strain MHOM/GT/2001/U1103) OX=929439 GN=LMXM_25_1970 PE=3 SV=1	LMXM_25_1970	32.885	6	5	6	0	5	1071	117.9	21.91	241
-0.116038	0.0217171	0.10802	0.00204563	0	-0.108376	-0.179365	0.153116	0.290343	0.0941439	-0.686925	-0.148859	-0.519169	0.0213881	-0.309196			0.20149	0.628797	1	-0.0468237	FALSE		High	High	IsMasterProtein	-8.68456e+18	E9APC3	Uncharacterized protein OS=Leishmania mexicana (strain MHOM/GT/2001/U1103) OX=929439 GN=LMXM_13_0990 PE=4 SV=1	LMXM_13_0990	7.084	6	2	2	0	2	490	54.2	5.49	242
-0.296556	-0.440831	0	-0.629419	0.610744	-0.618168	0.290664	-0.235439	-0.607773	-0.682206	0.93294	0.879561	1.70165	1.46062	1.30015			0.336032	0.461283	1	0.219372	FALSE		High	High	IsMasterProtein	-8.68042e+18	A4HSF3	Uncharacterized protein OS=Leishmania infantum OX=5671 GN=LINJ_05_0340 PE=4 SV=1	LINJ_05_0340	8.449	5	1	1	0	1	371	40.7	4.61	243
-0.117624	0.336434	0	0.40786	-0.141973	0.0270481	0.0176916	0.194687	0.174675	0.320558	-0.545539	-0.47807	-0.425926	-0.570516	-0.510118			0.150193	0.707631	1	-0.0499924	FALSE		High	High	IsMasterProtein	-8.6773e+18	E9AXA5	RRM domain-containing protein OS=Leishmania mexicana (strain MHOM/GT/2001/U1103) OX=929439 GN=LMXM_25_0290 PE=4 SV=1	LMXM_25_0290	46.409	22	11	19	0	5	589	62.7	54.57	244
-0.0119267	-0.0184793	-0.0711536	-0.0825977	0.0245066	-0.0767288	0.0154905	-0.114723	0	-0.0681162	2.66516	2.62986	1.93551	2.00239	2.43553			0.216906	0.606868	0.999811	0.0168854	FALSE		High	High	IsMasterProtein	-8.67438e+18	A0A6L0XIZ9	Domain_of_uncharacterized_function_(DUF4139)_-_pu tative OS=Leishmania infantum OX=5671 GN=LINF_290028700 PE=4 SV=1	LINF_290028700	92.364	32	15	40	0	10	640	69.4	151.99	245
-0.00064373	-0.104347	-0.0691309	-0.272195	-0.0651245	-0.0784216	0	0.0750628	0.00439548	-0.0662651	2.67406	3.0421	2.61734	2.32661	1.59663			0.875441	0.133217	1	-0.0892426	FALSE		High	High	IsMasterProtein	-8.67188e+18	A4HYC7	Uncharacterized protein OS=Leishmania infantum OX=5671 GN=LINJ_19_1080 PE=4 SV=1	LINJ_19_1080	185.823	24	23	48	0	23	1309	136.6	180.04	246
-0.0369701	0.156938	0.138695	0.150085	0.0516596	0.249498	0.0113821	0	0.18037	-0.00273228	-0.492667	-0.365626	-0.535803	-0.426087	-0.487959			0.023213	0.947953	1	0.00437775	FALSE		High	High	IsMasterProtein	-8.66797e+18	E9B388	Roc domain-containing protein OS=Leishmania mexicana (strain MHOM/GT/2001/U1103) OX=929439 GN=LMXM_31_3050 PE=4 SV=1	LMXM_31_3050	30.271	12	10	14	0	3	825	93.1	39.54	247
0.0037632	-0.246704	-0.166375	-0.588952	0	-0.0644445	0.30242	-0.241202	-0.344563	-0.633949	1.54576	1.52948	1.53861	1.1813	1.09904			0.00590051	0.986505	1	-0.00330563	FALSE		High	High	IsMasterProtein	-8.66647e+18	A4HUE1	Protein transport protein SEC23 OS=Leishmania infantum OX=5671 GN=LINJ_10_0330 PE=3 SV=1	LINJ_10_0330	25.446	12	7	10	0	2	803	88.4	27.19	248
-0.141487	0.10234	0.100161	0.26055	0.182696	-0.138584	-0.0327997	0	0.390448	-0.0207224	-0.669631	-0.129771	0.209797	0.161162	-0.717466			0.219298	0.603535	1	0.0611835	FALSE		High	High	IsMasterProtein	-8.66099e+18	E9B753	Uncharacterized protein OS=Leishmania mexicana (strain MHOM/GT/2001/U1103) OX=929439 GN=LMXM_34_5270 PE=4 SV=1	LMXM_34_5270	36.488	19	6	8	0	6	356	39.7	32.39	249
-0.0419397	-0.281279	-0.150369	-0.0810862	0.0241661	-0.161525	-0.0592995	-0.228997	0.308232	0	3.98486	3.7009	3.61977	2.99158	3.01989			0.312897	0.486523	0.998713	-0.0777836	FALSE		High	High	IsMasterProtein	-8.6582e+18	A0A6L0XP88	Heat_shock_protein_83-17 OS=Leishmania infantum OX=5671 GN=LINF_330009000 PE=3 SV=1	LINF_330009000	461.024	67	61	479	0	11	700	80.5	1581.32	250
1.16482	0.537356	0	0.376352	-0.088582	1.1062	-0.219172	0.195549	0.139835	0.0608606	-0.599847	-1.01601	-0.444948	-0.920648	-0.712854			0.175677	0.667303	1	0.141336	FALSE		High	High	IsMasterProtein	-8.65802e+18	A0A6L0XG38	Hypothetical_protein_-_conserved OS=Leishmania infantum OX=5671 GN=LINF_260026700 PE=4 SV=1	LINF_260026700	9.553	19	2	2	0	2	113	13.2	6.7	251
1.91859	1.72648	-0.275378	0.864383	1.09108	0.450299	0	-0.18032	0.906648	1.5071	-1.82431	-1.68055	-2.46571	-2.35688	-2.2111			0.499482	0.316605	1	0.528288	FALSE		High	High	IsMasterProtein	-8.65665e+18	F6MDM5	3'-nucleotidase/nuclease OS=Leishmania amazonensis OX=5659 PE=2 SV=1		61.741	26	9	31	0	8	378	41.7	119.76	252
-0.0755816	0.437424	0.311166	0.963117	0.327751	-0.00944424	0	0.182622	0.697867	0.746813	-1.04909	-0.940277	-1.19987	-1.05101	-1.10647			0.10978	0.77664	1	0.0692036	FALSE		High	High	IsMasterProtein	-8.655e+18	E9ARJ3	V-type proton ATPase subunit C OS=Leishmania mexicana (strain MHOM/GT/2001/U1103) OX=929439 GN=LMXM_18_0560 PE=3 SV=1	LMXM_18_0560	82.709	40	15	43	0	4	380	43.4	142.96	253
0.0726233	0.1099	0.199983	0.317126	0.16061	-0.0740728	0	0.18397	-0.272132	0.098917	-0.933659	-0.480726	-0.590442	-0.531775	-0.582744			1.14646	0.0713739	1	0.184712	FALSE		High	High	IsMasterProtein	-8.65383e+18	E9B077	MYND-type domain-containing protein OS=Leishmania mexicana (strain MHOM/GT/2001/U1103) OX=929439 GN=LMXM_28_2550 PE=4 SV=1	LMXM_28_2550	13.147	4	3	3	0	1	1006	108.3	9.05	254
-0.362176	0.235594	0.287494	0.460933	0.19207	-0.105491	0	0.64157	0.304151	0.619421	-1.10948	-0.888077	-1.25947	-1.19692	-1.22271			0.259224	0.550524	1	-0.129147	FALSE		High	High	IsMasterProtein	-8.65341e+18	E9B5D1	hydroxyacylglutathione hydrolase OS=Leishmania mexicana (strain MHOM/GT/2001/U1103) OX=929439 GN=LMXM_33_3420 PE=3 SV=1	LMXM_33_3420	23.486	16	5	8	0	4	518	56.4	20.23	255
-0.0392199	0.0365791	0.162663	0.57112	0	0.0311651	-0.280663	0.340112	0.0111647	0.185535	-0.746	-0.871832	-0.791488	-0.811815	-0.53505			0.240096	0.575313	1	0.0887657	FALSE		High	High	IsMasterProtein	-8.64961e+18	A4I5E0	Uncharacterized protein OS=Leishmania infantum OX=5671 GN=LINJ_30_1150 PE=4 SV=1	LINJ_30_1150	2.31	1	1	1	0	1	996	104.6	3.41	256
-0.324059	0.175455	-0.338098	0.19897	0	0.0486917	0.372141	-0.446889	0.130111	0.365711	-0.244295	-0.297848	-0.0686865	0.21879	-0.303273			0.348989	0.447724	1	-0.1515	FALSE		High	High	IsMasterProtein	-8.64623e+18	E9ATP9	Ribosome assembly factor mrt4 OS=Leishmania mexicana (strain MHOM/GT/2001/U1103) OX=929439 GN=LMXM_36_4650 PE=3 SV=1	LMXM_36_4650	42.003	37	8	19	0	8	227	25.2	58.87	258
-0.0511541	-0.128782	-0.154481	0.0117826	-0.0488529	-0.0800581	-0.0555954	-0.0822706	0.00367832	0	1.98861	2.28189	3.2522	2.87312	2.98389			0.397369	0.400527	1	-0.0314484	FALSE		High	High	IsMasterProtein	-8.64464e+18	A4I2C8	Uncharacterized protein OS=Leishmania infantum OX=5671 GN=LINJ_26_2000 PE=4 SV=1	LINJ_26_2000	87.834	38	12	34	0	6	349	39.3	144.16	259
-0.33424	0.118138	0.363373	0.982557	0.695226	0	-0.171008	0.248768	0.625099	0.583163	-1.24743	-1.26593	-1.62662	-1.47582	-1.44348			0.150575	0.70701	1	0.107806	FALSE		High	High	IsMasterProtein	-8.64332e+18	E9B1K4	ATP-binding cassette protein subfamily D, member 2 OS=Leishmania mexicana (strain MHOM/GT/2001/U1103) OX=929439 GN=LMXM_30_0540 PE=3 SV=1	LMXM_30_0540	59.012	16	10	17	0	10	817	91.1	62.98	260
0	-0.0216608	-0.168152	-0.372204	-0.0897932	-0.119316	0.0457754	0.0692978	-0.179943	-0.492833	1.71833	1.53947	1.88098	1.34215	1.3334			0.0141656	0.967909	1	0.00504189	FALSE		High	High	IsMasterProtein	-8.63898e+18	A0A6L0XQH2	TPR_repeat_-_putative OS=Leishmania infantum OX=5671 GN=LINF_240008800 PE=4 SV=1	LINF_240008800	20.051	7	3	3	0	2	662	74.5	11.9	261
-0.0967598	0.0150957	-0.0663013	-0.366085	-0.0580606	-0.125746	-0.0314665	0.116791	0	-0.10682	2.42066	2.40137	2.7194	2.39574	1.89991			0.50734	0.310928	1	-0.0849739	FALSE		High	High	IsMasterProtein	-8.63817e+18	A4HX02	Ubiquitin-fold modifier 1 OS=Leishmania infantum OX=5671 GN=LINJ_16_1100 PE=3 SV=1	LINJ_16_1100	38.138	44	3	28	0	1	115	12.4	114.72	262
0.234823	0.156352	0	0.0487118	0.29852	0.0233555	0.402949	-0.117039	0.0401001	-0.16306	-0.68683	-0.650931	-0.422224	-0.575454	-0.869619			0.442386	0.361089	1	0.11042	FALSE		High	High	IsMasterProtein	-8.63298e+18	A4I879	Uncharacterized protein OS=Leishmania infantum OX=5671 GN=LINJ_32_2720 PE=4 SV=1	LINJ_32_2720	11.247	6	2	3	0	2	443	47.8	11.14	263
0.355626	0	-0.0590086	-0.298144	-0.113825	0.0457373	-0.130358	-0.291045	-0.409387	-0.129534	2.57516	2.90003	2.44234	3.24619	2.93002			0.582643	0.261431	1	0.159847	FALSE		High	High	IsMasterProtein	-8.63249e+18	A0A6L0XNJ7	LIM_domain_containing_protein_-_putative OS=Leishmania infantum OX=5671 GN=LINF_330035700 PE=4 SV=1	LINF_330035700	78.787	40	10	32	0	9	429	45	125.51	264
-0.119097	0.0265799	-0.429653	-0.0783405	-0.00798321	-0.342285	-0.292905	-0.391569	0	0.00745106	2.16933	2.56898	1.45164	2.33138	2.33225			0.294803	0.507221	0.998295	0.0821629	FALSE		High	High	IsMasterProtein	-8.63163e+18	E9B0H7	N-acetyltransferase B complex (NatB) non catalytic subunit OS=Leishmania mexicana (strain MHOM/GT/2001/U1103) OX=929439 GN=LMXM_29_0520 PE=3 SV=1	LMXM_29_0520	48.697	17	12	25	0	3	896	99.4	94.67	265
0	-0.212308	-0.0613575	-0.127682	0.0888186	-0.0915546	-0.259759	-0.0136948	0.00342751	-0.0826159	2.49895	2.4707	2.4964	2.55604	2.67489			0.145662	0.715053	1	0.0263336	FALSE		High	High	IsMasterProtein	-8.6295e+18	E9AGY8	Putative heat shock protein DNAJ OS=Leishmania infantum OX=5671 GN=LINJ_22_0009 PE=4 SV=1	LINJ_22_0009	39.147	30	9	18	0	6	331	36.5	47.44	266
0.474787	0.41458	0.567339	-0.0067482	0.764213	0.293362	0.752248	0.269091	0	-0.075366	-1.35419	-1.30256	-1.35475	-1.36045	-1.34314			0.465775	0.342156	1	0.194967	FALSE		High	High	IsMasterProtein	-8.628e+18	E9B5K6	Uncharacterized protein OS=Leishmania mexicana (strain MHOM/GT/2001/U1103) OX=929439 GN=LMXM_33_4110 PE=4 SV=1	LMXM_33_4110	298.286	24	48	133	0	32	2597	282.9	516.15	267
0.842829	1.04892	0.151339	0.431522	0.158441	0.102306	0.955737	-0.380709	0	-0.0520353	-1.93062	-1.9781	-2.26705	-2.32129	-2.10705			0.69931	0.199844	1	0.401551	FALSE		High	High	IsMasterProtein	-8.6265e+18	E9B1G2	Ubiquitin carboxyl-terminal hydrolase OS=Leishmania mexicana (strain MHOM/GT/2001/U1103) OX=929439 GN=LMXM_30_0140 PE=3 SV=1	LMXM_30_0140	82.011	33	12	30	0	7	456	50.7	122.23	268
0.113987	0.20585	-0.158293	-0.473879	-0.135335	0	0.382855	-0.47086	-0.455547	-0.747945	0.0529699	-0.485776	0.626823	0.690705	0.134869			0.310397	0.489332	1	0.168765	FALSE		High	High	IsMasterProtein	-8.62006e+18	E9B745	non-specific serine/threonine protein kinase OS=Leishmania mexicana (strain MHOM/GT/2001/U1103) OX=929439 GN=LMXM_34_5190 PE=4 SV=1	LMXM_34_5190	13.353	7	3	5	0	2	478	54.6	16.68	269
0	-0.156173	0.0650444	-0.0890236	-0.144885	-0.0843506	-0.0216169	0.0714035	-0.108061	-0.131875	1.78338	1.40433	2.83216	2.60678	2.18673			0.0646663	0.861655	1	-0.0101074	FALSE		High	High	IsMasterProtein	-8.61911e+18	A0A6L0XJQ4	Hypothetical_protein OS=Leishmania infantum OX=5671 GN=LINF_290008100 PE=4 SV=1	LINF_290008100	13.193	11	1	8	0	1	123	14.1	26.51	270
0	-0.0270548	0.907389	0.998543	0.343236	0.514141	-0.0575418	1.11351	0.857563	1.43469	-1.13445	-0.679397	-0.491322	-0.713	-1.1661			0.445363	0.358622	1	-0.32805	FALSE		High	High	IsMasterProtein	-8.61865e+18	E9ARH0	J domain-containing protein OS=Leishmania mexicana (strain MHOM/GT/2001/U1103) OX=929439 GN=LMXM_18_0330 PE=4 SV=1	LMXM_18_0330	24.292	12	4	7	0	4	244	27.4	27.94	271
-0.276935	0.0792465	0.4677	0.624337	0	0.0676374	-0.0416851	0.101485	0.584498	0.0754433	-1.57585	-1.64722	-1.67134	-1.72213	-1.716			0.0381321	0.915942	1	0.021394	FALSE		High	High	IsMasterProtein	-8.61362e+18	E9AS87	Phosphatidic acid phosphatase protein-like protein OS=Leishmania mexicana (strain MHOM/GT/2001/U1103) OX=929439 GN=LMXM_19_1350 PE=3 SV=1	LMXM_19_1350	34.152	14	4	10	0	3	399	44.3	44.65	272
NaN	NaN	NaN	NaN	NaN	NaN	NaN	NaN	NaN	NaN	NaN	NaN	NaN	NaN	NaN			NaN	#VALUE!	1	0	FALSE		High	High	IsMasterProtein	-8.61221e+18	E9AZ90	Uncharacterized protein OS=Leishmania mexicana (strain MHOM/GT/2001/U1103) OX=929439 GN=LMXM_27_1880 PE=4 SV=1	LMXM_27_1880	2.139	3	1	1	0	1	524	57	0	273
0.245505	0	-0.0472956	-0.22812	-0.0529728	-0.0295954	0.151436	-0.0338888	-0.0289125	-0.342575	0.137835	0.122923	0.443381	0.452997	0.279983			0.139502	0.725267	1	0.0401306	FALSE		High	High	IsMasterProtein	-8.61086e+18	A0A6L0WLL2	Hypothetical_protein_-__conserved OS=Leishmania infantum OX=5671 GN=LINF_090015900 PE=4 SV=1	LINF_090015900	2.571	3	1	1	0	1	616	63.5	2.61	274
-0.174303	0.247446	0.302024	1.29333	0	0.50936	-0.0726089	0.375035	0.788426	1.09675	-0.691292	-0.366031	-0.767135	-0.613688	-0.392327			0.266942	0.540827	1	-0.205693	FALSE		High	High	IsMasterProtein	-8.61068e+18	E9AUM5	ATP-dependent RNA helicase OS=Leishmania mexicana (strain MHOM/GT/2001/U1103) OX=929439 GN=LMXM_20_0870 PE=3 SV=1	LMXM_20_0870	11.591	3	2	4	0	1	773	83	16.69	275
0.160385	0.0937433	-0.139559	0	-0.0504465	-0.0784683	0.0724993	-0.0724678	0.056263	-0.0106764	0.240521	0.121728	0.178001	-0.0797586	-0.128733			0.119048	0.760242	1	0.0193947	FALSE		High	High	IsMasterProtein	-8.60862e+18	E9B4Z8	Ubiquitin-like protein OS=Leishmania mexicana (strain MHOM/GT/2001/U1103) OX=929439 GN=LMXM_33_2125 PE=4 SV=1	LMXM_33_2125	30.927	64	5	16	0	5	80	8.7	68.29	276
0	0.11276	0.0625439	0.311195	-0.198117	0.176256	-0.0806379	0.241659	0.297142	0.716481	-0.608188	-0.338944	-0.281458	-0.18576	-0.455437			0.693513	0.202529	1	-0.212504	FALSE		High	High	IsMasterProtein	-8.60666e+18	E9B324	Nudix hydrolase domain-containing protein OS=Leishmania mexicana (strain MHOM/GT/2001/U1103) OX=929439 GN=LMXM_31_2440 PE=4 SV=1	LMXM_31_2440	27.295	18	4	6	0	4	416	45.8	26.41	277
0.784678	0.79931	0.581915	-0.119267	0.968968	0.478399	1.0455	0.337021	0	-0.117417	-1.94659	-2.01466	-2.26294	-2.22533	-2.14065			0.408688	0.390222	1	0.254421	FALSE		High	High	IsMasterProtein	-8.60265e+18	E9AVW0	Uncharacterized protein OS=Leishmania mexicana (strain MHOM/GT/2001/U1103) OX=929439 GN=LMXM_22_1280 PE=4 SV=1	LMXM_22_1280	44.286	20	6	29	0	6	389	40.3	115.09	278
NaN	NaN	NaN	NaN	NaN	NaN	NaN	NaN	NaN	NaN	NaN	NaN	NaN	NaN	NaN			NaN	#VALUE!	1	0	FALSE		High	High	IsMasterProtein	-8.60212e+18	E9AMV2	PUB domain-containing protein OS=Leishmania mexicana (strain MHOM/GT/2001/U1103) OX=929439 GN=LMXM_09_1000 PE=4 SV=1	LMXM_09_1000	4.488	5	1	1	0	1	311	34.9	4.1	279
-0.321568	-0.0319481	0.383344	0.747087	0	0.196357	-0.0320415	0.385016	0.670356	0.823763	-0.0802116	-0.028141	-0.376748	-0.192236	0.0752172			0.487499	0.325462	1	-0.253307	FALSE		High	High	IsMasterProtein	-8.59955e+18	E9AZS5	Uncharacterized protein OS=Leishmania mexicana (strain MHOM/GT/2001/U1103) OX=929439 GN=LMXM_28_1080 PE=4 SV=1	LMXM_28_1080	7.014	2	1	1	0	1	723	80.9	5.03	280
0.210781	-0.158372	-0.0836229	0.457353	1.11043	0.325256	0.275677	-0.113029	0.332772	0.506227	-0.0999146	0	-0.140783	-0.0301161	-0.310773			0.0598517	0.871261	1	0.0419325	FALSE		High	High	IsMasterProtein	-8.59953e+18	E9AKC3	C3H1-type domain-containing protein OS=Leishmania mexicana (strain MHOM/GT/2001/U1103) OX=929439 GN=LMXM_05_0190 PE=3 SV=1	LMXM_05_0190	7.152	4	1	1	0	1	371	39.3	3.41	281
-0.0951681	0	0.0272455	0.129569	-0.243889	0.174243	-0.059473	0.157016	-0.0724325	0.1742	0.187334	0.135279	-0.0965567	-0.310215	-0.204106			0.640203	0.22898	1	-0.111159	FALSE		High	High	IsMasterProtein	-8.59585e+18	A0A6L0XMT2	Hypothetical_protein_-_conserved OS=Leishmania infantum OX=5671 GN=LINF_330023100 PE=4 SV=1	LINF_330023100	40.304	3	7	10	0	7	3442	361.4	29.32	282
-0.0654192	0	0.237269	0.40574	0.114021	0.0686007	0.2019	-0.192492	0.192616	0.339363	-1.12859	-0.943344	-1.15064	-0.887739	-0.860778			0.0468457	0.897748	1	0.0163246	FALSE		High	High	IsMasterProtein	-8.59242e+18	E9B545	C2 domain-containing protein OS=Leishmania mexicana (strain MHOM/GT/2001/U1103) OX=929439 GN=LMXM_33_2540 PE=4 SV=1	LMXM_33_2540	36.102	12	10	15	0	7	869	100.1	47.4	283
0.0486059	0.210474	-0.00260448	1.14225	-0.142668	0.312957	0	0.0161142	0.648561	0.985897	-1.4282	-1.34404	-1.89142	-1.79852	-1.83884			0.188692	0.647602	1	-0.141494	FALSE		High	High	IsMasterProtein	-8.59116e+18	E9AQ24	Lysine--tRNA ligase OS=Leishmania mexicana (strain MHOM/GT/2001/U1103) OX=929439 GN=LMXM_15_0230 PE=3 SV=1	LMXM_15_0230	55.668	22	14	33	0	2	586	67.1	101.1	284
-0.280111	0.0548792	0	0.214914	0.0592985	-0.100025	0.0549574	0.208485	0.0326557	0.0944719	-1.71307	-1.55286	-1.98068	-1.70512	-1.69623			0.2044	0.624598	1	-0.0483128	FALSE		High	High	IsMasterProtein	-8.59081e+18	E9B1R1	Monoglyceride lipase OS=Leishmania mexicana (strain MHOM/GT/2001/U1103) OX=929439 GN=LMXM_30_1140 PE=4 SV=1	LMXM_30_1140	67.269	33	8	24	0	7	311	34.6	93.06	285
-0.66748	-0.291882	-0.0124655	0.230027	0	-0.236295	-0.213932	0.345979	0.096921	0.217339	-0.196535	-0.0878887	0.0786161	0.138086	0.119174			0.453203	0.352206	1	-0.190362	FALSE		High	High	IsMasterProtein	-8.58303e+18	A4I2U8	Putative diacylglycerol acyltransferase OS=Leishmania infantum OX=5671 GN=LINJ_27_1460 PE=3 SV=2	LINJ_27_1460	18.255	3	4	5	0	1	1610	176.1	14.34	286
0.769167	0.696725	0	0.135601	0.292117	0.233917	0.335204	-0.192144	0.35051	-0.080266	-1.2801	-1.51297	-1.88178	-1.95005	-1.90333			0.651085	0.223314	1	0.249278	FALSE		High	High	IsMasterProtein	-8.57904e+18	A4I885	Putative cysteine desulfhydrase OS=Leishmania infantum OX=5671 GN=CD PE=3 SV=1	CD	23.66	13	4	17	0	1	399	44.3	68.58	287
-0.0894079	-0.0982761	0.115832	-0.103858	-0.145336	-0.163205	-0.0387039	0.0787516	-0.260077	0	0.233568	0.453323	0.706796	0.719238	1.03305			0.0586072	0.873761	1	0.0124378	FALSE		High	High	IsMasterProtein	-8.57857e+18	A4IBW7	Uncharacterized protein OS=Leishmania infantum OX=5671 GN=LINJ_35_4340 PE=4 SV=1	LINJ_35_4340	33.398	31	4	14	0	2	169	19.3	68.57	288
0.766195	1.01751	0.439304	0.378027	-0.0586271	0.362446	-0.0738039	0.398485	0	0.365361	-1.03978	-0.828023	-0.372259	-0.486329	-0.451143			0.715749	0.19242	1	0.297984	FALSE		High	High	IsMasterProtein	-8.57184e+18	E9B475	Uncharacterized protein OS=Leishmania mexicana (strain MHOM/GT/2001/U1103) OX=929439 GN=LMXM_32_2360 PE=4 SV=1	LMXM_32_2360	10.735	3	2	3	0	2	932	102	12.58	289
0.451006	0.186156	0.361221	-0.214958	0.202968	0.150393	0.459161	0.143688	0	-0.469766	-1.17651	-1.07975	-1.09145	-0.752961	-0.70788			0.318826	0.479926	1	0.140583	FALSE		High	High	IsMasterProtein	-8.57106e+18	E9AJL9	Protein kinase domain-containing protein OS=Leishmania mexicana (strain MHOM/GT/2001/U1103) OX=929439 GN=LMXM_02_0570 PE=4 SV=1	LMXM_02_0570	109.201	17	17	36	0	10	1425	154.1	128.33	290
0.840714	0.481656	0.0264816	-0.29566	0.420751	0.678804	0.726268	0.263651	0	-0.235131	-2.16199	-1.79951	-2.47139	-2.24971	-2.04905			0.0101083	0.976994	1	0.00806999	FALSE		High	High	IsMasterProtein	-8.56907e+18	E9B568	Serine/threonine-protein phosphatase OS=Leishmania mexicana (strain MHOM/GT/2001/U1103) OX=929439 GN=LMXM_33_2770 PE=3 SV=1	LMXM_33_2770	11.245	4	2	2	0	1	629	68	8.19	291
-0.182512	0.0548639	-0.510283	0.323511	-0.518899	0.029459	-0.339955	-0.204628	0.163214	0.336295	0.198216	-0.218745	0	-0.508965	0.292522			0.351426	0.445219	1	-0.163541	FALSE		High	High	IsMasterProtein	-8.56488e+18	A0A6L0WSS9	Hypothetical_protein_-_conserved OS=Leishmania infantum OX=5671 GN=LINF_070012000 PE=4 SV=1	LINF_070012000	91.345	50	12	31	0	12	335	37.9	127.43	292
-0.0849047	-0.0581131	0.152164	0.249095	0	0.0570269	-0.0359764	0.272346	0.265763	0.0904102	-0.452436	-0.277405	-0.0725508	0.0678101	-0.208545			0.397103	0.400771	0.998649	-0.0782658	FALSE		High	High	IsMasterProtein	-8.56367e+18	E9B0Q8	Vacuolar assembly protein vps41 OS=Leishmania mexicana (strain MHOM/GT/2001/U1103) OX=929439 GN=LMXM_29_1280 PE=4 SV=1	LMXM_29_1280	13.556	2	3	3	0	2	1450	157.5	9.75	293
0	0.198207	0.417713	0.436338	-0.254447	0.30879	-0.016551	0.302143	0.172947	0.544417	-0.688066	-0.773189	-0.874563	-0.867742	-1.32984			0.269168	0.538062	1	-0.102787	FALSE		High	High	IsMasterProtein	-8.56277e+18	E9AKJ4	Uncharacterized protein OS=Leishmania mexicana (strain MHOM/GT/2001/U1103) OX=929439 GN=LMXM_05_0880 PE=4 SV=1	LMXM_05_0880	21.141	16	2	7	0	1	201	22.1	22.77	294
-0.0286875	-0.0464954	0.2464	0.544179	0.655499	0.273213	0.14382	0.0822325	0.402829	0	-0.286692	-0.281212	-0.573716	-0.527189	-0.33241			0.240169	0.575216	1	0.0937599	FALSE		High	High	IsMasterProtein	-8.56226e+18	E9B295	Mutt/nudix family protein-like protein OS=Leishmania mexicana (strain MHOM/GT/2001/U1103) OX=929439 GN=LMXM_30_2950 PE=3 SV=1	LMXM_30_2950	20.766	13	3	10	0	3	325	36.4	38.59	295
-0.0937967	-0.106232	0.141822	-0.198228	0	-0.0961924	-0.00942039	0.126269	-0.090373	-0.0765991	2.42282	2.1809	2.03553	1.61435	2.13822			0.116357	0.764967	1	-0.0220238	FALSE		High	High	IsMasterProtein	-8.56181e+18	A4I6U9	Cullin family profile domain-containing protein OS=Leishmania infantum OX=5671 GN=LINJ_31_1740 PE=3 SV=1	LINJ_31_1740	137.889	28	25	48	0	13	1198	131	162.55	296
0.578706	0.696257	-0.034482	0.289592	0	0.143273	-0.168386	0.202279	0.153066	0.652855	-1.09202	-0.974911	-1.30048	-1.19185	-1.12403			0.225216	0.595366	1	0.109397	FALSE		High	High	IsMasterProtein	-8.56114e+18	E9B013	Divalent cation transporter OS=Leishmania mexicana (strain MHOM/GT/2001/U1103) OX=929439 GN=LMXM_28_1940 PE=4 SV=1	LMXM_28_1940	58.004	18	10	19	0	7	678	72.5	64.49	297
-0.000867844	-0.0990953	-0.00366211	-0.126741	-0.156472	0	0.0650721	0.190367	-0.273144	-0.276128	0.995231	0.763564	1.00662	0.951045	0.633274			0.0679885	0.855089	1	-0.0186012	FALSE		High	High	IsMasterProtein	-8.55986e+18	A4I5Z5	Uncharacterized protein OS=Leishmania infantum OX=5671 GN=LINJ_30_3220 PE=4 SV=1	LINJ_30_3220	2.411	12	1	2	0	1	141	15.8	5.66	298
0.273247	0.224902	0.126999	0	-0.244983	0.280773	0.279889	0.189783	-0.23369	0.258801	-0.822274	-1.03817	-0.920361	-0.807418	-0.0448914			0.239996	0.575445	0.998932	-0.0790783	FALSE		High	High	IsMasterProtein	-8.5563e+18	E9AL34	Uncharacterized protein OS=Leishmania mexicana (strain MHOM/GT/2001/U1103) OX=929439 GN=LMXM_07_0240 PE=4 SV=1	LMXM_07_0240	12.504	6	2	2	0	2	606	67.8	8.73	299
0.239699	0.431314	-0.187175	0.340844	-0.557123	0.391421	0	0.180104	0.27517	1.0211	-1.35772	-1.27706	-1.53777	-1.84565	-0.644334			0.612088	0.244294	1	-0.320047	FALSE		High	High	IsMasterProtein	-8.55569e+18	E9AMK2	Uncharacterized protein OS=Leishmania mexicana (strain MHOM/GT/2001/U1103) OX=929439 GN=LMXM_09_0010 PE=4 SV=1	LMXM_09_0010	16.757	50	4	13	0	4	107	12.3	47.19	300
0.472528	0.379468	0.334269	-0.238176	0.816789	0.244114	0.813125	0.342651	0	-0.113114	-1.40144	-1.50737	-1.85639	-1.69768	-1.44614			0.158557	0.694133	1	0.0956203	FALSE		High	High	IsMasterProtein	-8.55103e+18	E9AQV3	Dynein regulatory complex protein 10 OS=Leishmania mexicana (strain MHOM/GT/2001/U1103) OX=929439 GN=LMXM_16_1410 PE=3 SV=1	LMXM_16_1410	171.236	37	20	159	0	11	522	59	676.05	301
-0.129314	-0.230575	0.0295715	0.379333	0.0843611	0	0.0850496	0.107086	0.477287	0.616698	-0.852355	-0.688632	-0.326839	-0.531564	-0.563042			0.724861	0.188425	1	-0.230549	FALSE		High	High	IsMasterProtein	-8.54689e+18	A4I607	Uncharacterized protein OS=Leishmania infantum OX=5671 GN=LINJ_30_3280 PE=4 SV=1	LINJ_30_3280	7.218	14	1	2	0	1	95	11.4	7.65	302
-0.448427	-0.207982	0.229225	0.239634	-0.245526	-0.0746098	-0.361571	0.367321	0.1157	0.634904	-0.276217	-0.220811	0.158836	0.0970945	0			0.466732	0.341403	1	-0.222964	FALSE		High	High	IsMasterProtein	-8.54127e+18	A4IBT2	Uncharacterized protein OS=Leishmania infantum OX=5671 GN=LINJ_35_3990 PE=4 SV=1	LINJ_35_3990	49.893	21	10	14	0	10	604	73.1	45.54	303
0.134626	-0.147376	-0.0614719	-0.283308	-0.0312338	-0.0585918	0.0264177	-0.0576725	0	-0.268287	1.89837	2.10814	2.00474	1.95226	2.14168			0.0245438	0.945053	1	-0.00612602	FALSE		High	High	IsMasterProtein	-8.54011e+18	A4I3D6	non-specific serine/threonine protein kinase OS=Leishmania infantum OX=5671 GN=LINJ_28_0660 PE=4 SV=2	LINJ_28_0660	89.856	18	19	38	0	9	1315	143.2	123.4	304
0.250856	0.671815	-0.228853	0.125652	0.18296	0.194244	0.382592	0	0.283588	-0.0225458	-0.945943	-0.635182	-1.04875	-0.586337	-0.862778			0.0725303	0.846194	1	0.0329102	FALSE		High	High	IsMasterProtein	-8.53988e+18	E9AY39	Uncharacterized protein OS=Leishmania mexicana (strain MHOM/GT/2001/U1103) OX=929439 GN=LMXM_26_0600 PE=3 SV=1	LMXM_26_0600	32.273	20	5	8	0	2	332	38.3	38.56	305
-0.104429	-0.160407	0.0851898	-0.174931	-0.0410528	-0.170572	0.213515	0	-0.155016	-0.420226	1.8147	1.98492	1.92052	2.3389	2.30439			0.0873715	0.817765	1	0.0273338	FALSE		High	High	IsMasterProtein	-8.53855e+18	A0A6L0XLL9	MORN_repeat_-_putative OS=Leishmania infantum OX=5671 GN=LINF_200011200 PE=4 SV=1	LINF_200011200	43.865	22	6	12	0	4	431	45.3	49.11	306
-0.42169	-0.15047	0.244432	0.439686	0.186702	-0.0834293	-0.0874567	0.60203	0.471319	0.488244	-0.265416	-0.212712	-0.0743942	0.0134134	0			0.470254	0.338646	1	-0.218409	FALSE		High	High	IsMasterProtein	-8.53819e+18	A4IBZ3	Uncharacterized protein OS=Leishmania infantum OX=5671 GN=LINJ_35_4600 PE=4 SV=1	LINJ_35_4600	3.79	4	2	4	0	2	718	74.2	5.05	307
0.226687	0.458351	0.145242	0.653649	0	-0.0105047	-0.283798	0.167882	0.563478	0.867739	-0.76614	-0.838017	-1.11506	-1.14045	-0.914393			0.054138	0.882799	1	0.0358269	FALSE		High	High	IsMasterProtein	-8.52628e+18	E9AWF6	Transmembrane protein OS=Leishmania mexicana (strain MHOM/GT/2001/U1103) OX=929439 GN=LMXM_23_1360 PE=4 SV=1	LMXM_23_1360	18.708	9	3	5	0	3	415	47.1	18.5	308
0.0625439	-0.0796385	-0.0844212	-0.237572	-0.0102243	-0.0617428	0.0649805	-0.0892048	0	-0.130015	3.04531	2.89615	2.87899	2.39983	2.43187			0.173399	0.670812	1	-0.0266659	FALSE		High	High	IsMasterProtein	-8.52386e+18	A0A6L0WNN4	leucine--tRNA ligase OS=Leishmania infantum OX=5671 GN=LINF_130016000 PE=3 SV=1	LINF_130016000	307.347	48	44	146	0	23	1075	122.1	572.68	309
-0.403706	-0.156865	-0.212088	0.351217	-0.379678	-0.149086	-0.117938	-0.138983	0	0.301944	0.288253	0.151532	0.434156	0.372087	0.379362			0.386388	0.410783	1	-0.139411	FALSE		High	High	IsMasterProtein	-8.523e+18	A0A6L0XL47	Pre-mRNA_cleavage_complex_II_Clp1_protein_-_putative OS=Leishmania infantum OX=5671 GN=LINF_300029500 PE=4 SV=1	LINF_300029500	4.995	3	1	2	0	1	425	45.8	5.65	310
0.10556	0.307281	0.322111	0	0.173898	-0.195278	0.403455	0.173683	-0.15941	0.0162306	-0.458472	-0.459278	-0.511479	-0.582114	-0.077816			0.49478	0.320052	1	0.134034	FALSE		High	High	IsMasterProtein	-8.51798e+18	E9B2H1	Uncharacterized protein OS=Leishmania mexicana (strain MHOM/GT/2001/U1103) OX=929439 GN=LMXM_31_0480 PE=4 SV=1	LMXM_31_0480	5.345	4	1	2	0	1	383	42.9	6.5	311
0.0413799	0.324265	0.0466785	0.182865	-0.0402899	0.259531	-0.510762	0.213669	0	0.538474	-0.736861	-1.03869	-1.27312	-1.03438	-0.838696			0.0198743	0.955269	1	0.0107975	FALSE		High	High	IsMasterProtein	-8.5163e+18	E9AYQ4	Transmembrane protein 67 OS=Leishmania mexicana (strain MHOM/GT/2001/U1103) OX=929439 GN=LMXM_27_0020 PE=4 SV=1	LMXM_27_0020	8.725	1	1	1	0	1	1029	115.2	4.67	312
0	0.129235	0.0821381	0.513414	-0.221858	0.30489	-0.117614	0.257023	0.326981	0.671287	-0.595565	-0.630506	-0.74975	-0.595477	-0.555649			0.509361	0.309484	1	-0.187927	FALSE		High	High	IsMasterProtein	-8.51493e+18	E9ASW0	CCAAT-binding factor domain-containing protein OS=Leishmania mexicana (strain MHOM/GT/2001/U1103) OX=929439 GN=LMXM_36_1880 PE=3 SV=1	LMXM_36_1880	30.169	11	4	6	0	4	634	70.2	28.68	313
-0.292485	-0.206314	-0.113988	-0.2037	-0.135639	0.0439386	0	0.171683	-0.199784	-0.0350094	1.88355	1.79519	2.20126	1.5646	1.49817			1.60019	0.025108	1	-0.186591	FALSE		High	High	IsMasterProtein	-8.5101e+18	A0A6L0X058	Hypothetical_protein_-_conserved OS=Leishmania infantum OX=5671 GN=LINF_150014300 PE=4 SV=1	LINF_150014300	63.803	32	9	15	0	5	491	53.4	61.32	314
-0.0867395	0.139902	0.354398	0.394336	0	0.247209	-0.0641556	0.162417	0.244807	0.449511	-1.44691	-1.41251	-1.70366	-1.84531	-1.55275			0.14551	0.715303	1	-0.0475784	FALSE		High	High	IsMasterProtein	-8.50806e+18	E9ATM9	Mitochondrial intermediate peptidase OS=Leishmania mexicana (strain MHOM/GT/2001/U1103) OX=929439 GN=LMXM_36_4450 PE=3 SV=1	LMXM_36_4450	43.499	13	6	13	0	3	676	75.8	52.24	315
0	0.395141	-0.150511	0.199221	0.118642	0.37854	0.0463705	-0.137125	0.0163403	0.201556	-1.98994	-1.86462	-2.17135	-2.20813	-2.32732			0.0310573	0.930985	1	0.0113621	FALSE		High	High	IsMasterProtein	-8.50702e+18	E9AVT3	UDP-galactose transporter OS=Leishmania mexicana (strain MHOM/GT/2001/U1103) OX=929439 GN=LMXM_22_1010 PE=4 SV=1	LMXM_22_1010	7.438	3	2	4	0	2	588	61.9	12.45	316
0.110431	0	-0.0875368	-0.314225	0.0506096	-0.337707	-0.134672	-0.376454	-0.641294	-0.599657	1.68722	0.834993	0.359584	0.308117	1.11934			1.84724	0.0142154	1	0.369812	FALSE		High	High	IsMasterProtein	-8.50661e+18	A4HS14	Surface antigen-like protein OS=Leishmania infantum OX=5671 GN=LINJ_04_0180 PE=4 SV=1	LINJ_04_0180	32.46	11	4	9	0	3	709	73.9	45.13	317
0.644081	0.751973	-0.119978	0.0268745	0.275834	0	0.432008	-0.363354	0.0484581	0.216331	-2.46794	-2.16866	-2.83386	-2.56837	-2.54002			0.554939	0.278651	1	0.249068	FALSE		High	High	IsMasterProtein	-8.50423e+18	E9AKI6	MYND zinc finger (ZnF) domain-like protein OS=Leishmania mexicana (strain MHOM/GT/2001/U1103) OX=929439 GN=LMXM_05_0800 PE=4 SV=1	LMXM_05_0800	7.971	3	1	1	0	1	429	46.7	4.76	318
0.180867	0.0118656	0.061429	0.119128	0	0.114903	-0.163233	0.186198	0.00348186	-0.0277405	-0.617949	-0.85887	-1.24363	-1.02594	-0.75146			0.324038	0.4742	1	0.051936	FALSE		High	High	IsMasterProtein	-8.50126e+18	E9B4N5	Uncharacterized protein OS=Leishmania mexicana (strain MHOM/GT/2001/U1103) OX=929439 GN=LMXM_33_0660 PE=4 SV=1	LMXM_33_0660	30.153	6	4	8	0	2	1070	116.3	28.91	319
-0.20581	-0.0332851	-0.0508528	0.148473	-0.248329	-0.18254	-0.021244	-0.109138	0.357104	0	0.477369	0.39068	0.388423	0.384434	0.222571			0.32044	0.478145	1	-0.0867973	FALSE		High	High	IsMasterProtein	-8.49898e+18	A4I9P2	Serine/threonine-protein phosphatase OS=Leishmania infantum OX=5671 GN=LINJ_34_0900 PE=3 SV=1	LINJ_34_0900	24.602	21	5	12	0	4	296	33.6	36.8	320
-0.0290117	0	-0.115687	-0.188706	-0.0711765	-0.245681	0.128389	0.0302916	-0.240426	-0.183483	2.16396	2.10787	2.23721	1.99969	1.73178			0.0940833	0.805224	1	0.0212654	FALSE		High	High	IsMasterProtein	-8.49205e+18	A0A6L0WL42	ornithine decarboxylase OS=Leishmania infantum OX=5671 GN=LINF_120007900 PE=3 SV=1	LINF_120007900	40.771	13	6	14	0	5	707	77.3	58.75	321
-0.541	-0.659169	0	-0.474154	0.345302	-0.360592	-0.344998	0.653982	-0.54323	-0.243529	1.96129	2.1433	1.78718	1.4492	1.80191			0.131796	0.738251	1	-0.0981308	FALSE		High	High	IsMasterProtein	-8.49116e+18	A0A6L0XI18	RING-type E3 ubiquitin transferase OS=Leishmania infantum OX=5671 GN=LINF_270018400 PE=4 SV=1	LINF_270018400	14.134	9	2	2	0	2	415	44.7	8.41	322
-0.138387	-0.0300865	0.480626	0.905393	0.186825	0.288556	0	0.521674	0.709441	0.907578	-0.541908	-0.543173	-0.884995	-0.629297	-0.716834			0.365856	0.430669	1	-0.204576	FALSE		High	High	IsMasterProtein	-8.48632e+18	E9B007	Bms1-type G domain-containing protein OS=Leishmania mexicana (strain MHOM/GT/2001/U1103) OX=929439 GN=LMXM_28_1880 PE=3 SV=1	LMXM_28_1880	35.392	4	5	11	0	4	1266	140.1	42.15	324
-0.175235	0	-0.02666	0.451133	-0.220238	0.010232	-0.10318	0.24701	0.38774	0.21282	0.24954	-0.0515862	0.0213175	-0.356304	-0.375894			0.449955	0.35485	1	-0.145124	FALSE		High	High	IsMasterProtein	-8.48539e+18	E9B5V9	Actin-like protein OS=Leishmania mexicana (strain MHOM/GT/2001/U1103) OX=929439 GN=LMXM_34_0790 PE=3 SV=1	LMXM_34_0790	8.434	2	1	2	0	1	520	53.5	8.98	325
-0.103731	-0.185012	0.020792	-0.283722	0.0759821	-0.279772	-0.0990915	0	-0.248989	-0.276977	1.39389	1.50893	1.47032	1.95403	1.27811			0.456031	0.34992	1	0.0858276	FALSE		High	High	IsMasterProtein	-8.48439e+18	A4I0F7	Uncharacterized protein OS=Leishmania infantum OX=5671 GN=LINJ_23_1250 PE=4 SV=1	LINJ_23_1250	76.127	43	15	30	0	12	557	60.8	100.1	326
-0.145045	-0.217062	0.000660896	-0.395661	0	-0.201604	-0.101202	0.114774	-0.567393	-0.398159	0.602716	0.607378	1.85485	1.37386	0.809751			0.23286	0.584979	0.998888	0.0792953	FALSE		High	High	IsMasterProtein	-8.48132e+18	E9AG63	Dihydrolipoamide acetyltransferase component of pyruvate dehydrogenase complex OS=Leishmania infantum OX=5671 GN=LINJ_05_0180 PE=3 SV=1	LINJ_05_0180	21.441	12	3	4	0	2	477	50	17.44	327
0.429734	0	0.0792456	0.418479	-0.350496	0.800796	-0.345083	0.208224	0.168975	0.293253	-0.746689	-0.726633	-0.617328	-0.553011	-0.613961			0.187016	0.650106	1	-0.10984	FALSE		High	High	IsMasterProtein	-8.4745e+18	E9B1G7	Nucleolar protein OS=Leishmania mexicana (strain MHOM/GT/2001/U1103) OX=929439 GN=LMXM_30_0190 PE=3 SV=1	LMXM_30_0190	36.407	19	9	17	0	9	625	69.9	55.2	328
0.122322	-0.0992327	-0.0677357	-0.397427	-0.0656576	-0.0917034	0.149833	0	-0.0736313	-0.149352	3.1352	3.51431	2.21869	3.07769	3.40761			0.296556	0.505178	1	-0.0685753	FALSE		High	High	IsMasterProtein	-8.47141e+18	A4I251	Uncharacterized protein OS=Leishmania infantum OX=5671 GN=LINJ_26_1200 PE=4 SV=1	LINJ_26_1200	75.793	20	10	32	0	6	668	72.8	126.78	330
-0.0932999	0.109357	0.0227032	0.11908	0.093215	0	-0.105689	0.215956	0.154261	0.168384	-0.562356	-0.988286	-0.566551	-0.541917	-0.117941			0.202417	0.627455	1	-0.0363712	FALSE		High	High	IsMasterProtein	-8.47116e+18	E9APU5	Mitochondrial carrier protein OS=Leishmania mexicana (strain MHOM/GT/2001/U1103) OX=929439 GN=LMXM_14_1000 PE=3 SV=1	LMXM_14_1000	3.234	3	1	1	0	1	436	46.7	2.54	331
-0.265124	0.17123	0.0248976	0.544717	0	0.00516987	0.0263519	-0.044713	0.231996	0.232428	-0.833805	-0.837921	-1.05269	-0.994282	-0.821261			0.0114793	0.973914	1	0.00489769	FALSE		High	High	IsMasterProtein	-8.47116e+18	E9B5J2	AP-1 complex subunit gamma OS=Leishmania mexicana (strain MHOM/GT/2001/U1103) OX=929439 GN=LMXM_33_3970 PE=3 SV=1	LMXM_33_3970	41.285	14	8	11	0	8	831	91.2	39.07	332
0.817713	0.640628	0.332298	-0.0914059	0.77266	0.33853	0.775294	0.101088	0	-0.112168	-0.52687	-0.521676	-0.909576	-0.774529	-0.363382			0.568565	0.270044	1	0.27383	FALSE		High	High	IsMasterProtein	-8.47076e+18	E9ASS6	Leucine-rich repeat protein (LRRP) OS=Leishmania mexicana (strain MHOM/GT/2001/U1103) OX=929439 GN=LMXM_36_1560 PE=4 SV=1	LMXM_36_1560	58.971	28	9	24	0	4	503	53.5	100.01	333
0	-0.31055	-0.126963	-0.213514	0.116786	0.103512	-0.164119	-0.136965	-0.267651	-0.158731	1.3817	1.26308	1.22893	0.835038	0.531658			0.0662306	0.858558	1	0.0179424	FALSE		High	High	IsMasterProtein	-8.46836e+18	A4HTY8	Putative prefoldin subunit 2 OS=Leishmania infantum OX=5671 GN=LINJ_09_0720 PE=3 SV=1	LINJ_09_0720	31.841	57	4	8	0	2	138	15.4	24.49	334
0.108099	0.244056	0	0.292753	0.155482	-0.144428	0.502135	-0.172581	0.110523	0.0234041	-2.4536	-2.32721	-2.84816	-2.64681	-2.84615			0.312967	0.486445	1	0.0962673	FALSE		High	High	IsMasterProtein	-8.46614e+18	E9AU26	Acireductone synthase OS=Leishmania mexicana (strain MHOM/GT/2001/U1103) OX=929439 GN=LMXM_36_5910 PE=4 SV=1	LMXM_36_5910	62.054	37	11	53	0	9	374	41.3	197.36	335
-0.541695	-0.326648	0	-0.327414	-0.157344	-0.533888	0.195624	-0.231606	-0.293423	0.104062	1.77568	1.58186	1.57453	0.962163	0.89793			0.314952	0.484226	1	-0.118774	FALSE		High	High	IsMasterProtein	-8.46369e+18	A0A6L0XBQ1	Hypothetical_protein_-_conserved OS=Leishmania infantum OX=5671 GN=LINF_200005800 PE=4 SV=1	LINF_200005800	63.165	21	10	16	0	1	575	63.1	56.66	336
0	-0.0986624	-0.10602	-0.222038	-0.144845	0.0554123	-0.0603991	0.0204487	-0.283796	-0.170674	1.35899	2.02686	1.66025	2.28671	1.61966			0.140922	0.7229	1	-0.0265114	FALSE		High	High	IsMasterProtein	-8.46346e+18	E9AGV5	Uncharacterized protein OS=Leishmania infantum OX=5671 GN=LINJ_21_1110 PE=3 SV=1	LINJ_21_1110	41.055	16	7	12	0	7	713	77.9	47.41	337
0.102724	0.12111	0	-0.291618	-0.021203	-0.0595913	-0.0362406	-0.0591507	-0.11215	-0.299508	2.27082	2.02541	2.40179	2.06617	1.71979			0.508248	0.310279	1	0.0955307	FALSE		High	High	IsMasterProtein	-8.46069e+18	A0A6L0XMD1	FAD synthase OS=Leishmania infantum OX=5671 GN=LINF_280008600 PE=4 SV=1	LINF_280008600	24.946	31	7	8	0	4	215	24.8	23.06	338
1.80672	0.281714	0.846617	0.0797749	0.56037	0	0.274737	0.522572	-0.106625	-0.236966	-1.896	-1.81996	-1.68684	-1.71975	-1.9677			1.01542	0.096512	1	0.624296	FALSE		High	High	IsMasterProtein	-8.45918e+18	E9AMF3	Amastin-like protein OS=Leishmania mexicana (strain MHOM/GT/2001/U1103) OX=929439 GN=LMXM_08_0750 PE=4 SV=1	LMXM_08_0750	5.956	5	1	4	0	1	195	21.9	14.43	339
1.39282	0.833249	0.368946	-0.0291004	0.322536	0.731737	0.573525	0.231638	0	-0.169566	-1.69888	-1.69803	-1.78981	-1.74904	-1.89907			0.471571	0.337621	1	0.304224	FALSE		High	High	IsMasterProtein	-8.45654e+18	E9B6B8	Uncharacterized protein OS=Leishmania mexicana (strain MHOM/GT/2001/U1103) OX=929439 GN=LMXM_34_2380 PE=4 SV=1	LMXM_34_2380	112.625	16	18	47	0	8	1388	146	169.49	340
-0.26799	0.161563	-0.0840893	0.00520706	0.238866	-0.0342045	-0.316108	0.180197	0	0.10949	-0.338658	-0.214736	0.304865	0.0973349	-0.288166			0.0664144	0.858194	1	0.0228363	FALSE		High	High	IsMasterProtein	-8.45575e+18	A0A6L0XQV5	Hsp70_protein_-_putative OS=Leishmania infantum OX=5671 GN=LINF_350052900 PE=4 SV=1	LINF_350052900	74.874	21	12	22	0	3	724	79	82.3	341
NaN	NaN	NaN	NaN	NaN	NaN	NaN	NaN	NaN	NaN	NaN	NaN	NaN	NaN	NaN			NaN	#VALUE!	1	0	FALSE		High	High	IsMasterProtein	-8.45081e+18	E9B0R3	Uncharacterized protein OS=Leishmania mexicana (strain MHOM/GT/2001/U1103) OX=929439 GN=LMXM_29_1340 PE=4 SV=1	LMXM_29_1340	2.045	3	1	1	0	1	318	33.8	1.96	342
0.126466	0.162132	-0.18052	0.243443	-0.0837536	-0.0278845	-0.0474033	-0.183291	-0.00495052	0.135082	0.152504	0	0.00468922	-0.0561161	0.0859461			0.370784	0.42581	0.997847	0.0792431	FALSE		High	High	IsMasterProtein	-8.45051e+18	E9B1W5	MYND-type domain-containing protein (Fragment) OS=Leishmania mexicana (strain MHOM/GT/2001/U1103) OX=929439 GN=LMXM_30_1650 PE=4 SV=1	LMXM_30_1650	37.821	19	7	12	0	7	464	52.4	41.76	343
-0.109348	-0.481374	-0.102724	-0.199345	0.295737	-0.23299	-0.239392	0	-0.502739	0.0982618	0.877275	0.778756	1.11143	0.768409	0.38645			0.130789	0.739965	1	0.0559612	FALSE		High	High	IsMasterProtein	-8.44919e+18	A4I5F2	Small nuclear ribonucleoprotein E OS=Leishmania infantum OX=5671 GN=LINJ_30_1270 PE=3 SV=1	LINJ_30_1270	6.073	56	3	3	0	1	86	9.9	5.56	344
-0.104088	-0.27995	0	-0.454023	0.130475	-0.330772	-0.109376	0.0297813	-0.396833	-0.302667	1.48705	1.81063	1.34153	2.26847	1.40461			0.257474	0.552746	0.998071	0.0804562	FALSE		High	High	IsMasterProtein	-8.44726e+18	A4I7U9	Uncharacterized protein OS=Leishmania infantum OX=5671 GN=LINJ_32_1380 PE=4 SV=1	LINJ_32_1380	117.521	36	16	39	0	13	543	61.1	163.44	345
-0.0215759	-0.0836363	-0.133173	-0.244318	-0.060113	-0.061224	0.144912	0	0.251986	-0.316651	2.10803	1.90314	2.17618	1.6912	1.39555			0.504187	0.313194	1	-0.112368	FALSE		High	High	IsMasterProtein	-8.44411e+18	A4ICT1	Putative ubiquitin-like protein OS=Leishmania infantum OX=5671 GN=LINJ_36_0590 PE=4 SV=1	LINJ_36_0590	46.723	21	5	14	0	4	317	33.1	80.36	346
0.711946	0.518357	0.413715	-0.193584	0.979117	0.269352	0.768834	0.199812	0	-0.143111	-2.06103	-1.95602	-2.04096	-2.02645	-2.25678			0.500056	0.316187	1	0.266933	FALSE		High	High	IsMasterProtein	-8.44357e+18	E9AJR6	Cilia- and flagella-associated protein 58 central coiled coil domain-containing protein OS=Leishmania mexicana (strain MHOM/GT/2001/U1103) OX=929439 GN=LMXM_03_0320 PE=4 SV=1	LMXM_03_0320	244.867	40	34	117	0	16	1010	113.6	460.23	347
0.168527	-0.0568275	-0.152236	-0.245824	-0.00885582	-0.0542345	0	-0.111007	0.0264502	-0.146656	2.50671	2.52899	3.01682	2.20368	2.22713			0.00858927	0.980417	1	-0.00195389	FALSE		High	High	IsMasterProtein	-8.43955e+18	E9AGC6	Uncharacterized protein OS=Leishmania infantum OX=5671 GN=LINJ.12.0340 PE=4 SV=1	LINJ.12.0340	54.824	26	8	13	0	7	416	44	49.6	348
0.21666	-0.0038271	-0.183788	-0.346771	-0.0102682	0	0.26793	-0.0421486	-0.0204926	-0.3373	2.44944	2.64389	2.57778	2.27353	1.71107			0.108606	0.778742	1	-0.0391968	FALSE		High	High	IsMasterProtein	-8.43909e+18	A4HY38	Uncharacterized protein OS=Leishmania infantum OX=5671 GN=LINJ_18_1670 PE=4 SV=1	LINJ_18_1670	48.586	18	8	11	0	8	664	72.7	39.07	349
0.359143	0.115858	-0.159642	-0.314691	0	-0.208629	-0.135126	-0.261403	-0.368705	-0.432936	0.215656	0.516731	0.215787	0.547173	1.11892			1.23568	0.0581193	1	0.281493	FALSE		High	High	IsMasterProtein	-8.43705e+18	A0A6L0XTW0	19S_proteasome_regulatory_subunit OS=Leishmania infantum OX=5671 GN=LINF_360052900 PE=3 SV=1	LINF_360052900	134.467	49	20	94	0	19	409	45.5	304.3	350
-0.236446	0.0435457	-0.22094	-0.0677013	0.0899076	0	0.348786	-0.274488	0.218315	-0.400863	0.58435	0.34735	0.270359	-0.118922	-0.06954			0.138414	0.727087	1	-0.0566769	FALSE		High	High	IsMasterProtein	-8.43522e+18	A4IDA3	Putative ADP-ribosylation factor GTPase activating protein OS=Leishmania infantum OX=5671 GN=LINJ_36_3300 PE=4 SV=1	LINJ_36_3300	9.525	3	1	2	0	1	467	49.9	7.46	351
0.547464	0.212161	-0.148087	0	1.02219	0.0523071	0.613038	-0.313065	0.261982	0.104037	-1.56109	-1.56151	-1.90511	-1.6191	-1.76845			0.302794	0.497973	1	0.183087	FALSE		High	High	IsMasterProtein	-8.43358e+18	E9AXS4	Tetratricopeptide repeat protein 29 OS=Leishmania mexicana (strain MHOM/GT/2001/U1103) OX=929439 GN=LMXM_25_1920 PE=4 SV=1	LMXM_25_1920	148.3	53	25	117	0	10	494	53.7	412.5	352
-0.222836	0.0663376	-0.0121889	0.400121	0	0.0609083	-0.10289	0.366168	0.0930853	0.381786	-0.27874	-0.452587	-0.058774	-0.360529	0.108794			0.36324	0.433271	1	-0.113525	FALSE		High	High	IsMasterProtein	-8.43126e+18	A4I2Y2	Uncharacterized protein OS=Leishmania infantum OX=5671 GN=LINJ_27_2040 PE=4 SV=1	LINJ_27_2040	14.634	7	2	5	0	2	337	36.5	20.23	353
0.514053	0.554364	0.294243	-0.0233307	1.14336	0.0456848	0.93014	0	0.299057	-0.104594	-1.75103	-1.83385	-2.09579	-1.67489	-2.0812			0.450326	0.354548	1	0.26248	FALSE		High	High	IsMasterProtein	-8.43086e+18	E9ALG8	Uncharacterized protein OS=Leishmania mexicana (strain MHOM/GT/2001/U1103) OX=929439 GN=LMXM_08_29_2560 PE=4 SV=1	LMXM_08_29_2560	114.98	37	16	59	0	8	424	46.6	222.39	354
-0.284485	0.35884	0.252203	0.530527	0.426408	0	-0.202298	0.502817	0.451839	0.597302	-1.50574	-1.29422	-1.81894	-1.48815	-1.42394			0.0214907	0.95172	1	-0.0132336	FALSE		High	High	IsMasterProtein	-8.42871e+18	E9B5S1	3-dehydrosphinganine reductase OS=Leishmania mexicana (strain MHOM/GT/2001/U1103) OX=929439 GN=LMXM_34_0330 PE=3 SV=1	LMXM_34_0330	49.413	33	8	16	0	3	338	35.8	53.09	355
0.00921154	-0.0267086	0.266625	0.151313	-0.0729733	0.124637	0.00400543	0.166003	0.120084	0	-0.652792	-0.664204	-0.883191	-0.9918	-0.95349			0.0899642	0.812898	0.999963	-0.0174522	FALSE		High	High	IsMasterProtein	-8.42522e+18	E9AT23	Uncharacterized protein OS=Leishmania mexicana (strain MHOM/GT/2001/U1103) OX=929439 GN=LMXM_36_2460 PE=4 SV=1	LMXM_36_2460	7.234	3	2	3	0	1	707	76	6.86	357
0.927106	0.914776	-0.24232	0.522761	0.377735	0.0491419	0	-0.10155	0.618772	0.604115	-1.1151	-1.14608	-0.93678	-1.08892	-1.11896			0.461537	0.345512	1	0.265916	FALSE		High	High	IsMasterProtein	-8.42236e+18	E9B0L6	Amastin-like surface protein-like protein OS=Leishmania mexicana (strain MHOM/GT/2001/U1103) OX=929439 GN=LMXM_29_0870 PE=4 SV=1	LMXM_29_0870	13.893	9	2	7	0	2	222	24.5	27.1	358
0.315081	0.184999	-0.321283	-0.217138	-0.0728884	0	0.0297384	-0.260197	-0.198347	-0.172044	0.0189772	0.307235	-0.070467	0.256082	0.167593			0.317362	0.481546	1	0.0979237	FALSE		High	High	IsMasterProtein	-8.41927e+18	E9B2T2	Clu domain-containing protein OS=Leishmania mexicana (strain MHOM/GT/2001/U1103) OX=929439 GN=LMXM_31_1560 PE=4 SV=1	LMXM_31_1560	6.98	4	3	3	0	3	920	99.1	8.2	359
0	-0.0873308	-0.0635595	-0.0672808	0.120295	-0.0398788	0.0990629	-0.0727205	-0.116899	-0.124138	1.80355	1.99599	2.30663	1.57728	0.836548			0.2309	0.587625	1	0.0313393	FALSE		High	High	IsMasterProtein	-8.41669e+18	A0A6L0WXL9	Hypothetical_protein_-_conserved OS=Leishmania infantum OX=5671 GN=LINF_160013200 PE=4 SV=1	LINF_160013200	11.902	6	2	3	0	1	583	62.5	8.15	360
-0.281418	-0.179637	0.00723648	0.55872	-0.50368	0	-0.584434	0.511518	0.209892	0.491954	-0.0757513	-0.444495	0.402155	-0.211782	0.292942			0.329745	0.46801	1	-0.205542	FALSE		High	High	IsMasterProtein	-8.4145e+18	A4HZY2	Putative dynein heavy chain, cytosolic OS=Leishmania infantum OX=5671 GN=LINJ_22_0930 PE=3 SV=2	LINJ_22_0930	52.788	3	15	18	0	2	5660	621.9	51.81	361
-0.206598	0.000859261	-0.448282	0.101686	-0.244039	-0.290085	-0.422482	-0.55814	0	-0.0213327	0.559836	0.448291	0.462917	0.339541	0.659895			0.28665	0.516833	1	0.0991333	FALSE		High	High	IsMasterProtein	-8.41007e+18	A4I9C0	Putative GTP-binding protein OS=Leishmania infantum OX=5671 GN=LINJ_33_2930 PE=3 SV=1	LINJ_33_2930	13.052	4	2	6	0	2	842	90.9	24.62	362
0.90521	0.898664	0.323006	0	1.03539	0.550871	1.135	-0.194481	0.0782223	-0.0451365	-1.15134	-1.01948	-1.50775	-1.24402	-1.15646			0.484316	0.327857	1	0.327559	FALSE		High	High	IsMasterProtein	-8.40306e+18	E9AWG6	Adenylate kinase OS=Leishmania mexicana (strain MHOM/GT/2001/U1103) OX=929439 GN=LMXM_23_1690 PE=4 SV=1	LMXM_23_1690	102.727	52	15	52	0	10	285	30.2	221.87	363
0.811314	0.828561	0.474108	-0.146086	1.16744	0.280386	1.12243	0.0608158	0	-0.0704489	-2.01925	-2.06413	-2.28668	-1.97908	-1.9491			0.527998	0.296484	1	0.34843	FALSE		High	High	IsMasterProtein	-8.40076e+18	E9AT87	Thioredoxin domain-containing protein OS=Leishmania mexicana (strain MHOM/GT/2001/U1103) OX=929439 GN=LMXM_36_3090 PE=4 SV=1	LMXM_36_3090	165.356	32	23	127	0	9	825	89.1	544.67	364
-0.409817	-0.384677	0	-0.182684	0.115258	-0.390913	0.0317678	-0.0988121	-0.350721	-0.226521	0.0802202	0.572387	0.0262394	0.0741758	0.217443			0.0988649	0.796407	1	0.0346561	FALSE		High	High	IsMasterProtein	-8.39717e+18	A0A6L0Y2P8	PSP1_C-terminal_conserved_region_containing_protein_-_putative OS=Leishmania infantum OX=5671 GN=LINF_360055000 PE=4 SV=1	LINF_360055000	46.095	15	9	15	0	3	584	62.3	61.54	365
0.26336	0.340572	-0.189769	0.0984697	0.0237045	0.0102758	0.0892124	-0.160764	0.00994396	0	-0.783669	-0.70845	-0.847236	-0.507765	-0.440978			0.549876	0.281919	1	0.117534	FALSE		High	High	IsMasterProtein	-8.39166e+18	E9AQI9	FHA domain-containing protein OS=Leishmania mexicana (strain MHOM/GT/2001/U1103) OX=929439 GN=LMXM_16_0320 PE=3 SV=1	LMXM_16_0320	10.951	3	2	3	0	2	1248	132.9	10.13	366
0.00836468	-0.096323	0.388749	-0.134538	-0.125334	0.0502501	0	0.320376	-0.102139	0.0264111	-0.0817852	0.168102	-0.0948	-0.056776	0.0766001			0.163869	0.685695	1	-0.0507957	FALSE		High	High	IsMasterProtein	-8.39126e+18	E9B346	Kinteoplast poly(A) polymerase complex 1 subunit OS=Leishmania mexicana (strain MHOM/GT/2001/U1103) OX=929439 GN=LMXM_31_2670 PE=4 SV=1	LMXM_31_2670	15.876	6	3	3	0	3	790	88.5	13.25	367
-0.0457726	-0.0190077	0.330725	0	0.238784	-0.169888	-0.0565405	-0.0326366	-0.120199	-0.210248	1.89134	2.46	2.18827	2.04161	2.18062			1.50959	0.0309321	1	0.218848	FALSE		High	High	IsMasterProtein	-8.38837e+18	A0A6L0XQV1	Regulator_of_Vps4_activity_in_the_MVB_pathway_-_putative OS=Leishmania infantum OX=5671 GN=LINF_260008800 PE=3 SV=1	LINF_260008800	33.661	24	7	15	0	3	267	29.3	42.44	368
-0.160657	0.12978	0.630588	0.675372	0	0.31869	-0.144096	0.657037	0.490672	0.895967	-0.686373	-0.654791	-0.800202	-0.69528	-0.632934			0.33669	0.460585	1	-0.188638	FALSE		High	High	IsMasterProtein	-8.38754e+18	E9B0K5	Mitochondrial oligo_U binding protein TBRGG1,putative OS=Leishmania mexicana (strain MHOM/GT/2001/U1103) OX=929439 GN=LMXM_29_0780 PE=4 SV=1	LMXM_29_0780	19.817	7	4	6	0	4	676	74.9	24.78	369
0.549829	0.517158	0.170286	-0.273149	0.805924	0.24856	0.963655	0.0749149	0	-0.161635	-1.8956	-1.87285	-2.01078	-1.9123	-1.56176			0.189363	0.646602	1	0.128911	FALSE		High	High	IsMasterProtein	-8.38363e+18	E9AZ99	Uncharacterized protein OS=Leishmania mexicana (strain MHOM/GT/2001/U1103) OX=929439 GN=LMXM_27_1950 PE=4 SV=1	LMXM_27_1950	138.213	21	24	98	0	14	1521	163.2	333.85	370
0.567316	0.96045	0.428848	0.247541	0.49402	-0.111759	0.86694	0	0.521585	-0.117311	-1.89751	-1.70121	-1.68244	-1.53386	-2.15405			0.661978	0.217782	1	0.307744	FALSE		High	High	IsMasterProtein	-8.38344e+18	E9B0L7	Adenosine kinase OS=Leishmania mexicana (strain MHOM/GT/2001/U1103) OX=929439 GN=LMXM_29_0880 PE=3 SV=1	LMXM_29_0880	75.197	41	12	49	0	7	345	37.2	169.04	371
0.0797911	-0.112951	-0.171828	-0.274179	0.00322342	-0.194684	0	-0.226907	-0.2047	-0.28941	1.5691	1.57051	1.4732	1.7864	1.80961			0.523162	0.299805	1	0.0879513	FALSE		High	High	IsMasterProtein	-8.38303e+18	A0A6L0XNH5	Intraflagellar_transport_protein_140_-_putative OS=Leishmania infantum OX=5671 GN=LINF_320008200 PE=4 SV=1	LINF_320008200	304.221	37	51	122	0	21	1655	181.2	466.86	372
-0.0271387	-0.887897	-0.427016	-0.446822	-0.359273	-0.360819	0.0452337	0.157593	0	-0.054121	3.0563	2.49064	3.01959	2.11155	1.96155			1.35289	0.0443722	1	-0.387207	FALSE		High	High	IsMasterProtein	-8.38282e+18	A0A6L0WJ54	Dual_specificity_phosphatase-__catalytic_domain_containing_protein_-__putative OS=Leishmania infantum OX=5671 GN=LINF_090011400 PE=4 SV=1	LINF_090011400	8.094	4	2	3	0	2	585	62.5	9.53	373
-0.347673	-0.377688	-0.290237	0.283218	-0.33455	0.0604839	-0.200274	-0.105431	0	0.0407724	-0.0738897	0.00952244	0.430403	0.213965	0.0697861			0.629383	0.234756	1	-0.172496	FALSE		High	High	IsMasterProtein	-8.38275e+18	A4I585	Putative spliceosome-associated protein OS=Leishmania infantum OX=5671 GN=LINJ_30_0590 PE=4 SV=1	LINJ_30_0590	7.222	3	1	5	0	1	474	51.1	15.33	374
0.00860119	0	-0.11041	-0.0858278	-0.122267	0.191291	-0.134598	-0.328143	-0.485307	-0.103821	2.07182	1.87345	1.9435	1.49411	2.19738			0.424958	0.375874	1	0.110135	FALSE		High	High	IsMasterProtein	-8.38212e+18	A4IDN4	Related to elongation factor-2 kinase efk-1b isoform-like protein OS=Leishmania infantum OX=5671 GN=LINJ_36_4770 PE=4 SV=1	LINJ_36_4770	6.805	2	2	2	0	2	1141	127.8	3.95	375
0.154123	0.320283	0.466877	-0.138947	0.948028	0.0664825	0.974816	0.405687	0	-0.105678	-1.35823	-1.34217	-1.62195	-1.46283	-1.46665			0.115387	0.766678	0.998959	0.0818111	FALSE		High	High	IsMasterProtein	-8.38034e+18	E9ALF3	Right handed beta helix domain-containing protein OS=Leishmania mexicana (strain MHOM/GT/2001/U1103) OX=929439 GN=LMXM_08_29_2710 PE=4 SV=1	LMXM_08_29_2710	71.952	35	12	67	0	5	278	29.2	244.95	376
-0.167087	-0.150875	0.0108213	-0.134681	0	-0.0447588	0.132448	-0.117314	-0.0944662	-0.136358	1.51133	1.82757	1.63538	2.39043	1.90771			0.240108	0.575297	1	-0.0362743	FALSE		High	High	IsMasterProtein	-8.37864e+18	A4IAH6	Uncharacterized protein OS=Leishmania infantum OX=5671 GN=LINJ_34_3880 PE=4 SV=1	LINJ_34_3880	75.649	33	14	19	0	11	676	73.9	71.2	377
-0.0810976	-0.205862	-0.0517569	-0.313716	-0.0529823	-0.125417	0	-0.0421057	0.242404	0.0055294	3.96805	3.77479	3.31636	2.89419	3.89779			1.06856	0.0853957	1	-0.157165	FALSE		High	High	IsMasterProtein	-8.37786e+18	A0A6L0XC21	peptidylprolyl isomerase OS=Leishmania infantum OX=5671 GN=LINF_190021700 PE=4 SV=1	LINF_190021700	117.891	44	15	50	0	9	432	47.8	219.74	378
-0.352977	-0.497168	-0.118474	-0.419351	0	-0.553454	-0.32991	0.46498	-0.284432	0.0303802	3.57495	2.92817	3.5848	2.73937	2.13123			0.305922	0.4944	1	-0.143106	FALSE		High	High	IsMasterProtein	-8.37571e+18	A0A6L0XWT5	Glyceraldehyde-3-phosphate dehydrogenase OS=Leishmania infantum OX=5671 GN=LINF_360030600 PE=3 SV=1	LINF_360030600	45.786	31	8	26	0	2	331	35.5	89.12	379
0.361038	0.739453	0.675203	-0.342131	0.691323	0	1.08741	0.674799	0.119572	-0.693742	-1.91127	-1.77131	-1.82069	-1.57736	-1.92769			0.205981	0.622327	1	0.187371	FALSE		High	High	IsMasterProtein	-8.37479e+18	E9B2U4	Uncharacterized protein OS=Leishmania mexicana (strain MHOM/GT/2001/U1103) OX=929439 GN=LMXM_31_1680 PE=4 SV=1	LMXM_31_1680	19.741	13	1	12	0	1	136	15.8	47	380
0.699416	0.976974	0.122939	0.378095	-0.0989914	0.854381	1.13223	0.0142679	-0.0497465	0	-1.61659	-1.26254	-1.2613	-1.57463	-1.7752			0.0278815	0.937818	1	0.0254608	FALSE		High	High	IsMasterProtein	-8.37437e+18	E9ATC1	Vacuolar protein sorting-associated protein-like protein OS=Leishmania mexicana (strain MHOM/GT/2001/U1103) OX=929439 GN=LMXM_36_3420 PE=3 SV=1	LMXM_36_3420	25.758	21	6	10	0	3	361	41.1	27.42	381
-0.286742	0	0.32977	0.330117	-0.2019	-0.0622282	-0.28113	0.370473	0.192969	0.537832	-0.304588	-0.250578	0.0339689	-0.248266	0.40297			0.247531	0.565548	1	-0.117334	FALSE		High	High	IsMasterProtein	-8.37226e+18	E9APD9	PNPLA domain-containing protein OS=Leishmania mexicana (strain MHOM/GT/2001/U1103) OX=929439 GN=LMXM_13_1150 PE=4 SV=1	LMXM_13_1150	19.556	15	4	5	0	4	320	35.9	11.19	382
-0.173374	-0.356321	-0.260415	-0.535741	0.281701	-0.0626516	0.550796	0	-0.0618744	-0.28497	1.12897	1.01699	1.29245	1.11272	1.42179			0.586715	0.258991	1	-0.23709	FALSE		High	High	IsMasterProtein	-8.36673e+18	A0A6L0Y1Z5	tRNA_pseudouridine_synthase_A_-_putative OS=Leishmania infantum OX=5671 GN=LINF_360023000 PE=4 SV=1	LINF_360023000	8.305	4	2	2	0	1	877	96.4	3.27	384
-0.0629816	0.195597	0.484756	0.347947	-0.0272102	0.177424	0	0.510928	0.178504	0.834549	-0.491264	-0.577662	-0.261731	-0.511976	-0.296945			0.369822	0.426754	1	-0.15266	FALSE		High	High	IsMasterProtein	-8.35556e+18	E9AY01	Scaffold protein Nfu/NifU N-terminal domain-containing protein OS=Leishmania mexicana (strain MHOM/GT/2001/U1103) OX=929439 GN=LMXM_26_0190 PE=3 SV=1	LMXM_26_0190	14.774	15	2	3	0	2	281	30.8	14.17	385
-0.287227	0	0.757897	1.26609	-0.0377884	0.410266	0.222672	0.973439	1.00995	1.36832	-0.817007	-0.292316	-0.37926	-0.14571	-0.485475			0.623968	0.237701	1	-0.457134	FALSE		High	High	IsMasterProtein	-8.35425e+18	E9AL93	Uncharacterized protein OS=Leishmania mexicana (strain MHOM/GT/2001/U1103) OX=929439 GN=LMXM_07_0780 PE=4 SV=1	LMXM_07_0780	5.53	4	1	1	0	1	299	33.7	3.83	386
0	-0.295756	-0.224056	-0.337435	-0.0322523	0.045599	0.151999	-0.093298	-0.313225	-0.623368	0.0226221	0.0760412	0.896048	0.633426	1.58278			0.0256156	0.942724	1	-0.0114414	FALSE		High	High	IsMasterProtein	-8.34791e+18	A0A6L0XX20	Hypothetical_protein_-_conserved OS=Leishmania infantum OX=5671 GN=LINF_320028500 PE=4 SV=1	LINF_320028500	10.538	12	4	5	0	3	1554	172.8	10.56	387
-0.16812	0.15057	0.301539	-0.561952	0.0818691	0.113219	0.3918	-0.0889006	-0.314923	-0.326897	0.177294	-0.0997467	-0.0750933	0	0.312222			0.00989284	0.977478	1	0.00592155	FALSE		High	High	IsMasterProtein	-8.34463e+18	E9AT85	rRNA 2'-O-methyltransferase fibrillarin OS=Leishmania mexicana (strain MHOM/GT/2001/U1103) OX=929439 GN=LMXM_36_3070 PE=3 SV=1	LMXM_36_3070	38.43	43	7	18	0	1	234	25.8	65.6	388
-0.234963	-0.377762	-0.408351	-0.603303	-0.0827389	-0.320746	0.123146	-0.477597	0.309964	0	4.44582	4.33363	4.02099	3.79201	4.12939			0.823948	0.149987	1	-0.268377	FALSE		High	High	IsMasterProtein	-8.34405e+18	A4HUU6	Putative 14-3-3 protein OS=Leishmania infantum OX=5671 GN=LINJ_11_0350 PE=3 SV=1	LINJ_11_0350	112.838	65	16	85	0	3	253	29.2	319.95	389
0.144827	-0.215829	-0.0645752	-0.454769	0.0480642	-0.0217457	-0.103827	0	-0.210594	-0.26077	2.45743	2.6787	2.8701	2.44315	2.6082			0.0324804	0.927939	1	0.010931	FALSE		High	High	IsMasterProtein	-8.33586e+18	A0A6L0XIB2	C2_domain_in_Dock180_and_Zizimin_proteins_-_putative OS=Leishmania infantum OX=5671 GN=LINF_290006000 PE=3 SV=1	LINF_290006000	83.267	7	15	33	0	2	2452	277.6	103.82	391
0.177035	0.0456238	-0.0626287	-0.271199	-0.00590134	-0.18183	0	-0.0401316	-0.247739	-0.304281	2.51657	2.03056	1.99317	1.73764	2.21285			0.698789	0.200083	1	0.131382	FALSE		High	High	IsMasterProtein	-8.33459e+18	E9AG69	Uncharacterized protein OS=Leishmania infantum OX=5671 GN=LINJ_06_1010 PE=4 SV=1	LINJ_06_1010	79.599	21	17	33	0	8	1029	114	115.67	392
NaN	NaN	NaN	NaN	NaN	NaN	NaN	NaN	NaN	NaN	NaN	NaN	NaN	NaN	NaN			NaN	#VALUE!	1	0	FALSE		High	High	IsMasterProtein	-8.33389e+18	A0A6L0Y1N0	Double_RNA_binding_domain_protein_9 OS=Leishmania infantum OX=5671 GN=LINF_350030700 PE=4 SV=1	LINF_350030700	2.231	3	1	1	0	1	456	50.8	2.08	393
0	-0.0845213	0.658524	0.507629	0.235536	0.216543	-0.159461	0.584566	0.361874	0.530932	-0.986571	-0.690869	-0.94595	-0.48486	-0.657131			0.0811841	0.829499	1	-0.0434574	FALSE		High	High	IsMasterProtein	-8.33345e+18	E9AQQ7	Uncharacterized protein OS=Leishmania mexicana (strain MHOM/GT/2001/U1103) OX=929439 GN=LMXM_16_0980 PE=4 SV=1	LMXM_16_0980	37.716	11	8	9	0	1	731	84.6	33.58	394
0.744246	0.572259	0.42906	-0.0795212	0.65834	0.483805	0.885056	0	0.232372	-0.424186	-1.46263	-1.40103	-1.45878	-1.64817	-1.50095			0.386309	0.410857	1	0.229467	FALSE		High	High	IsMasterProtein	-8.3327e+18	E9AU52	Uncharacterized protein OS=Leishmania mexicana (strain MHOM/GT/2001/U1103) OX=929439 GN=LMXM_36_6170 PE=4 SV=1	LMXM_36_6170	4.813	7	3	4	0	3	485	52.4	8.88	395
0.500526	0.702846	0.0669861	0.0701714	0.232036	0.0523453	0.447097	-0.408646	0	-0.342404	-2.17417	-2.20466	-2.50216	-2.28371	-2.16532			0.986125	0.103246	1	0.364835	FALSE		High	High	IsMasterProtein	-8.32989e+18	E9AWZ6	IgE-dependent histamine-releasing factor,putative OS=Leishmania mexicana (strain MHOM/GT/2001/U1103) OX=929439 GN=LMXM_24_1500 PE=3 SV=1	LMXM_24_1500	67.157	47	9	161	0	4	276	31.1	867.12	396
0.0883408	0.263202	0.114809	0.00205612	0.141526	-0.271494	0.339093	0.0417328	0	-0.172645	-1.28524	-1.15307	-1.33915	-1.1548	-1.15751			0.572631	0.267528	1	0.134649	FALSE		High	High	IsMasterProtein	-8.32715e+18	E9B0G2	Phosphatase 2C OS=Leishmania mexicana (strain MHOM/GT/2001/U1103) OX=929439 GN=LMXM_29_0380 PE=4 SV=1	LMXM_29_0380	120.555	50	17	68	0	5	384	41.8	252.35	397
1.3604	0.658601	0.479599	-0.16326	0.58249	0.781189	0.781507	0.202051	0	-0.31471	-1.41546	-1.37854	-1.52223	-1.39308	-1.34966			0.405207	0.393363	1	0.293559	FALSE		High	High	IsMasterProtein	-8.32671e+18	E9AYL3	Uncharacterized protein OS=Leishmania mexicana (strain MHOM/GT/2001/U1103) OX=929439 GN=LMXM_26_2320 PE=4 SV=1	LMXM_26_2320	125.574	28	15	65	0	9	738	78.9	285.58	398
NaN	NaN	NaN	NaN	NaN	NaN	NaN	NaN	NaN	NaN	NaN	NaN	NaN	NaN	NaN			NaN	#VALUE!	1	0	FALSE		High	High	IsMasterProtein	-8.32429e+18	A4HYN0	Putative calpain-like cysteine peptidase OS=Leishmania infantum OX=5671 GN=LINJ_20_1220 PE=4 SV=2	LINJ_20_1220	303.758	53	30	333	0	1	821	91.5	1427.98	399
0	0.313762	-0.0307541	-0.00299263	0.06919	0.436766	0.0409765	0.02244	-0.310286	0.332387	-0.538215	-0.272265	-0.671764	-0.278623	0.248322			0.0871107	0.818256	1	-0.0346157	FALSE		High	High	IsMasterProtein	-8.32423e+18	A0A6L0XTU6	Palmitoyltransferase OS=Leishmania infantum OX=5671 GN=LINF_280025200 PE=3 SV=1	LINF_280025200	7.745	3	1	2	0	1	457	52.1	7.93	400
0.053791	-0.0448942	0.0195827	0.160076	-0.00713253	0.195921	0.114619	0	0.0132656	0.237668	-0.205974	-0.213895	-0.349012	-0.0559492	-0.0450954			0.632014	0.233338	0.998604	-0.0760101	FALSE		High	High	IsMasterProtein	-8.32335e+18	E9AXM0	DNA polymerase delta subunit 2 OS=Leishmania mexicana (strain MHOM/GT/2001/U1103) OX=929439 GN=LMXM_25_1410 PE=3 SV=1	LMXM_25_1410	21.372	16	5	6	0	5	592	64.4	21.53	401
-0.042697	-0.043932	-0.0299406	-0.51283	0	-0.0966864	0.224575	-0.0233736	0.218501	-0.252335	3.76416	3.42132	3.91594	2.96535	2.62602			0.485933	0.326638	1	-0.140016	FALSE		High	High	IsMasterProtein	-8.32049e+18	A4IA77	Uncharacterized protein OS=Leishmania infantum OX=5671 GN=LINJ_34_2840 PE=3 SV=1	LINJ_34_2840	8.396	18	2	2	0	2	249	28.3	8.72	402
-0.148676	-0.392467	0	-0.461178	-0.055316	0.162939	-0.285535	0.488905	-0.0952702	-0.64965	0.631179	0.69597	0.819313	0.845277	0.885056			0.264568	0.543791	1	-0.135805	FALSE		High	High	IsMasterProtein	-8.31597e+18	A0A6L0XLF9	Hypothetical_protein_-_conserved OS=Leishmania infantum OX=5671 GN=LINF_300007400 PE=4 SV=1	LINF_300007400	19.519	8	4	4	0	1	596	66.6	14.51	403
0.388646	0.337938	0.077899	0.183148	0.277109	-0.1006	0.409382	-0.045619	0.191209	0	-0.814905	-0.646055	-0.890513	-0.473551	-0.681792			0.757739	0.174687	1	0.162074	FALSE		High	High	IsMasterProtein	-8.31556e+18	E9ATL4	Trypanothione synthetase-like protein OS=Leishmania mexicana (strain MHOM/GT/2001/U1103) OX=929439 GN=LMXM_36_4300 PE=4 SV=1	LMXM_36_4300	53.135	17	8	12	0	6	749	82.7	50.11	404
-0.125799	0.139441	-0.253714	0	-0.164754	-0.122377	0.22115	-0.115728	-0.255249	-0.0797453	0.0231504	0.0412626	0.0353241	0.255965	0.321259			0.0353558	0.921816	1	-0.0105751	FALSE		High	High	IsMasterProtein	-8.31167e+18	A4HXQ9	Uncharacterized protein OS=Leishmania infantum OX=5671 GN=LINJ_18_0340 PE=3 SV=1	LINJ_18_0340	2.808	4	1	1	0	1	389	41.6	2.93	405
0.0552282	-0.105499	-0.00459766	-0.295993	0	-0.158507	-0.00709152	0.0319109	-0.111745	-0.271544	1.61007	1.75747	1.4474	1.39948	1.80804			0.156303	0.697746	1	0.033223	FALSE		High	High	IsMasterProtein	-8.31149e+18	A4HT12	Uncharacterized protein OS=Leishmania infantum OX=5671 GN=LINJ_06_1260 PE=4 SV=1	LINJ_06_1260	40.166	19	6	9	0	4	588	63.7	40.17	406
NaN	NaN	NaN	NaN	NaN	NaN	NaN	NaN	NaN	NaN	NaN	NaN	NaN	NaN	NaN			NaN	#VALUE!	1	0	FALSE		High	High	IsMasterProtein	-8.31122e+18	A0A6L0XT57	Ribosomal_protein_L1p/L10e_family_-_putative OS=Leishmania infantum OX=5671 GN=LINF_360081200 PE=4 SV=1	LINF_360081200	5.7	4	1	1	0	1	268	29.7	4.36	407
0.288714	0.374838	0.0681257	-0.120439	0.206072	-0.263741	0.592052	0.159543	0.214679	0	-2.00339	-2.27838	-2.40648	-2.30946	-2.13794			0.0492372	0.892818	1	0.0229557	FALSE		High	High	IsMasterProtein	-8.30824e+18	P42865	Zeta-crystallin OS=Leishmania amazonensis OX=5659 PE=3 SV=1		115.33	53	14	78	0	2	340	36.2	355.1	408
0.170473	-0.316367	0	-0.167076	0.268649	-0.043911	-0.142562	-0.0715694	-0.0689297	-0.456361	0.405028	0.566758	0.333765	0.0818949	0.450314			0.531578	0.29405	1	0.147802	FALSE		High	High	IsMasterProtein	-8.30736e+18	A0A6L0WHD1	Hypothetical_protein_-_conserved OS=Leishmania infantum OX=5671 GN=LINF_010005300 PE=4 SV=1	LINF_010005300	2.303	11	1	1	0	1	186	20.6	2.89	409
0.0227375	0.0627851	-0.0249634	-0.0311337	0.0151014	0.136749	0.211375	0.0754013	0	-0.0592089	0.0942183	-0.286208	-0.362097	-0.470561	-0.0418625			0.611273	0.244752	1	-0.063958	FALSE		High	High	IsMasterProtein	-8.30591e+18	E9B103	Uncharacterized protein OS=Leishmania mexicana (strain MHOM/GT/2001/U1103) OX=929439 GN=LMXM_29_2300 PE=4 SV=1	LMXM_29_2300	3.225	1	1	1	0	1	1306	139.7	2.89	410
0.750435	0.412744	0.554516	-0.0879326	0.709275	0.461605	0.745475	0.348734	0	-0.185462	-1.08692	-0.83163	-0.936375	-0.65718	-0.697004			0.384035	0.413015	1	0.193737	FALSE		High	High	IsMasterProtein	-8.30565e+18	E9AY19	Uncharacterized protein OS=Leishmania mexicana (strain MHOM/GT/2001/U1103) OX=929439 GN=LMXM_26_0370 PE=4 SV=1	LMXM_26_0370	83.61	23	14	27	0	5	853	92.2	101.31	411
0.0622168	-0.245577	-0.318099	-0.319797	0	-0.103091	0.0266724	-0.172809	-0.395265	-0.481543	2.83166	2.25981	2.54347	1.89498	3.26208			0.196042	0.636733	1	0.0609558	FALSE		High	High	IsMasterProtein	-8.30565e+18	A0A6L0WJP1	Amastin_surface_glycoprotein_-_putative OS=Leishmania infantum OX=5671 GN=LINF_100007600 PE=4 SV=1	LINF_100007600	13.851	3	2	2	0	2	490	54.3	9.35	412
0	0.198844	-0.143347	-0.00554848	0.177554	-0.155268	0.195685	0.0451622	0.132851	0.215722	-0.118882	-0.110723	-0.166985	-0.165835	0.066452			0.175324	0.667845	1	-0.04133	FALSE		High	High	IsMasterProtein	-8.29925e+18	A0A6L0WNY8	CLC-type_chloride_channel_-_putativeGeneDB:LmjF.01.0180 OS=Leishmania infantum OX=5671 GN=LINF_010006700 PE=4 SV=1	LINF_010006700	15.223	4	2	4	0	2	770	83.9	14.82	413
0.0716057	0.0537806	-0.200985	0	-0.274436	0.0959892	-0.209283	0.0273628	-0.0906258	0.058507	-0.384685	0.234321	-0.153883	0.111121	-0.0393257			0.207641	0.619954	1	-0.046397	FALSE		High	High	IsMasterProtein	-8.29779e+18	E9B352	Uncharacterized protein OS=Leishmania mexicana (strain MHOM/GT/2001/U1103) OX=929439 GN=LMXM_31_2730 PE=4 SV=1	LMXM_31_2730	40.266	13	10	19	0	7	1004	107.4	61.89	414
0.278546	0.361296	-0.0439234	0.119832	0.0828857	-0.0384684	0.555536	-0.0327864	0.16965	0.051815	-1.22178	-1.09083	-0.605184	0	-1.43212			0.049984	0.891284	1	0.018578	FALSE		High	High	IsMasterProtein	-8.29511e+18	E9B2Z7	V-SNARE coiled-coil homology domain-containing protein OS=Leishmania mexicana (strain MHOM/GT/2001/U1103) OX=929439 GN=LMXM_31_2160 PE=4 SV=1	LMXM_31_2160	62.926	12	14	21	0	3	1305	140.6	62.14	415
-0.0483484	-0.16231	-0.071559	-0.321706	0	-0.0813742	0.0494041	0.0372171	-0.229522	-0.112806	2.55476	2.8506	2.75017	2.8606	1.73893			0.295895	0.505946	1	-0.0533684	FALSE		High	High	IsMasterProtein	-8.29237e+18	A0A6L0X7N4	Hypothetical_protein_-_conserved OS=Leishmania infantum OX=5671 GN=LINF_170008900 PE=4 SV=1	LINF_170008900	142.291	40	24	63	0	19	785	81.7	272.32	416
0.00541592	-0.0554733	0.138179	0.336432	-0.240135	0.267198	0	0.441983	0.118844	0.36191	-0.423607	-0.255976	-0.650683	-0.321102	-0.0926218			0.830689	0.147676	1	-0.201103	FALSE		High	High	IsMasterProtein	-8.29185e+18	E9AVF0	Uncharacterized protein OS=Leishmania mexicana (strain MHOM/GT/2001/U1103) OX=929439 GN=LMXM_21_1569 PE=4 SV=1	LMXM_21_1569	30.037	9	6	7	0	6	931	102.4	21.54	417
0.125914	-0.0298376	0.0788651	-0.415928	-0.023057	0	-0.00783825	-0.0115509	-0.370169	-0.309712	2.30368	2.31812	1.9614	1.98081	1.82745			0.292894	0.509456	1	0.0870453	FALSE		High	High	IsMasterProtein	-8.29124e+18	A4I589	Acyl-lipid (7-3)-desaturase OS=Leishmania infantum OX=5671 GN=LINJ_30_0630 PE=3 SV=1	LINJ_30_0630	30.041	18	7	12	0	5	537	58.6	30.91	418
NaN	NaN	NaN	NaN	NaN	NaN	NaN	NaN	NaN	NaN	NaN	NaN	NaN	NaN	NaN			NaN	#VALUE!	1	0	FALSE		High	High	IsMasterProtein	-8.28932e+18	A0A6L0XPE7	non-specific serine/threonine protein kinase OS=Leishmania infantum OX=5671 GN=LINF_340047100 PE=3 SV=1	LINF_340047100	45.207	5	11	14	0	1	2628	295.8	43.72	419
NaN	NaN	NaN	NaN	NaN	NaN	NaN	NaN	NaN	NaN	NaN	NaN	NaN	NaN	NaN			NaN	#VALUE!	1	0	FALSE		High	High	IsMasterProtein	-8.28624e+18	A4IBN7	[acyl-carrier-protein] S-malonyltransferase OS=Leishmania infantum OX=5671 GN=LINJ_35_3520 PE=4 SV=2	LINJ_35_3520	10.543	5	3	5	0	1	532	58.9	15.76	420
0.502379	0	-0.61868	-0.561711	-0.26417	0.200496	-0.13023	-0.498511	-0.693873	-0.5236	1.60056	1.20559	2.14522	1.86357	2.10366			0.218604	0.6045	1	0.140707	FALSE		High	High	IsMasterProtein	-8.28316e+18	E9AG41	Uncharacterized protein OS=Leishmania infantum OX=5671 GN=LINJ_03_0500 PE=4 SV=1	LINJ_03_0500	54.044	17	8	14	0	4	857	91.7	61.65	421
0.00996304	0.126108	0.636407	0.504647	0	-0.0314646	-0.331324	0.468547	0.212413	0.692612	-1.71835	-2.0621	-2.08343	-2.08031	-2.51892			0.0873953	0.81772	1	0.0532684	FALSE		High	High	IsMasterProtein	-8.28169e+18	E9B6W0	Uncharacterized protein OS=Leishmania mexicana (strain MHOM/GT/2001/U1103) OX=929439 GN=LMXM_34_4300 PE=4 SV=1	LMXM_34_4300	25.71	24	5	9	0	1	249	28.7	25.99	422
-0.0975752	-0.0979576	0.00818539	-0.334743	-0.0140457	-0.044486	0	0.201663	-0.261018	-0.197178	2.24512	1.92141	2.21043	1.64887	1.55914			0.183715	0.655066	1	-0.0470234	FALSE		High	High	IsMasterProtein	-8.28164e+18	A0A6L0XQ22	Choline/ethanolamine_kinase_-_putative OS=Leishmania infantum OX=5671 GN=LINF_350019800 PE=3 SV=1	LINF_350019800	69.375	22	12	25	0	2	668	76.3	88.31	423
0.165845	0	-0.114682	-0.285539	-0.0413246	-0.131537	0.206938	-0.146844	-0.118815	-0.219753	2.66717	3.76709	3.21476	3.9336	3.60729			0.0947667	0.803958	1	0.0268623	FALSE		High	High	IsMasterProtein	-8.28091e+18	A4IAR0	Uncharacterized protein OS=Leishmania infantum OX=5671 GN=LINJ_35_0090 PE=4 SV=1	LINJ_35_0090	37.881	25	6	14	0	3	282	32	48.26	424
1.19986	0.838353	0.400455	-0.00344276	0.352498	0.445704	1.20351	0	0.142693	-0.30037	-1.23082	-0.924674	-0.891363	-0.603236	-0.564268			0.341501	0.455511	1	0.259238	FALSE		High	High	IsMasterProtein	-8.2787e+18	E9AJZ9	Surface antigen-like protein OS=Leishmania mexicana (strain MHOM/GT/2001/U1103) OX=929439 GN=LMXM_04_0130 PE=4 SV=1	LMXM_04_0130	28.212	13	3	5	0	3	613	63.2	25.28	425
0.695103	0.807424	-0.481365	0.136007	0.0144739	0.0704651	0.403708	-0.347834	0	0.2002	-1.94793	-1.90193	-2.22113	-2.15128	-2.16136			0.264886	0.543393	1	0.16902	FALSE		High	High	IsMasterProtein	-8.27824e+18	E9AZQ5	Ribonucleoside-diphosphate reductase OS=Leishmania mexicana (strain MHOM/GT/2001/U1103) OX=929439 GN=LMXM_28_0890 PE=3 SV=1	LMXM_28_0890	140.671	33	22	106	0	5	799	90.8	332.68	426
0.684429	0.582265	0.444952	-0.193354	1.00835	0.401154	1.07261	0.387104	0	-0.14153	-2.31524	-2.3096	-2.84462	-2.66821	-2.84939			0.227728	0.591933	1	0.161461	FALSE		High	High	IsMasterProtein	-8.27429e+18	E9ANC5	Cilia- and flagella-associated protein 45 OS=Leishmania mexicana (strain MHOM/GT/2001/U1103) OX=929439 GN=LMXM_10_1150 PE=3 SV=1	LMXM_10_1150	201.846	48	33	232	0	8	480	56.9	893.49	427
0.282353	-0.168413	-0.282937	-0.593925	0	-0.148089	0.155499	-0.235988	-0.0950632	-0.221237	3.3524	3.17947	3.56343	3.49573	2.35977			0.0998528	0.794598	1	-0.0436085	FALSE		High	High	IsMasterProtein	-8.27349e+18	A4HVS6	Putative Ran-binding protein 1 OS=Leishmania infantum OX=5671 GN=LINJ_13_1530 PE=4 SV=1	LINJ_13_1530	46.699	49	6	22	0	1	158	17.8	86.33	428
NaN	NaN	NaN	NaN	NaN	NaN	NaN	NaN	NaN	NaN	NaN	NaN	NaN	NaN	NaN			NaN	#VALUE!	1	0	FALSE		High	High	IsMasterProtein	-8.2704e+18	E9ATJ4	Uncharacterized protein OS=Leishmania mexicana (strain MHOM/GT/2001/U1103) OX=929439 GN=LMXM_36_4110 PE=4 SV=1	LMXM_36_4110	9.714	3	2	2	0	1	1022	108.8	5.34	429
0	-0.252597	-0.175833	-0.410006	0.277064	-0.174145	0.330722	-0.206261	-0.10214	-0.224233	2.39364	3.01356	2.63479	3.46336	3.1101			0.0867173	0.818998	1	-0.0370628	FALSE		High	High	IsMasterProtein	-8.26997e+18	A0A6L0XKM3	Hypothetical_protein_-_conserved OS=Leishmania infantum OX=5671 GN=LINF_250023200 PE=4 SV=1	LINF_250023200	226.268	51	31	117	0	17	960	104.4	468.03	430
0.0214005	0.136847	0.194454	0.275942	-0.262921	-0.172859	0.136302	0	0.14168	0.060483	-2.07739	-2.16602	-2.5257	-2.21615	-2.50373			0.139351	0.725519	1	0.0400234	FALSE		High	High	IsMasterProtein	-8.26573e+18	E9ANA1	Small GTP-binding protein Rab11 OS=Leishmania mexicana (strain MHOM/GT/2001/U1103) OX=929439 GN=LMXM_10_0910 PE=3 SV=1	LMXM_10_0910	59.278	53	9	43	0	2	208	23.3	162.09	431
0.0348673	0	-0.365769	-0.13943	0.269133	-0.113072	-0.00228691	-0.283814	-0.0159235	-0.127676	1.82676	2.47572	1.82212	2.01658	1.42701			0.242143	0.572608	1	0.0683147	FALSE		High	High	IsMasterProtein	-8.26451e+18	A0A6L0XHS5	Hypothetical_protein_-_conserved OS=Leishmania infantum OX=5671 GN=LINF_270008400 PE=4 SV=1	LINF_270008400	32.3	14	8	9	0	4	736	81.9	26.32	432
0	0.340413	0.204977	1.17176	-0.0170031	0.126602	0.00211239	-0.290657	0.731428	0.72132	-0.240851	-0.347921	-0.392272	-0.31447	-0.389098			0.102118	0.790463	1	0.0818691	FALSE		High	High	IsMasterProtein	-8.26305e+18	E9AWV2	Formin OS=Leishmania mexicana (strain MHOM/GT/2001/U1103) OX=929439 GN=LMXM_24_1110 PE=4 SV=1	LMXM_24_1110	14.557	3	3	3	0	1	1194	128.7	12.12	433
1.03233	0.552739	0.439737	0	-0.16274	0.312122	0.0709753	0.239546	-0.306959	0.0742254	-0.269267	-0.426915	-0.785107	-0.456651	-0.881685			0.602138	0.249955	1	0.294431	FALSE		High	High	IsMasterProtein	-8.26301e+18	E9AN09	Phosphate transporter (Fragment) OS=Leishmania mexicana (strain MHOM/GT/2001/U1103) OX=929439 GN=LMXM_10_0030 PE=3 SV=1	LMXM_10_0030	50.087	22	10	29	0	10	465	49.2	84.49	434
0.355932	0.390681	0.00762939	0	0.0199976	-0.0453262	0.109973	0.168392	0.188082	-0.103776	-1.17836	-0.871449	-0.828428	-0.759953	-0.602604			0.379483	0.417366	1	0.0913792	FALSE		High	High	IsMasterProtein	-8.26163e+18	E9AND2	Uncharacterized protein OS=Leishmania mexicana (strain MHOM/GT/2001/U1103) OX=929439 GN=LMXM_10_1210 PE=4 SV=1	LMXM_10_1210	11.396	8	3	3	0	2	567	63.4	10.04	435
0	0.0464239	-0.167343	-0.27211	-0.00748158	-0.194733	0.0950422	-0.253483	-0.339455	-0.454793	1.43134	1.33873	1.28588	1.11951	1.024			0.674419	0.211632	1	0.149382	FALSE		High	High	IsMasterProtein	-8.2612e+18	A0A6L0XRK7	Peroxisome_targeting_signal_1_receptor_-_putative OS=Leishmania infantum OX=5671 GN=LINF_350019100 PE=3 SV=1	LINF_350019100	80.447	23	9	32	0	3	625	69.7	124.3	436
0	-0.271533	-0.227661	-0.526039	-0.282798	-0.332415	0.185584	0.184948	-0.575869	-0.635308	0.0843096	0.301646	0.148535	0.799985	0.602236			0.0483706	0.894601	1	-0.0269943	FALSE		High	High	IsMasterProtein	-8.25871e+18	A0A6L0XMM9	Hypothetical_protein_-_conserved OS=Leishmania infantum OX=5671 GN=LINF_330018000 PE=4 SV=1	LINF_330018000	18.506	12	3	4	0	2	428	48.3	16.31	437
0.0860548	0	-0.154498	0.135427	-0.329611	-0.2699	-0.265827	0.051507	0.102193	0.327711	0.163528	0.137459	-0.311118	-0.501163	-0.775645			0.109071	0.777909	1	-0.0416622	FALSE		High	High	IsMasterProtein	-8.25814e+18	E9AV98	Uncharacterized protein OS=Leishmania mexicana (strain MHOM/GT/2001/U1103) OX=929439 GN=LMXM_21_1140 PE=4 SV=1	LMXM_21_1140	16.198	14	2	2	0	2	312	33.1	10.94	438
0.475386	0.454766	0.472689	-0.0318336	0.376454	0	0.56264	0.482767	0.0586033	-0.200625	-1.54603	-1.64428	-1.77722	-1.79211	-1.67928			0.437561	0.365123	1	0.168815	FALSE		High	High	IsMasterProtein	-8.25807e+18	E9AM44	Uncharacterized protein OS=Leishmania mexicana (strain MHOM/GT/2001/U1103) OX=929439 GN=LMXM_08_29_0350 PE=4 SV=1	LMXM_08_29_0350	221.468	30	37	105	0	28	1367	155.2	408.92	439
NaN	NaN	NaN	NaN	NaN	NaN	NaN	NaN	NaN	NaN	NaN	NaN	NaN	NaN	NaN			NaN	#VALUE!	1	0	FALSE		High	High	IsMasterProtein	-8.25722e+18	E9AM55	Serine/threonine-protein kinase RIO1 OS=Leishmania mexicana (strain MHOM/GT/2001/U1103) OX=929439 GN=LMXM_08_29_0240 PE=3 SV=1	LMXM_08_29_0240	11.167	9	3	3	0	1	537	59.4	10.76	440
-0.444852	0	0.291684	0.516273	0.27986	0.110549	-0.291256	0.475551	0.214948	0.364902	-0.379717	-0.403019	-0.175422	-0.266785	-0.13272			0.0798555	0.832041	1	-0.0463459	FALSE		High	High	IsMasterProtein	-8.25589e+18	E9AXP3	diacylglycerol O-acyltransferase OS=Leishmania mexicana (strain MHOM/GT/2001/U1103) OX=929439 GN=LMXM_25_1630 PE=3 SV=1	LMXM_25_1630	31.889	14	7	8	0	7	612	68.7	26.83	441
0.316752	0.174091	-0.0234575	-0.0760584	0	-0.131953	-0.0967999	-0.238973	-0.0589685	-0.194542	0.351215	0.52236	0.28663	0.386126	0.130591			1.62557	0.0236827	1	0.222513	FALSE		High	High	IsMasterProtein	-8.25509e+18	A4HTA0	Uncharacterized protein OS=Leishmania infantum OX=5671 GN=LINJ_07_0840 PE=4 SV=1	LINJ_07_0840	5.096	11	1	3	0	1	150	16.5	8.62	442
0.0956364	0.11457	-0.13151	0.115599	0.224666	-0.0919971	0.29621	0.0781956	0.0452805	-0.0459185	-0.188739	-0.245914	0	-0.180192	-0.0850296			0.115729	0.766075	1	0.027438	FALSE		High	High	IsMasterProtein	-8.25386e+18	A0A6L0XUR3	RNA_binding_protein_-_putative OS=Leishmania infantum OX=5671 GN=LINF_290008900 PE=4 SV=1	LINF_290008900	9.934	15	3	4	0	3	260	30.2	14.62	443
0.749358	0	-0.0695505	-0.476825	-0.264889	0.131371	-0.297745	-0.234992	-0.0107527	-0.302412	2.7157	1.99069	1.62847	1.32468	2.23031			0.238046	0.578035	1	0.130525	FALSE		High	High	IsMasterProtein	-8.25186e+18	A4HYW6	DUF1935 domain-containing protein OS=Leishmania infantum OX=5671 GN=LINJ_20_1270 PE=4 SV=1	LINJ_20_1270	10.795	11	1	2	0	1	133	15.1	5.39	444
0.141235	0.145831	0	-0.173332	-0.034339	-0.161837	-0.00648022	-0.0463428	-0.550034	-0.299251	1.60172	1.77883	1.29404	1.00631	1.20038			1.08443	0.0823316	1	0.228668	FALSE		High	High	IsMasterProtein	-8.24917e+18	A4I3L2	Uncharacterized protein OS=Leishmania infantum OX=5671 GN=LINJ_28_1440 PE=4 SV=1	LINJ_28_1440	13.218	14	3	6	0	3	350	37.9	17.15	445
0.109305	1.03162	-0.206552	0.861835	0.685907	0.147624	0.316175	-0.18591	0.889737	0	-1.24154	-1.36088	-1.39803	-1.33687	-1.49783			0.394395	0.403278	1	0.262899	FALSE		High	High	IsMasterProtein	-8.24606e+18	E9AYH5	Mitotubule-associated protein Gb4 OS=Leishmania mexicana (strain MHOM/GT/2001/U1103) OX=929439 GN=LMXM_26_1950 PE=4 SV=1	LMXM_26_1950	685.231	42	83	268	0	56	2834	320.7	1109.12	446
-0.0239334	-0.0405436	0.109455	0.00671768	-0.0789118	-0.241547	0.125962	0	-0.0389042	-0.173633	0.297177	0.103877	0.228159	-0.0150595	0.0722752			0.36695	0.429586	1	0.060181	FALSE		High	High	IsMasterProtein	-8.24599e+18	A4I349	Protein kinase domain-containing protein OS=Leishmania infantum OX=5671 GN=LINJ_27_2420 PE=4 SV=2	LINJ_27_2420	41.26	12	5	24	0	5	564	63.2	61.5	447
-0.209861	0	-0.0328074	0.530066	0.411623	0.147054	0.0627518	0.495723	0.315528	0.587965	-1.22313	-1.08236	-1.14631	-1.11792	-1.05876			0.491118	0.322762	1	-0.182	FALSE		High	High	IsMasterProtein	-8.24447e+18	E9AY78	MRH domain-containing protein OS=Leishmania mexicana (strain MHOM/GT/2001/U1103) OX=929439 GN=LMXM_26_1000 PE=4 SV=1	LMXM_26_1000	35.143	23	6	13	0	4	337	38.5	48.82	448
-0.47127	-0.25517	0.214304	0.0258751	-0.0889502	0.0255318	-0.387097	0.463865	0.0987167	0.45337	-0.0495081	-0.431701	0.369514	-0.00435734	0			0.609565	0.245717	1	-0.245919	FALSE		High	High	IsMasterProtein	-8.24295e+18	A0A6L0XQK4	Hypothetical_protein_-_conserved OS=Leishmania infantum OX=5671 GN=LINF_350040300 PE=4 SV=1	LINF_350040300	11.546	6	2	3	0	2	426	49.7	12.43	449
0.326142	0.391712	-0.366096	-0.126679	0	-0.0873423	0.109343	-0.213519	0.119576	-0.407934	0.58502	0.27359	0.32216	-0.14982	-0.123691			0.357499	0.439037	1	0.140991	FALSE		High	High	IsMasterProtein	-8.24246e+18	E9B0L2	Prefoldin subunit OS=Leishmania mexicana (strain MHOM/GT/2001/U1103) OX=929439 GN=LMXM_29_0830 PE=3 SV=1	LMXM_29_0830	11.888	25	3	6	0	3	146	16.5	16.68	450
0.0826349	0	0.118384	0.511529	-0.198479	0.830482	-0.220592	0.356429	0.10716	0.475082	-1.12567	-0.773403	-1.12503	-0.691574	-1.13961			0.448624	0.355939	1	-0.206898	FALSE		High	High	IsMasterProtein	-8.23906e+18	E9B074	R3H domain-containing protein OS=Leishmania mexicana (strain MHOM/GT/2001/U1103) OX=929439 GN=LMXM_28_2520 PE=4 SV=1	LMXM_28_2520	59.842	22	9	13	0	7	640	69.8	56.84	451
-0.111357	-0.202237	0	-0.382536	-0.114017	-0.228651	0.154374	0.0351562	-0.0918369	-0.40743	0.469642	0.569945	0.391508	0.103204	0.2705			0.183462	0.655447	1	-0.0543518	FALSE		High	High	IsMasterProtein	-8.23648e+18	A0A6L0XQK1	Sec7_domain_containing_protein_-_putative OS=Leishmania infantum OX=5671 GN=LINF_340029900 PE=4 SV=1	LINF_340029900	34.206	5	6	9	0	1	1873	200	30.8	453
-0.0579033	0.196996	0.108824	0.238007	0.0977335	0.0554619	-0.0916548	0.30146	0	0.234685	-0.576632	-0.978238	-0.749535	-1.12177	-0.755777			0.0675405	0.855972	1	0.0167408	FALSE		High	High	IsMasterProtein	-8.2342e+18	E9AKG2	Uncharacterized protein OS=Leishmania mexicana (strain MHOM/GT/2001/U1103) OX=929439 GN=LMXM_05_0560 PE=4 SV=1	LMXM_05_0560	19.644	10	3	7	0	3	419	44.7	27.17	454
-0.211361	0.0245752	-0.0331249	0.0699177	-0.0796251	-0.11211	-0.0929403	0.38965	-0.145027	0.0535688	0.196877	0.19588	0	-0.178153	0.089016			0.241316	0.573699	1	-0.0645519	FALSE		High	High	IsMasterProtein	-8.23368e+18	E9ANY8	Cdc23 domain-containing protein OS=Leishmania mexicana (strain MHOM/GT/2001/U1103) OX=929439 GN=LMXM_12_0610 PE=4 SV=1	LMXM_12_0610	4.646	2	2	2	0	2	1066	112.4	5.88	455
-0.0146418	0	0.0111246	0.0639486	0.0722408	-0.0874662	0.093462	0.151999	0.11971	0.038784	-0.471212	-0.583406	-0.230153	-0.305494	-0.306445			0.354065	0.442522	1	-0.0367634	FALSE		High	High	IsMasterProtein	-8.23281e+18	E9AZF7	Pre-mRNA-processing factor 19 OS=Leishmania mexicana (strain MHOM/GT/2001/U1103) OX=929439 GN=LMXM_27_2480 PE=3 SV=1	LMXM_27_2480	14.355	6	2	4	0	2	513	52.9	18.75	456
0.461173	0.425365	0.240703	0.00446606	0	0.211192	0.293335	0.325612	-0.0125246	-0.281755	-0.190289	-0.343779	-0.503543	-0.555548	-0.410439			0.344979	0.451878	1	0.11917	FALSE		High	High	IsMasterProtein	-8.23259e+18	A4I331	Uncharacterized protein OS=Leishmania infantum OX=5671 GN=LINJ_27_2270 PE=4 SV=1	LINJ_27_2270	5.213	6	1	2	0	1	160	17.9	5.9	457
-0.0538111	0.203812	0.115142	-0.144679	0.0619259	-0.208459	0	0.398417	-0.312564	0.0156517	0.0711803	-0.786938	-1.1967	-1.26557	0.414132			0.165468	0.683175	1	0.0578686	FALSE		High	High	IsMasterProtein	-8.22453e+18	A0A6L0XTJ3	Signal_peptide_peptidase_-_putative OS=Leishmania infantum OX=5671 GN=LINF_290014800 PE=3 SV=1	LINF_290014800	6.234	4	1	1	0	1	310	34	4.17	458
-0.133088	-0.240902	-0.142388	-0.346635	-0.355642	-0.360486	0	-0.273055	0.454425	0.143621	4.96349	5.24265	4.84995	5.65751	5.52378			0.78514	0.164006	1	-0.236632	FALSE		High	High	IsMasterProtein	-8.22419e+18	A4I168	Dynein light chain OS=Leishmania infantum OX=5671 GN=LINJ_25_0260 PE=3 SV=1	LINJ_25_0260	43.814	53	4	32	0	1	89	10.3	118.66	459
NaN	NaN	NaN	NaN	NaN	NaN	NaN	NaN	NaN	NaN	NaN	NaN	NaN	NaN	NaN			NaN	#VALUE!	1	0	FALSE		High	High	IsMasterProtein	-8.22401e+18	E9AKU0	Carbonic anhydrase OS=Leishmania mexicana (strain MHOM/GT/2001/U1103) OX=929439 GN=LMXM_06_0610 PE=3 SV=1	LMXM_06_0610	34.284	25	5	7	0	1	306	34.6	27.69	460
-0.102099	0.145105	-0.0094347	0.0698175	-0.00146675	-0.184949	-0.0717678	-0.394637	-0.220862	0	0.356562	0.242039	0.79046	0.367243	0.438281			1.40114	0.0397062	1	0.194828	FALSE		High	High	IsMasterProtein	-8.22021e+18	A4IA33	Flagellar attachment zone protein 1 conserved domain-containing protein OS=Leishmania infantum OX=5671 GN=LINJ_34_2400 PE=4 SV=1	LINJ_34_2400	66.696	25	11	18	0	2	557	63.9	73.14	461
0.00718212	-0.0867157	-0.379329	-0.232053	0	-0.255334	0.0852985	-0.130963	-0.000868797	-0.0621796	1.60108	1.36839	2.51339	1.68446	1.15688			0.295354	0.506578	1	-0.0653736	FALSE		High	High	IsMasterProtein	-8.21739e+18	A0A6L0XW66	Hypothetical_protein_-_conserved OS=Leishmania infantum OX=5671 GN=LINF_300030800 PE=4 SV=1	LINF_300030800	50.468	35	10	16	0	6	408	45.8	51.3	462
0.00969505	0.0292387	-0.168283	0	-0.016778	0.0164585	-0.0289755	-0.00119209	0.0846004	0.0643721	-0.357921	-0.166478	-0.24102	0.0112696	0.221397			0.678575	0.209616	1	-0.0562782	FALSE		High	High	IsMasterProtein	-8.21542e+18	E9B6W3	PIH1 domain-containing protein 1 OS=Leishmania mexicana (strain MHOM/GT/2001/U1103) OX=929439 GN=LMXM_34_4330 PE=3 SV=1	LMXM_34_4330	28.384	16	7	8	0	4	623	68.6	27.5	463
-0.132161	0.196182	0.181325	0.432797	0	-0.0172415	0.231901	0.130036	0.208919	0.347672	-0.196011	-0.46316	-0.565778	-0.432901	-0.0306787			0.1523	0.704207	1	-0.0446285	FALSE		High	High	IsMasterProtein	-8.21115e+18	E9AVX0	Protein MAK16 homolog OS=Leishmania mexicana (strain MHOM/GT/2001/U1103) OX=929439 GN=LMXM_22_1380 PE=3 SV=1	LMXM_22_1380	20.723	15	4	5	0	4	268	32.4	20.78	464
0	0.318707	-0.0542393	0.252806	-0.209493	0.2087	0.210059	0.0286922	0.0473499	0.211057	-1.44443	-1.91655	-1.86282	-2.0695	-2.21474			0.320438	0.478147	0.998142	-0.0796154	FALSE		High	High	IsMasterProtein	-8.20445e+18	E9B2U1	Serine/threonine-protein phosphatase 2A 55 kDa regulatory subunit B OS=Leishmania mexicana (strain MHOM/GT/2001/U1103) OX=929439 GN=LMXM_31_1650 PE=4 SV=1	LMXM_31_1650	27.992	9	5	6	0	2	920	99.1	25.3	465
-1.02092	-0.951281	-0.079072	0	0.214389	-0.316127	-0.459951	0.105433	0.54548	0.158653	-0.0757303	0.0646391	-0.158838	0.0512371	0.323415			0.572803	0.267422	1	-0.374075	FALSE		High	High	IsMasterProtein	-8.20386e+18	E9ATZ4	Uncharacterized protein OS=Leishmania mexicana (strain MHOM/GT/2001/U1103) OX=929439 GN=LMXM_36_5600 PE=4 SV=1	LMXM_36_5600	5.704	4	1	1	0	1	565	59.6	4.33	466
0	0.0116873	-0.388378	0.787724	0.491481	0.264917	0.353009	-0.637253	0.552198	0.286828	-1.34034	-0.818664	-1.24379	-0.946422	-1.0161			0.0194787	0.95614	1	0.0165627	FALSE		High	High	IsMasterProtein	-8.20191e+18	E9B6S4	Protein kinase A catalytic subunit isoform 2 OS=Leishmania mexicana (strain MHOM/GT/2001/U1103) OX=929439 GN=LMXM_34_3960 PE=3 SV=1	LMXM_34_3960	44.692	34	13	38	0	1	382	43.4	90.32	467
-0.16057	-0.26048	0	-0.290182	0.0591822	-0.571981	0.0889406	-0.0125771	-0.232288	-0.244819	1.10456	1.312	1.18081	0.89899	0.00297928			0.191329	0.643681	1	0.064135	FALSE		High	High	IsMasterProtein	-8.20128e+18	A0A6L0XDD8	Coiled-coil_domain-containing_protein_66_-_putative OS=Leishmania infantum OX=5671 GN=LINF_210017900 PE=4 SV=1	LINF_210017900	55.17	20	9	13	0	7	822	85.7	57.07	468
-0.135022	-0.146294	0.386468	0.399896	-0.0167809	0.177592	0.123222	0.441636	0.176383	0.754431	-0.256132	0	-0.395656	-0.00927353	-0.189746			0.693069	0.202736	1	-0.237	FALSE		High	High	IsMasterProtein	-8.19716e+18	E9AUN7	Uncharacterized protein OS=Leishmania mexicana (strain MHOM/GT/2001/U1103) OX=929439 GN=LMXM_20_0990 PE=4 SV=1	LMXM_20_0990	5.275	3	1	1	0	1	504	53.1	3.76	469
0.801938	0.552311	0.103505	-0.215541	0.526348	0.414809	0.859911	0.344501	-0.125613	0	-1.5144	-1.42824	-0.898761	-1.33441	-1.78223			0.0799577	0.831845	1	0.0549908	FALSE		High	High	IsMasterProtein	-8.19558e+18	E9B1U1	Uncharacterized protein OS=Leishmania mexicana (strain MHOM/GT/2001/U1103) OX=929439 GN=LMXM_30_1420 PE=4 SV=1	LMXM_30_1420	19.537	4	4	9	0	2	1156	123.6	34.08	470
-0.218853	-0.0606146	-0.00731659	0.27146	-0.0788622	0.0115185	-0.164405	0	-0.0577106	0.313781	-0.104453	0.00657368	0.203871	0.16746	0.237993			0.132856	0.736451	1	-0.0394741	FALSE		High	High	IsMasterProtein	-8.19381e+18	E9AKE2	Probable eukaryotic initiation factor 4A OS=Leishmania mexicana (strain MHOM/GT/2001/U1103) OX=929439 GN=LMXM_05_0360 PE=3 SV=1	LMXM_05_0360	15.191	10	5	5	0	5	621	65.9	14.81	471
0.402145	0.35975	0	0.273161	0.0960951	0.112343	0.251208	-0.150259	0.237911	-0.0963411	-1.69065	-1.57836	-1.97913	-1.77713	-1.41096			0.680094	0.208884	1	0.155258	FALSE		High	High	IsMasterProtein	-8.19214e+18	E9AMX4	Uncharacterized protein OS=Leishmania mexicana (strain MHOM/GT/2001/U1103) OX=929439 GN=LMXM_09_1230 PE=4 SV=1	LMXM_09_1230	68.546	25	7	12	0	7	442	47.3	56.4	472
0.870139	-0.879553	0.442025	0.208329	0.527369	0.526229	-0.212264	0.369607	0.73309	0	-0.940817	-0.993024	-0.706663	-0.660354	-0.847364			0.0511849	0.888823	1	-0.0496706	FALSE		High	High	IsMasterProtein	-8.1901e+18	E9B218	Uncharacterized protein OS=Leishmania mexicana (strain MHOM/GT/2001/U1103) OX=929439 GN=LMXM_30_2180 PE=4 SV=1	LMXM_30_2180	1.676	3	1	1	0	1	861	90.6	3.24	473
NaN	NaN	NaN	NaN	NaN	NaN	NaN	NaN	NaN	NaN	NaN	NaN	NaN	NaN	NaN			NaN	#VALUE!	1	0	FALSE		High	High	IsMasterProtein	-8.18853e+18	E9AG28	DNA primase large subunit OS=Leishmania infantum OX=5671 GN=LINJ_03_0080 PE=3 SV=1	LINJ_03_0080	1.668	4	1	1	0	1	567	63.2	0	474
-0.0468397	-0.0851879	0.725936	1.20969	0.777836	0.553142	-0.206982	1.1994	1.24942	1.26998	0	-0.202738	-0.713222	-0.34573	-0.223081			0.336846	0.46042	1	-0.296704	FALSE		High	High	IsMasterProtein	-8.18813e+18	E9AP98	Anoctamin transmembrane domain-containing protein OS=Leishmania mexicana (strain MHOM/GT/2001/U1103) OX=929439 GN=LMXM_13_0740 PE=4 SV=1	LMXM_13_0740	9.935	3	2	4	0	1	994	109.2	16.41	475
0.0351095	0	-0.446301	-0.524432	-0.191624	-0.105975	0.079071	-0.453593	-0.473668	-0.473663	1.61342	1.37672	0.972116	1.19536	2.16167			0.142948	0.719536	1	0.0601162	FALSE		High	High	IsMasterProtein	-8.18429e+18	A0A6L0XI35	Copine_i-like_protein OS=Leishmania infantum OX=5671 GN=LINF_280017700 PE=3 SV=1	LINF_280017700	58.618	25	13	19	0	8	508	55.9	62.37	476
-0.0870209	-0.0383234	0	0.314913	-0.194097	0.0424538	-0.0239725	0.168127	0.0732365	0.263253	0.0607901	-0.251277	-0.16976	-0.0667105	0.737747			0.497455	0.318086	1	-0.105525	FALSE		High	High	IsMasterProtein	-8.18219e+18	E9AMP0	Uncharacterized protein OS=Leishmania mexicana (strain MHOM/GT/2001/U1103) OX=929439 GN=LMXM_09_0380 PE=4 SV=1	LMXM_09_0380	15.116	8	2	3	0	2	360	38.6	13.77	477
0.446487	0.678901	0.406315	-0.0827408	1.00066	0	0.725774	0.122885	0.109697	-0.168117	-2.23302	-2.23401	-2.44106	-2.35634	-2.35719			0.714335	0.193048	1	0.331876	FALSE		High	High	IsMasterProtein	-8.17935e+18	E9AKK8	Coiled-coil domain-containing protein 135 OS=Leishmania mexicana (strain MHOM/GT/2001/U1103) OX=929439 GN=LMXM_05_1020 PE=4 SV=1	LMXM_05_1020	163.66	24	24	65	0	13	919	104.3	238.6	478
0.29661	-0.070508	0.0801163	0.439859	-0.279096	0.676723	-0.196328	0.475845	0.329706	0.395864	-0.432546	-0.419209	-0.509645	-0.486667	0			0.61093	0.244946	1	-0.242966	FALSE		High	High	IsMasterProtein	-8.17886e+18	E9B4J9	Pseudouridine synthase I TruA alpha/beta domain-containing protein OS=Leishmania mexicana (strain MHOM/GT/2001/U1103) OX=929439 GN=LMXM_33_0310 PE=3 SV=1	LMXM_33_0310	27.386	9	5	5	0	5	700	77.7	16.2	479
0.0347834	-0.207073	-0.0949545	-0.143697	-0.115675	0.260766	0.372206	-0.0436201	-0.359166	-0.376965	0.544619	0	1.04006	0.443663	0.727048			0.189768	0.645999	1	-0.0759674	FALSE		High	High	IsMasterProtein	-8.17672e+18	A0A6L0WJH0	Phospholipid:diacylglycerol_acyltransferase_-__putative OS=Leishmania infantum OX=5671 GN=LINF_090017800 PE=4 SV=1	LINF_090017800	7.166	7	3	3	0	1	686	77.3	5.46	480
0.536407	0.301471	0.430868	-0.204433	0.519559	0.150637	0.570336	-0.0906925	0	-0.606771	-0.5796	-0.0505533	-0.0795593	0.460467	-0.000406265			0.658187	0.219691	1	0.312072	FALSE		High	High	IsMasterProtein	-8.17499e+18	E9AXH8	Uncharacterized protein OS=Leishmania mexicana (strain MHOM/GT/2001/U1103) OX=929439 GN=LMXM_25_1000 PE=4 SV=1	LMXM_25_1000	86.139	19	11	48	0	11	758	80.7	179.12	481
0.87804	0.791318	0.277403	-0.0510197	1.04421	0.368893	1.03885	0	0.130209	-0.141055	-1.81451	-1.80369	-2.137	-1.9071	-1.89939			0.493814	0.320765	1	0.308611	FALSE		High	High	IsMasterProtein	-8.17326e+18	E9B489	Radial spoke head protein 9 homolog OS=Leishmania mexicana (strain MHOM/GT/2001/U1103) OX=929439 GN=LMXM_32_2500 PE=3 SV=1	LMXM_32_2500	80.729	47	12	135	0	6	319	35.7	580.73	482
NaN	NaN	NaN	NaN	NaN	NaN	NaN	NaN	NaN	NaN	NaN	NaN	NaN	NaN	NaN			NaN	#VALUE!	1	0	FALSE		High	High	IsMasterProtein	-8.17263e+18	E9AXQ5	PORR domain-containing protein OS=Leishmania mexicana (strain MHOM/GT/2001/U1103) OX=929439 GN=LMXM_25_1730 PE=4 SV=1	LMXM_25_1730	5.714	5	1	1	0	1	313	34.3	3.21	483
-0.0596638	0.0211363	-0.11186	-0.126137	0.0490255	-0.0611076	-0.0823812	-0.051506	0	-0.191594	2.01914	1.93177	1.94383	1.56185	1.80713			0.284948	0.518862	1	0.031818	FALSE		High	High	IsMasterProtein	-8.17165e+18	A4HY44	Putative polyprenyl synthase OS=Leishmania infantum OX=5671 GN=LINJ_19_0210 PE=4 SV=2	LINJ_19_0210	39.591	15	9	15	0	4	742	82.4	52.6	484
NaN	NaN	NaN	NaN	NaN	NaN	NaN	NaN	NaN	NaN	NaN	NaN	NaN	NaN	NaN			NaN	#VALUE!	1	0	FALSE		High	High	IsMasterProtein	-8.17081e+18	A0A6L0WJ67	Sec7_domain_containing_protein_-_putative OS=Leishmania infantum OX=5671 GN=LINF_070006200 PE=4 SV=1	LINF_070006200	14.445	3	5	5	0	1	2225	236.6	11.04	485
0.313804	0.495863	0.0998831	-0.0106039	0.410629	0.00255299	0.569063	0.0594797	-0.0431833	0	-1.16533	-0.999193	-1.49509	-1.07046	-1.27614			0.444786	0.359099	1	0.144333	FALSE		High	High	IsMasterProtein	-8.16731e+18	E9AWN2	Ubiquitin carboxyl-terminal hydrolase OS=Leishmania mexicana (strain MHOM/GT/2001/U1103) OX=929439 GN=LMXM_24_0420 PE=3 SV=1	LMXM_24_0420	69.428	47	12	40	0	4	307	34.4	147.98	486
-0.0120974	-0.135298	0.0971079	-0.0821314	0	-0.156581	0.137674	-0.0204763	-0.00418568	-0.197708	2.39033	2.22778	2.22862	1.9067	2.36949			0.114204	0.76877	1	0.0217716	FALSE		High	High	IsMasterProtein	-8.1657e+18	A4I206	RCC1-like domain-containing protein OS=Leishmania infantum OX=5671 GN=LINJ_26_0710 PE=4 SV=1	LINJ_26_0710	51.244	14	8	13	0	2	843	90.3	45.53	487
-0.414454	-0.383903	0.0394859	0.436371	-0.302318	0	-0.449771	0.169502	0.262169	0.369052	-0.211978	-0.0303602	0.102499	0.0788794	-0.610271			0.405278	0.393298	1	-0.195154	FALSE		High	High	IsMasterProtein	-8.16445e+18	E9AWK2	Guanine nucleotide-binding protein beta subunit-like protein OS=Leishmania mexicana (strain MHOM/GT/2001/U1103) OX=929439 GN=LMXM_24_0130 PE=4 SV=1	LMXM_24_0130	43.443	19	7	13	0	7	555	60.9	49.33	488
-0.18998	0.110658	0.126635	0.423513	0.271304	0	-0.21263	0.0642376	0.117109	0.599374	-1.33665	-1.31938	-1.2838	-1.34383	-1.29968			0.075151	0.841103	1	0.034808	FALSE		High	High	IsMasterProtein	-8.16421e+18	E9AT83	Uncharacterized protein OS=Leishmania mexicana (strain MHOM/GT/2001/U1103) OX=929439 GN=LMXM_36_3050 PE=4 SV=1	LMXM_36_3050	9.298	8	1	3	0	1	142	15.9	13.95	489
0.269631	0.426353	-0.918435	0.313422	0.592072	0.238996	0	-1.38681	0.508931	0.181749	-2.33867	-2.51014	-2.92843	-2.86642	-2.93987			0.214933	0.609631	1	0.228036	FALSE		High	High	IsMasterProtein	-8.16314e+18	E9AK59	NAC-A/B domain-containing protein OS=Leishmania mexicana (strain MHOM/GT/2001/U1103) OX=929439 GN=LMXM_04_0760 PE=4 SV=1	LMXM_04_0760	36.613	24	4	52	0	1	279	29.6	214.38	490
-0.0507603	0.130233	-0.163038	-0.0247574	0.0436373	-0.377153	-0.0209265	-0.436375	0	-0.297242	0.44189	0.29654	0.529127	0.2653	0.131878			1.13949	0.0725281	1	0.213402	FALSE		High	High	IsMasterProtein	-8.15907e+18	E9ASC6	Leucine carboxyl methyltransferase 1 OS=Leishmania mexicana (strain MHOM/GT/2001/U1103) OX=929439 GN=LMXM_36_0080 PE=3 SV=1	LMXM_36_0080	40.554	32	8	16	0	8	296	33.5	56.18	491
0.383823	0.56206	0	0.267157	-0.556502	0.236456	-0.0875807	0.059906	0.418093	0.834159	-1.29343	-1.19358	-1.23055	-1.31905	-0.790543			0.266943	0.540825	1	-0.160899	FALSE		High	High	IsMasterProtein	-8.15744e+18	E9B5P8	Uncharacterized protein OS=Leishmania mexicana (strain MHOM/GT/2001/U1103) OX=929439 GN=LMXM_34_0100 PE=3 SV=1	LMXM_34_0100	47.404	41	8	36	0	8	202	24.2	138.88	492
0.263292	0.355346	-0.204613	0.0857754	-0.0187044	0.149672	0.129272	0.0229015	0	0.126893	-1.61868	-1.21074	-1.46644	-1.30667	-1.22122			0.0350114	0.922547	1	0.0104717	FALSE		High	High	IsMasterProtein	-8.15683e+18	E9B032	Cullin family profile domain-containing protein OS=Leishmania mexicana (strain MHOM/GT/2001/U1103) OX=929439 GN=LMXM_28_2110 PE=3 SV=1	LMXM_28_2110	41.173	12	7	15	0	3	766	87	55.66	493
0.288836	0.394469	0.168184	-0.0199223	0.141055	0.0842743	0.369393	0.176682	0	-0.0293665	-1.07702	-1.05809	-0.908869	-1.09639	-1.138			0.31832	0.480485	1	0.0743279	FALSE		High	High	IsMasterProtein	-8.15585e+18	E9B4L6	Calcium channel protein OS=Leishmania mexicana (strain MHOM/GT/2001/U1103) OX=929439 GN=LMXM_33_0480 PE=4 SV=1	LMXM_33_0480	93.349	11	20	29	0	7	2547	290.1	99.39	494
-0.249966	0.221093	0.417902	0.211205	-0.323062	0	0.0469618	0.598864	0.144802	0.39162	-1.09893	-1.2095	-1.41394	-1.4966	-1.09898			0.451721	0.35341	1	-0.181015	FALSE		High	High	IsMasterProtein	-8.14992e+18	E9B571	Tuzin OS=Leishmania mexicana (strain MHOM/GT/2001/U1103) OX=929439 GN=LMXM_33_2800 PE=4 SV=1	LMXM_33_2800	8.549	3	1	1	0	1	551	61.7	4.4	496
-0.0484686	0	0.76801	0.724624	0.808111	-0.117997	0.246462	0.471572	1.11547	0.203909	-1.49087	-1.78278	-1.38521	-1.52522	-1.87801			0.0862196	0.819937	1	0.0665722	FALSE		High	High	IsMasterProtein	-8.14849e+18	E9AND7	Uncharacterized protein OS=Leishmania mexicana (strain MHOM/GT/2001/U1103) OX=929439 GN=LMXM_10_1230 PE=1 SV=1	LMXM_10_1230	30.038	19	5	21	0	4	328	36.8	72.4	497
NaN	NaN	NaN	NaN	NaN	NaN	NaN	NaN	NaN	NaN	NaN	NaN	NaN	NaN	NaN			NaN	#VALUE!	1	0	FALSE		High	High	IsMasterProtein	-8.14846e+18	E9AK31	Uncharacterized protein OS=Leishmania mexicana (strain MHOM/GT/2001/U1103) OX=929439 GN=LMXM_04_0490 PE=4 SV=1	LMXM_04_0490	4.88	9	1	1	0	1	324	34.5	2.94	498
-0.00495625	0.431435	-0.139342	0.0237627	-0.137304	0.0521765	0	-0.0664263	-0.400468	-0.0393982	0.0138264	0.241497	0.346992	-0.00438881	0.0744982			0.433795	0.368303	1	0.125542	FALSE		High	High	IsMasterProtein	-8.1484e+18	A4HRS7	ATP-binding cassette protein subfamily F, member 1 OS=Leishmania infantum OX=5671 GN=putative ABCF1 PE=4 SV=1	putative	109.492	26	18	31	0	1	724	82.3	104.5	499
1.03164	0.669522	0.0781994	-0.0158367	0.397618	0.254772	0.792644	0	-0.171484	-0.0537996	0.318984	-0.769279	-0.781221	-0.833169	-0.329592			0.481545	0.329955	1	0.267803	FALSE		High	High	IsMasterProtein	-8.1475e+18	E9AXY2	Uncharacterized protein OS=Leishmania mexicana (strain MHOM/GT/2001/U1103) OX=929439 GN=LMXM_25_0040 PE=4 SV=1	LMXM_25_0040	52.773	8	10	16	0	1	1271	138.5	62.33	500
0.0875235	-0.0757599	-0.0909224	-0.512774	0	-0.294951	0.140816	-0.133302	-0.226325	-0.381498	2.16735	2.65136	2.44402	3.10523	2.85787			0.17411	0.669714	1	0.0606655	FALSE		High	High	IsMasterProtein	-8.14519e+18	A0A6L0XFS7	Leucine_rich_repeat/Leucine_Rich_Repeat /Leucine_Rich_repeat_-_putative OS=Leishmania infantum OX=5671 GN=LINF_260010000 PE=4 SV=1	LINF_260010000	156.076	63	17	51	0	13	429	45.2	261.03	501
-0.178192	0.0502787	-0.00256538	0.34273	-0.320621	0.0952835	-0.121213	-0.203968	0	0.267816	-0.0996771	-0.106376	0.661575	0.0747728	0.205095			0.0761965	0.83908	1	-0.0292576	FALSE		High	High	IsMasterProtein	-8.14227e+18	A4I0M4	Protein-serine/threonine kinase OS=Leishmania infantum OX=5671 GN=LINJ_24_0010 PE=3 SV=1	LINJ_24_0010	1.905	1	1	1	0	1	483	55.1	2.29	502
-0.354136	0	0.475446	0.517581	-0.0258064	0.14194	0.224346	0.619185	0.435313	0.702108	-0.470564	-0.551027	-0.903701	-0.720335	-0.776238			0.783205	0.164739	1	-0.301962	FALSE		High	High	IsMasterProtein	-8.13952e+18	J7H0G2	Inositol sphingolipid phospholipase C-like protein OS=Leishmania amazonensis OX=5659 GN=ISCL PE=2 SV=1	ISCL	89.96	29	12	23	0	4	645	71	98.34	503
-0.206475	0	0.343356	0.208404	-0.264814	0.21565	0.23679	0.478372	0.0976133	0.474625	-1.10443	-1.28804	-1.43017	-1.19426	-1.22137			1.12436	0.0751008	1	-0.284516	FALSE		High	High	IsMasterProtein	-8.13563e+18	E9B3W0	RNA-editing substrate-binding complex 5 protein domain-containing protein OS=Leishmania mexicana (strain MHOM/GT/2001/U1103) OX=929439 GN=LMXM_32_1250 PE=4 SV=1	LMXM_32_1250	19.575	15	2	3	0	2	331	36.1	19.52	504
0.237873	0.266965	-0.203802	0	-0.282956	-0.0592976	-0.047843	-0.125441	-0.0142803	-0.147122	1.14728	0.837626	0.832792	0.602523	0.68132			0.308227	0.491782	0.997673	0.0824127	FALSE		High	High	IsMasterProtein	-8.13493e+18	A0A6L0Y1H7	SNF1-related_protein_kinases_-_putative OS=Leishmania infantum OX=5671 GN=LINF_360014700 PE=4 SV=1	LINF_360014700	28.035	11	6	7	0	6	790	87.4	24.36	505
-0.404597	0	-0.21074	0.534045	-0.273008	-0.123801	-0.15432	0.508416	0.502532	0.809719	-0.382053	-0.350943	0.0187216	0.147526	0.117618			0.766964	0.171016	1	-0.379369	FALSE		High	High	IsMasterProtein	-8.13063e+18	A0A6L0XDU9	Centromere/microtubule_binding_protein_cbf5_-_putative OS=Leishmania infantum OX=5671 GN=LINF_210027400 PE=3 SV=1	LINF_210027400	48.708	23	9	23	0	2	430	48.5	81.17	506
-0.0063858	-0.180867	-0.114351	-0.236284	0.0285521	-0.315317	-0.0884199	0.00490761	0	-0.431293	1.3284	1.04547	1.31196	1.50189	1.17662			0.263628	0.54497	1	0.0641571	FALSE		High	High	IsMasterProtein	-8.13037e+18	A0A6L0XM78	Hypothetical_protein_-_conserved OS=Leishmania infantum OX=5671 GN=LINF_210010600 PE=4 SV=1	LINF_210010600	22.052	14	3	3	0	3	447	47.3	12.37	507
-0.18889	-0.232586	-0.0898523	-0.393653	0	-0.106414	0.0172005	-0.18765	0.0816278	-0.295145	3.81695	3.00005	3.53744	2.88224	2.86076			0.387798	0.409451	0.998442	-0.0829201	FALSE		High	High	IsMasterProtein	-8.12953e+18	A0A381MVV1	D-isomer specific 2-hydroxyacid dehydrogenase-like protein OS=Leishmania infantum OX=5671 GN=LinJ_34_4360 PE=4 SV=1	LinJ_34_4360	80.579	44	12	41	0	6	335	36.8	160.8	508
-0.128516	0.0116329	-0.15335	-0.274528	0	-0.169044	0.208797	-0.12951	-0.344451	-0.442863	2.30677	2.58242	2.64624	2.2365	2.15458			0.217744	0.605698	1	0.0664619	FALSE		High	High	IsMasterProtein	-8.12788e+18	A4HVM4	Katanin p60 ATPase-containing subunit A-like 2 OS=Leishmania infantum OX=5671 GN=KATNAL2 PE=3 SV=2	KATNAL2	48.928	20	8	15	0	4	565	61.2	52.16	509
0.0333891	0	-0.103631	-0.19307	-0.0503006	-0.125472	0.136463	-0.133914	-0.0826502	-0.145174	2.6058	2.93822	2.35717	3.16532	2.88986			0.0393344	0.91341	1	0.00742683	FALSE		High	High	IsMasterProtein	-8.12746e+18	A4HTP5	EF-hand domain-containing family member C2 OS=Leishmania infantum OX=5671 GN=LINJ_08_1030 PE=4 SV=1	LINJ_08_1030	332.589	63	42	211	0	22	872	96.9	834.18	510
0.546289	0.63	0.548521	-0.109018	0.973619	0.340303	1.18959	0.35836	0	-0.0104036	-1.61808	-1.54179	-2.07009	-1.84335	-1.46507			0.204035	0.625122	1	0.142311	FALSE		High	High	IsMasterProtein	-8.1233e+18	E9ALG0	Vacuolar protein 8 OS=Leishmania mexicana (strain MHOM/GT/2001/U1103) OX=929439 GN=LMXM_08_29_2640 PE=4 SV=1	LMXM_08_29_2640	54.018	31	11	38	0	3	441	48.2	123.49	511
0.131996	0.441556	0.0373287	-0.021595	0.449853	-0.342205	1.03195	0	0.491386	-0.207435	-0.339429	-0.55195	0.215885	-0.395455	-0.649435			0.0164748	0.962776	1	0.0130878	FALSE		High	High	IsMasterProtein	-8.1226e+18	A4IBT9	Protein kinase A catalytic subunit isoform 1 OS=Leishmania infantum OX=5671 GN=LINJ_35_4060 PE=3 SV=1	LINJ_35_4060	67.543	43	16	61	0	1	371	42.1	197.49	512
0.132236	0.402516	-0.0522232	0.312199	0.0297461	0	0.222604	-0.0253735	0.187004	0.148486	-1.30732	-1.25893	-1.6164	-1.33531	-1.1892			0.243393	0.570962	1	0.0583508	FALSE		High	High	IsMasterProtein	-8.12085e+18	E9ALU9	Uncharacterized protein OS=Leishmania mexicana (strain MHOM/GT/2001/U1103) OX=929439 GN=LMXM_08_29_1240 PE=4 SV=1	LMXM_08_29_1240	137.797	39	23	74	0	8	725	79.6	296.9	513
0.406853	0.563672	0.0869083	0.0697613	0.424455	0	0.749595	-0.0995522	0.42021	-0.15467	-1.05082	-0.71433	-0.730558	-0.173371	-0.986135			0.265808	0.542241	1	0.127213	FALSE		High	High	IsMasterProtein	-8.11912e+18	E9B2G7	9,11-endoperoxide prostaglandin H2 reductase OS=Leishmania mexicana (strain MHOM/GT/2001/U1103) OX=929439 GN=LMXM_31_0460 PE=3 SV=1	LMXM_31_0460	66.984	36	8	34	0	4	280	32	129.77	514
0.396605	0.38765	-0.136222	0.066926	0	0.347676	0.141249	-0.363837	-0.40195	-0.0476608	-0.0127296	0.00755882	0.255576	-0.268141	-0.0781183			0.55258	0.280169	1	0.207896	FALSE		High	High	IsMasterProtein	-8.11451e+18	E9B4H9	Adenylate kinase b OS=Leishmania mexicana (strain MHOM/GT/2001/U1103) OX=929439 GN=LMXM_33_0120 PE=3 SV=1	LMXM_33_0120	8.215	14	2	3	0	2	229	26	12.03	515
NaN	NaN	NaN	NaN	NaN	NaN	NaN	NaN	NaN	NaN	NaN	NaN	NaN	NaN	NaN			NaN	#VALUE!	1	0	FALSE		High	High	IsMasterProtein	-8.11346e+18	A0A6L0WMC4	PSP1_C-terminal_conserved_region_containing_protein_-_putative OS=Leishmania infantum OX=5671 GN=LINF_130011800 PE=4 SV=1	LINF_130011800	8.172	4	2	2	0	1	956	98.9	5.87	516
0.114497	-0.0586071	-0.220178	-0.335649	-0.32535	-0.340394	0	0.198007	-0.146125	-0.373318	1.48136	1.2954	2.45852	2.11132	1.86508			0.0875507	0.817428	1	-0.0326912	FALSE		High	High	IsMasterProtein	-8.11036e+18	A4ICV1	ER membrane protein complex subunit 3 OS=Leishmania infantum OX=5671 GN=LINJ_36_0390 PE=3 SV=1	LINJ_36_0390	25.801	19	5	10	0	3	259	29.6	36.98	517
-0.0727339	0.0541077	-0.103032	-0.400033	-0.187965	-0.373939	-0.184448	0.0216932	-0.111487	0	3.23573	3.13038	3.31377	2.50724	3.43256			0.0415418	0.908779	1	-0.0122952	FALSE		High	High	IsMasterProtein	-8.1081e+18	A0A6L0XJ18	Ribonucleoside-diphosphate reductase OS=Leishmania infantum OX=5671 GN=LINF_280014500 PE=3 SV=1	LINF_280014500	131.356	33	21	99	0	4	799	90.9	302.67	518
-0.0356836	0	-0.157918	-0.705939	0.0751839	-0.568782	0.174994	-0.369946	-0.392838	-0.650885	1.59367	1.67353	1.13178	1.30965	0.805383			0.447153	0.357147	1	0.19662	FALSE		High	High	IsMasterProtein	-8.10614e+18	A0A6L0XS84	Zinc_finger_protein_family_member_-_putative OS=Leishmania infantum OX=5671 GN=LINF_350015000 PE=4 SV=1	LINF_350015000	19.188	20	2	4	0	2	217	24.2	20.77	519
-0.166027	-0.22722	-0.0826015	0.411158	-0.166076	0	-0.0367174	-0.0959778	0.401192	0.0175486	0.444762	0.35658	0.526999	0.13931	-0.162683			0.301354	0.499627	1	-0.103362	FALSE		High	High	IsMasterProtein	-8.10552e+18	A0A6L0WHP1	Hypothetical_protein_-_conserved OS=Leishmania infantum OX=5671 GN=LINF_020005600 PE=4 SV=1	LINF_020005600	8.545	6	2	2	0	2	397	43.1	6.35	520
-0.609228	-0.187398	0.0239868	0.236166	0.0837145	0	-0.198775	0.432472	0.209368	0.424386	-0.577462	-0.845084	-0.269829	-0.421115	0.0024929			0.690519	0.20393	1	-0.264042	FALSE		High	High	IsMasterProtein	-8.10546e+18	A0A6L0XIR7	protein-disulfide reductase OS=Leishmania infantum OX=5671 GN=LINF_290017300 PE=3 SV=1	LINF_290017300	33.798	19	5	10	0	5	275	30.4	42.98	521
0.184722	0.0963707	0.0929289	0.156398	-0.0247116	-0.0213423	0	0.148807	0.0319071	0.131956	-0.405424	-0.254202	-0.217462	-0.102938	-0.208959			0.380688	0.416209	1	0.0428761	FALSE		High	High	IsMasterProtein	-8.10427e+18	E9ALM6	Uncharacterized protein OS=Leishmania mexicana (strain MHOM/GT/2001/U1103) OX=929439 GN=LMXM_08_29_1980 PE=4 SV=1	LMXM_08_29_1980	25.558	4	5	6	0	5	1935	213	21.18	522
0.013073	-0.253877	-0.140673	-0.433437	-0.239631	-0.55596	0.19456	0	-0.214956	-0.298003	2.63549	2.55614	2.06426	1.86821	1.76219			0.0897015	0.813389	1	-0.0360371	FALSE		High	High	IsMasterProtein	-8.10342e+18	A4I934	Uncharacterized protein OS=Leishmania infantum OX=5671 GN=LINJ_33_1720 PE=4 SV=1	LINJ_33_1720	62.533	18	13	19	0	2	905	101.2	63.98	523
0.0425739	-0.126288	-0.137928	-0.309208	-0.108268	0	0.0207205	-0.221003	-0.315176	-0.13169	2.37716	1.30109	0.743092	0.501752	2.56036			0.00639005	0.985394	1	0.00160599	FALSE		High	High	IsMasterProtein	-8.10164e+18	A4HVS3	Programmed cell death 6 protein-like protein OS=Leishmania infantum OX=5671 GN=LINJ_13_1500 PE=4 SV=1	LINJ_13_1500	29.692	41	6	14	0	4	234	25.9	48.14	524
0.41583	0.497524	0.022481	0.184613	0.251339	-0.0712309	0.628054	-0.14355	0.353892	0	-1.16675	-1.25816	-1.30988	-1.33239	-1.32398			0.306269	0.494004	1	0.120924	FALSE		High	High	IsMasterProtein	-8.09993e+18	E9AU05	Defective in cullin neddylation protein OS=Leishmania mexicana (strain MHOM/GT/2001/U1103) OX=929439 GN=LMXM_36_5710 PE=4 SV=1	LMXM_36_5710	22.958	16	4	6	0	2	265	30	23.81	525
0	-0.223798	-0.0630646	0.595284	0.113898	0.303482	0.0463877	0.300749	0.217772	0.414659	-0.656741	-0.622579	-0.782894	-0.688607	-0.730175			0.538402	0.289466	1	-0.172146	FALSE		High	High	IsMasterProtein	-8.0996e+18	E9AQ34	BD-FAE-like domain-containing protein OS=Leishmania mexicana (strain MHOM/GT/2001/U1103) OX=929439 GN=LMXM_15_0320 PE=4 SV=1	LMXM_15_0320	17.824	7	3	5	0	1	730	80.5	22.02	526
0.713205	0.678103	0	-0.0080204	0.260459	0.155882	0.366584	0.0619068	0.0604305	-0.186116	-1.89563	-1.97244	-2.61015	-2.31294	-2.27998			0.644784	0.226577	1	0.237012	FALSE		High	High	IsMasterProtein	-8.09821e+18	E9B3S3	Uncharacterized protein OS=Leishmania mexicana (strain MHOM/GT/2001/U1103) OX=929439 GN=LMXM_32_0910 PE=4 SV=1	LMXM_32_0910	60.037	69	6	15	0	3	117	13.1	77.94	527
0.39432	-0.100345	-0.817883	-0.352205	0.916423	0.139307	0.719777	-1.26058	0	-0.62077	-0.435575	-0.422587	0.252863	0.120976	0.151096			0.186171	0.651371	1	0.212514	FALSE		High	High	IsMasterProtein	-8.09554e+18	A0A6L0XH89	DnaJ_domain/Domain_of_uncharacterized_function_(D UF3395)_-_putative OS=Leishmania infantum OX=5671 GN=LINF_260014300 PE=4 SV=1	LINF_260014300	48.064	15	11	17	0	4	843	92.8	53.14	528
-0.0129423	-0.462584	-0.163129	-0.377772	0	-0.157603	-0.117785	-0.0386534	0.191621	0.189436	4.31347	4.50577	4.01516	3.32941	1.98226			0.962603	0.108993	1	-0.216689	FALSE		High	High	IsMasterProtein	-8.09368e+18	A0A6L0XVZ8	RNA-binding_protein_42_(RNA-binding_motif_protein_42)_-_putative OS=Leishmania infantum OX=5671 GN=LINF_300036500 PE=4 SV=1	LINF_300036500	50.242	27	7	18	0	5	332	35.6	72.61	529
-0.0338764	-0.324287	-0.0711336	-0.2811	0.221639	-0.11401	0.244434	-0.197832	-0.00802517	0	1.11585	1.19605	1.14984	1.06615	1.13572			0.283625	0.520445	0.997866	-0.0826653	FALSE		High	High	IsMasterProtein	-8.09341e+18	A0A6L0WLB8	DNA_repair_helicase_-_putative OS=Leishmania infantum OX=5671 GN=LINF_030010700 PE=4 SV=1	LINF_030010700	1.971	2	1	1	0	1	1345	143.9	2.51	530
-0.401033	-0.0816317	0.386316	0.277275	0.345262	0	0.00152302	0.637825	0.202713	0.291326	-0.540862	-0.567885	-0.591597	-0.632579	-0.575037			0.264679	0.543651	1	-0.12144	FALSE		High	High	IsMasterProtein	-8.09186e+18	E9AZ93	Golgi apparatus membrane protein TVP23 homolog OS=Leishmania mexicana (strain MHOM/GT/2001/U1103) OX=929439 GN=LMXM_27_1900 PE=3 SV=1	LMXM_27_1900	9.37	18	1	3	0	1	130	14.4	19.01	531
0.00405884	-0.0912085	-0.101471	-0.26108	-0.0656366	-0.185986	0.182757	0	-0.049448	-0.155095	2.79169	2.75413	2.39969	2.08964	2.4961			0.340183	0.456896	1	-0.0615131	FALSE		High	High	IsMasterProtein	-8.08991e+18	A0A6L0XKU2	Hypothetical_protein_-_conserved OS=Leishmania infantum OX=5671 GN=LINF_200006400 PE=4 SV=1	LINF_200006400	160.889	30	25	54	0	18	1219	128.9	217.89	532
0.0958395	-0.234344	-0.283217	-0.363441	0	-0.184581	0.17518	-0.155606	-0.445477	-0.654833	1.13008	1.13007	1.6595	1.46043	1.29983			0.237943	0.578172	1	0.0960308	FALSE		High	High	IsMasterProtein	-8.08899e+18	A4IDU4	Uncharacterized protein OS=Leishmania infantum OX=5671 GN=LINJ_36_5460 PE=4 SV=1	LINJ_36_5460	4.818	4	2	2	0	1	487	53.2	2.4	533
0.702829	0.406453	0.317595	-0.152479	0.590962	0.38216	0.598321	0.086359	0	-0.142137	-1.14328	-1.0394	-1.20562	-1.03249	-0.892046			0.427543	0.373643	1	0.188131	FALSE		High	High	IsMasterProtein	-8.08583e+18	E9ANS0	Uncharacterized protein OS=Leishmania mexicana (strain MHOM/GT/2001/U1103) OX=929439 GN=LMXM_11_1330 PE=4 SV=1	LMXM_11_1330	220.135	27	40	129	0	29	1775	187.9	454.88	534
-0.196742	0.174328	-0.00548649	0.860152	0.223164	0.0717287	0	0.375796	0.676866	0.782398	-0.927225	-1.07819	-1.44817	-0.994675	-1.44168			0.306874	0.493317	1	-0.170275	FALSE		High	High	IsMasterProtein	-8.08224e+18	E9B2I1	Uncharacterized protein OS=Leishmania mexicana (strain MHOM/GT/2001/U1103) OX=929439 GN=LMXM_31_0580 PE=4 SV=1	LMXM_31_0580	7.83	2	1	2	0	1	585	63.5	6.37	536
-0.335478	0.0552492	0.0896378	0.168896	0.0779943	0	-0.409045	0.328156	0.24391	0.349711	-0.703696	-0.554822	-0.672503	-0.573337	-0.873848			0.221242	0.600839	1	-0.0912865	FALSE		High	High	IsMasterProtein	-8.07629e+18	E9ATV6	MRH domain-containing protein OS=Leishmania mexicana (strain MHOM/GT/2001/U1103) OX=929439 GN=LMXM_36_5220 PE=4 SV=1	LMXM_36_5220	22.999	16	4	6	0	4	245	27.9	23.07	537
0.533182	0.632035	0.174849	-0.0369568	0.310994	0.150404	0.900992	0	0.202015	-0.328307	-1.38094	-0.808303	-1.99628	-1.1782	-1.42771			0.241419	0.573563	1	0.1378	FALSE		High	High	IsMasterProtein	-8.07606e+18	E9ASX1	Phosphomannomutase OS=Leishmania mexicana (strain MHOM/GT/2001/U1103) OX=929439 GN=LMXM_36_1960 PE=3 SV=1	LMXM_36_1960	55.712	51	9	47	0	5	247	28.1	182.66	538
-0.00980091	0.335552	-0.063262	-0.179754	0.401879	0	0.301374	-0.106557	-0.140227	-0.111444	-0.0853043	0.16433	0.491781	0.660954	0.31912			0.333221	0.464279	1	0.108294	FALSE		High	High	IsMasterProtein	-8.07337e+18	A4ID31	Nudix hydrolase-like protein OS=Leishmania infantum OX=5671 GN=LINJ_36_3840 PE=4 SV=1	LINJ_36_3840	14.614	23	4	6	0	2	222	24.3	14.56	539
-0.179782	-0.184914	-0.0905409	-0.19468	0.147095	-0.193181	0	0.0160208	-0.122001	-0.0386581	0.29534	0.555214	0.226869	0.626762	0.49719			0.170906	0.674675	1	-0.0330006	FALSE		High	High	IsMasterProtein	-8.07323e+18	A4HV28	Putative S-phase kinase-associated protein OS=Leishmania infantum OX=5671 GN=LINJ_11_1200 PE=3 SV=1	LINJ_11_1200	82.438	67	8	41	0	8	183	21.1	169.49	540
0.827402	0.340762	-0.0183315	0.0301323	0.34971	0.215477	0.555051	0	-0.0743523	0.402982	-1.388	-1.55833	-1.4723	-1.98256	-2.01155			0.176735	0.665679	0.999755	0.0861034	FALSE		High	High	IsMasterProtein	-8.07316e+18	E9AMP3	Tyrosine phosphatase OS=Leishmania mexicana (strain MHOM/GT/2001/U1103) OX=929439 GN=LMXM_09_0420 PE=3 SV=1	LMXM_09_0420	37.45	9	6	11	0	1	990	104.7	39.46	541
0.0830641	-0.172401	-0.247327	-0.397794	0	-0.211509	0.0270405	-0.215941	-0.219783	-0.254883	2.2919	2.62364	2.18693	2.84587	2.62877			0.104657	0.785856	1	0.0281235	FALSE		High	High	IsMasterProtein	-8.07302e+18	A0A6L0XK21	Hypothetical_protein_-_conserved OS=Leishmania infantum OX=5671 GN=LINF_240022500 PE=4 SV=1	LINF_240022500	107.169	44	17	41	0	8	535	59.5	178.01	542
-0.250438	-0.0242805	-0.0530062	0.0660105	-0.232307	-0.027421	0.0733509	-0.118907	-0.187318	0	0.474047	0.0399857	0.290969	0.165783	0.682565			0.252765	0.558772	1	-0.0467453	FALSE		High	High	IsMasterProtein	-8.06742e+18	E9AYG6	Uncharacterized protein OS=Leishmania mexicana (strain MHOM/GT/2001/U1103) OX=929439 GN=LMXM_26_1860 PE=4 SV=1	LMXM_26_1860	30.336	12	5	10	0	5	544	57.2	33.83	543
0	-0.174445	-0.0114498	0.673071	0.319631	0.112625	-0.367412	0.151413	0.436106	0.748019	-1.14884	-0.745622	0.250364	-0.456822	-1.60528			0.0838504	0.824422	1	-0.054789	FALSE		High	High	IsMasterProtein	-8.06485e+18	A4I6W7	Uncharacterized protein OS=Leishmania infantum OX=5671 GN=LINJ_31_1950 PE=4 SV=1	LINJ_31_1950	6.556	1	1	1	0	1	1292	140.3	4.06	544
-0.585644	-0.15949	-0.186028	0.259232	-0.476209	-0.435923	-0.389146	0	-0.104837	0.285792	2.01738	1.74385	2.00098	1.34232	1.40846			0.204463	0.624506	1	-0.100805	FALSE		High	High	IsMasterProtein	-8.05773e+18	A0A6L0XKH8	Amidohydrolase_-_putative OS=Leishmania infantum OX=5671 GN=LINF_310017700 PE=3 SV=1	LINF_310017700	106.539	43	14	63	0	5	405	44.2	215.61	545
0.47651	-0.165794	-0.0999765	-0.326617	-0.0308895	0.142177	0	-0.147149	-0.141181	-0.141043	2.81467	3.03722	2.68852	3.43789	3.28277			0.0688539	0.853387	1	0.0280857	FALSE		High	High	IsMasterProtein	-8.05687e+18	A0A6L0WY15	Hypothetical_protein_-_conserved OS=Leishmania infantum OX=5671 GN=LINF_140020800 PE=4 SV=1	LINF_140020800	405.673	41	60	210	0	32	1749	192.4	749.76	546
-0.123296	0.164305	0.371066	0.722875	-0.0353584	0.310891	0	0.554305	0.402204	0.699018	-0.955801	-0.887192	-1.12899	-1.04642	-0.906875			0.403826	0.394615	1	-0.173365	FALSE		High	High	IsMasterProtein	-8.05622e+18	E9B4G1	EF-hand domain-containing protein OS=Leishmania mexicana (strain MHOM/GT/2001/U1103) OX=929439 GN=LMXM_32_3220 PE=4 SV=1	LMXM_32_3220	14.773	7	3	5	0	3	534	60.1	16.81	548
0.199429	0.391448	0.264854	0.151657	0.378043	0	1.11943	-0.0703964	0.43693	-0.243878	-2.89096	-3.24362	-3.88682	-3.73685	-3.79792			0.0403125	0.911355	1	0.028669	FALSE		High	High	IsMasterProtein	-8.0557e+18	E9ALV7	Tryparedoxin OS=Leishmania mexicana (strain MHOM/GT/2001/U1103) OX=929439 GN=LMXM_08_29_1160 PE=4 SV=1	LMXM_08_29_1160	51.787	48	8	58	0	8	145	16.6	192.02	549
0.689623	0.260816	0.193855	0	-0.0142527	0.308002	0.0950651	0.208681	0.0479355	-0.282384	-0.750266	-0.65586	-0.836262	-0.594762	-0.595596			0.419267	0.380831	1	0.150548	FALSE		High	High	IsMasterProtein	-8.05411e+18	E9B1Q7	Cilia- and flagella-associated protein 300 OS=Leishmania mexicana (strain MHOM/GT/2001/U1103) OX=929439 GN=LMXM_30_1100 PE=3 SV=1	LMXM_30_1100	31.671	25	7	16	0	6	381	41.9	57.69	550
-0.251481	-0.1964	0.654769	0.619649	0.116104	0.300853	0	0.436654	0.567069	0.111538	-1.10937	-1.08552	-1.06604	-1.09227	-1.32478			0.168975	0.677681	1	-0.0946945	FALSE		High	High	IsMasterProtein	-8.05365e+18	E9AZT2	Electron transfer flavoprotein subunit alpha OS=Leishmania mexicana (strain MHOM/GT/2001/U1103) OX=929439 GN=LMXM_28_1140 PE=3 SV=1	LMXM_28_1140	47.536	27	5	13	0	3	325	33.5	48.96	551
0.602928	0.241687	0.405853	-0.47896	0.573701	0.333376	1.0617	0.605385	0	-0.478002	-2.99691	-3.16127	-3.37395	-3.27141	-3.57322			0.0378106	0.91662	1	-0.03545	FALSE		High	High	IsMasterProtein	-8.04637e+18	E9B712	Transmembrane protein OS=Leishmania mexicana (strain MHOM/GT/2001/U1103) OX=929439 GN=LMXM_34_4840 PE=4 SV=1	LMXM_34_4840	14.624	11	3	6	0	2	350	39.9	20.46	553
1.15166	0.561219	-0.407871	0.122807	0.411908	1.03985	0.262858	-0.122406	0	0.269279	-0.899903	-1.02652	-1.09144	-1.26864	-1.10045			0.0876877	0.81717	1	0.0780285	FALSE		High	High	IsMasterProtein	-8.0443e+18	E9B1I6	Amino acid transporter aATP11 OS=Leishmania mexicana (strain MHOM/GT/2001/U1103) OX=929439 GN=LMXM_30_0350 PE=4 SV=1	LMXM_30_0350	43.671	13	6	17	0	4	511	56.1	67.13	554
0.304063	-0.183601	0.00590229	-0.191659	0	-0.0286875	-0.280748	-0.063962	-0.593657	-0.165051	1.30113	0.858105	1.11323	1.1988	1.12725			0.809819	0.154946	1	0.213362	FALSE		High	High	IsMasterProtein	-8.0425e+18	A0A6L0XHF2	SNAP_protein_-_putative OS=Leishmania infantum OX=5671 GN=LINF_200021400 PE=3 SV=1	LINF_200021400	59.106	40	10	21	0	1	282	32	66.22	555
0.0703249	0	-0.102494	0.0438204	0.0386963	0.236014	-0.116663	0.00457096	0.0235929	0.0300903	-0.199259	-0.0124702	-0.135989	-0.0162716	-0.0495729			0.153138	0.702849	1	-0.0254517	FALSE		High	High	IsMasterProtein	-8.04212e+18	E9AKT4	Uncharacterized protein OS=Leishmania mexicana (strain MHOM/GT/2001/U1103) OX=929439 GN=LMXM_06_0550 PE=4 SV=1	LMXM_06_0550	29.067	4	4	6	0	4	1727	180.4	23.54	556
0.715614	0.655059	0.609299	-0.0657444	0.901574	0.332552	0.620692	0.368902	0	-0.0359468	-0.354053	-0.48928	-0.663181	-0.492932	-0.0981865			0.756299	0.175267	1	0.30592	FALSE		High	High	IsMasterProtein	-8.04147e+18	E9ARB2	Uncharacterized protein OS=Leishmania mexicana (strain MHOM/GT/2001/U1103) OX=929439 GN=LMXM_17_1380 PE=4 SV=1	LMXM_17_1380	33.558	10	8	15	0	5	847	95.4	49.5	557
0.0770903	-0.0642262	-0.113383	-0.41689	0	-0.00996685	0.148869	-0.0390406	-0.198554	-0.249369	2.01974	2.10407	1.75761	2.15938	2.50125			0.115146	0.767104	1	-0.0338696	FALSE		High	High	IsMasterProtein	-8.03363e+18	A0A6L0XEC5	Cysteine_peptidase_-_Clan_CA_-_family_C2_-_putative OS=Leishmania infantum OX=5671 GN=LINF_200016800 PE=4 SV=1	LINF_200016800	365.446	49	34	395	0	5	1014	112	1614.2	558
-0.136745	-0.169505	-0.180813	-0.240387	0.0244017	-0.200331	0.0369196	-0.178627	0	-0.0373793	2.57631	2.79869	2.28831	3.08784	2.79976			0.453932	0.351616	1	-0.0647263	FALSE		High	High	IsMasterProtein	-8.03335e+18	A0A6L0WVF8	Actin-like_protein_-_putative OS=Leishmania infantum OX=5671 GN=LINF_150021100 PE=3 SV=1	LINF_150021100	117.972	43	14	76	0	8	440	47.1	286.34	559
0	-0.00146198	0.287531	0.537298	0.159345	0.0672703	-0.218936	0.22563	0.456705	0.800925	-0.513392	-0.217143	-0.0886116	-0.0691385	-0.293821			0.132791	0.736561	1	-0.0697765	FALSE		High	High	IsMasterProtein	-8.03126e+18	E9AP06	Uncharacterized protein OS=Leishmania mexicana (strain MHOM/GT/2001/U1103) OX=929439 GN=LMXM_12_0867 PE=4 SV=1	LMXM_12_0867	37.245	21	6	8	0	6	439	50.4	27.3	560
0.483534	0.254184	0.214464	0	0.387467	0.340904	0.383687	0.240732	-0.0507946	-0.163308	-0.90945	-0.789676	-0.974464	-0.926017	-0.959854			0.382864	0.414129	1	0.117686	FALSE		High	High	IsMasterProtein	-8.02225e+18	E9B6Z1	Protein kinase domain-containing protein OS=Leishmania mexicana (strain MHOM/GT/2001/U1103) OX=929439 GN=LMXM_34_4620 PE=4 SV=1	LMXM_34_4620	7.767	10	2	29	0	2	289	30.9	120.59	561
-0.459116	0.0946474	0.644539	0.57489	0.380252	0	-0.119538	1.17016	0.323669	0.916942	-0.805665	-0.675591	-0.827864	-0.65244	-0.354761			0.274654	0.531308	1	-0.211205	FALSE		High	High	IsMasterProtein	-8.02189e+18	E9AS92	Cation transporter OS=Leishmania mexicana (strain MHOM/GT/2001/U1103) OX=929439 GN=LMXM_19_1380 PE=4 SV=1	LMXM_19_1380	37.337	12	5	11	0	5	612	64.3	44.29	562
NaN	NaN	NaN	NaN	NaN	NaN	NaN	NaN	NaN	NaN	NaN	NaN	NaN	NaN	NaN			NaN	#VALUE!	1	0	FALSE		High	High	IsMasterProtein	-8.02102e+18	E9B043	2,3-bisphosphoglycerate-independent phosphoglycerate mutase-like OS=Leishmania mexicana (strain MHOM/GT/2001/U1103) OX=929439 GN=LMXM_28_2220 PE=3 SV=1	LMXM_28_2220	9.347	4	3	4	0	1	833	89.4	12.28	563
0	-0.0769796	-0.123713	-0.250488	0.187928	-0.0234585	0.177505	-0.246744	-0.096283	-0.10295	2.57365	2.68576	2.5812	3.13196	2.77101			0.0196335	0.955799	1	0.00573578	FALSE		High	High	IsMasterProtein	-8.01812e+18	A4I094	Uncharacterized protein OS=Leishmania infantum OX=5671 GN=LINJ_23_0590 PE=4 SV=1	LINJ_23_0590	44.56	32	6	16	0	3	307	32.1	76.14	564
0.78342	0.862442	-0.294789	0.262937	0.617846	0.387568	1.07241	-0.675866	0.586082	0	-1.54655	-1.67302	-2.48466	-2.32563	-2.19759			0.189117	0.646968	1	0.172332	FALSE		High	High	IsMasterProtein	-8.01789e+18	E9AL54	Maoc family dehydratase-like protein OS=Leishmania mexicana (strain MHOM/GT/2001/U1103) OX=929439 GN=LMXM_07_0430 PE=4 SV=1	LMXM_07_0430	56.086	46	5	49	0	1	157	16.9	211.09	565
0.118119	-0.000864029	-0.125463	-0.520951	0	-0.0887995	0.180332	-0.207437	-0.408454	-0.267275	1.73705	2.7741	2.12848	3.46872	3.46001			0.134917	0.732965	1	0.0524948	FALSE		High	High	IsMasterProtein	-8.01787e+18	A4I6L8	Putative sodium stibogluconate resistance protein OS=Leishmania infantum OX=5671 GN=LINJ_31_0950 PE=4 SV=1	LINJ_31_0950	106.036	34	17	67	0	13	621	68	249.85	566
0.865688	0.831717	0.293262	-0.167835	0.21461	0	0.558389	0.0188637	0.0756245	-0.335	-2.57409	-2.51177	-2.47068	-2.40806	-2.66657			0.710577	0.194726	1	0.343913	FALSE		High	High	IsMasterProtein	-8.00697e+18	Q0GU43	Trypanothione reductase (Fragment) OS=Leishmania amazonensis OX=5659 GN=tr PE=3 SV=1	tr	166.975	60	21	89	0	5	476	51.3	368.5	567
-0.263505	-0.505737	-0.249232	-0.451976	0.0444164	-0.487308	-0.330416	-0.46107	0.0926447	0	4.14549	3.6821	3.99763	3.27581	3.18561			0.117416	0.763105	1	-0.0479771	FALSE		High	High	IsMasterProtein	-8.00664e+18	A0A6L0WTI8	Replication_Factor_A_28_kDa_subunit_-_putative OS=Leishmania infantum OX=5671 GN=LINF_150008000 PE=3 SV=1	LINF_150008000	35.924	31	6	12	0	1	257	27.5	43.07	568
0.930195	1.09582	0.525206	0	1.12862	0.119228	0.94671	-0.346296	0.202168	-0.322095	-1.54719	-1.54594	-1.84443	-1.69248	-1.68665			1.05578	0.0879477	1	0.616026	FALSE		High	High	IsMasterProtein	-8.00647e+18	E9B463	Uncharacterized protein OS=Leishmania mexicana (strain MHOM/GT/2001/U1103) OX=929439 GN=LMXM_32_2240 PE=4 SV=1	LMXM_32_2240	73.952	47	12	39	0	7	311	35.4	146.03	569
-0.40126	-0.611976	0	-0.119316	0.348378	-0.446745	-0.443608	-0.174845	0.228865	-0.023284	3.25209	3.57763	3.91438	4.46922	3.18397			0.024831	0.944428	1	0.0150887	FALSE		High	High	IsMasterProtein	-8.00634e+18	A4I0F1	Uncharacterized protein OS=Leishmania infantum OX=5671 GN=LINJ_23_1190 PE=4 SV=1	LINJ_23_1190	141.644	100	18	143	0	17	131	14.6	460.84	570
0.140582	0	-0.172015	-0.0533838	-0.0501652	0.00397587	-0.210644	-0.220567	-0.0554419	-0.163998	2.23181	2.10366	3.36005	3.37494	2.59694			0.778464	0.166547	1	0.102338	FALSE		High	High	IsMasterProtein	-8.00553e+18	A0A6L0WJR1	Hypothetical_protein_-_conserved OS=Leishmania infantum OX=5671 GN=LINF_080013000 PE=4 SV=1	LINF_080013000	67.87	34	6	41	0	4	290	32.5	193.45	571
0.739508	0.504312	0.529387	-0.314856	0.592187	0.288506	0.540393	0.0894966	0	-0.657094	-2.39197	-2.41499	-2.7	-2.47846	-2.71149			0.645003	0.226463	1	0.357847	FALSE		High	High	IsMasterProtein	-8.00509e+18	E9AS02	Enkurin domain-containing protein OS=Leishmania mexicana (strain MHOM/GT/2001/U1103) OX=929439 GN=LMXM_19_0500 PE=4 SV=1	LMXM_19_0500	38.892	26	7	21	0	3	299	33	73.07	572
0.849253	0.325618	-0.156174	0.0479393	-0.295871	0.789978	-0.0974035	0	-0.0444946	-0.26658	0.054307	0.12485	-0.0709114	-0.00156879	0.0579739			0.106001	0.783427	1	0.077853	FALSE		High	High	IsMasterProtein	-8.00453e+18	E9B1V0	Uncharacterized protein OS=Leishmania mexicana (strain MHOM/GT/2001/U1103) OX=929439 GN=LMXM_30_1500 PE=4 SV=1	LMXM_30_1500	47.673	9	7	12	0	7	1148	120.1	49.64	573
0.534431	0.440427	0	0.443405	0.423368	0.254202	-0.296319	-0.0282078	0.421095	0.166755	-1.28147	-1.05852	-0.961103	-0.925649	-1.0414			0.898281	0.126392	1	0.264821	FALSE		High	High	IsMasterProtein	-8.00414e+18	E9AXK5	Uncharacterized protein OS=Leishmania mexicana (strain MHOM/GT/2001/U1103) OX=929439 GN=LMXM_25_1270 PE=4 SV=1	LMXM_25_1270	53.656	32	9	13	0	7	510	53.6	49.75	574
-0.250833	0.101177	0.373664	0.421504	0	0.19959	-0.0656471	0.162877	0.28645	0.432188	-0.959492	-0.836693	-1.15383	-1.01666	-1.13627			0.199647	0.63147	1	-0.0739891	FALSE		High	High	IsMasterProtein	-7.99651e+18	E9ANH2	Phosphoenolpyruvate carboxykinase (ATP) OS=Leishmania mexicana (strain MHOM/GT/2001/U1103) OX=929439 GN=LMXM_11_0260 PE=4 SV=1	LMXM_11_0260	11.833	6	3	5	0	2	594	66	14.02	575
0	0.253242	-0.512129	-1.38089	0.100083	-1.01237	-0.0157824	-1.4853	-0.874863	-1.69097	1.85144	1.44004	1.07973	0.452125	1.2022			0.894765	0.127419	1	0.707919	FALSE		High	High	IsMasterProtein	-7.99424e+18	A0A6L0XU90	60S_ribosomal_protein_L18_-_putative OS=Leishmania infantum OX=5671 GN=LINF_130010500 PE=3 SV=1	LINF_130010500	29.009	28	4	24	0	1	198	22	97.25	576
0.144192	0.190234	0.271294	0.497135	-0.0324926	0.698248	-0.0526857	0	0.547546	0.030118	-1.35595	-1.57324	-1.70606	-1.7677	-1.43611			0.0611378	0.868685	1	-0.0305729	FALSE		High	High	IsMasterProtein	-7.98827e+18	E9AZA9	Branched-chain-amino-acid aminotransferase OS=Leishmania mexicana (strain MHOM/GT/2001/U1103) OX=929439 GN=LMXM_27_2032 PE=3 SV=1	LMXM_27_2032	49.08	25	7	28	0	5	403	44.2	104.78	577
-0.124146	-0.0746994	0.269799	0.529164	0	0.241487	0.238894	0.603908	0.274508	0.332764	-0.323523	-0.415375	-0.623195	-0.325096	-0.180736			0.797853	0.159275	1	-0.218288	FALSE		High	High	IsMasterProtein	-7.98812e+18	E9AZA1	Sm protein B OS=Leishmania mexicana (strain MHOM/GT/2001/U1103) OX=929439 GN=LMXM_27_1970 PE=3 SV=1	LMXM_27_1970	10.944	40	4	6	0	2	111	11.9	15.76	578
0.814266	0.54885	-0.123827	0.018755	0.35613	0.405565	0.741084	-0.0518627	0	0.094945	-0.690209	-0.72605	-1.07419	-1.02039	-0.845829			0.143989	0.717813	0.996878	0.0848885	FALSE		High	High	IsMasterProtein	-7.98671e+18	E9AW00	Uncharacterized protein OS=Leishmania mexicana (strain MHOM/GT/2001/U1103) OX=929439 GN=LMXM_23_0010 PE=4 SV=1	LMXM_23_0010	37.829	15	8	14	0	8	613	67.4	49.39	579
-0.435945	-0.0773087	-0.149722	0.30133	-0.212629	-0.0913935	0.122211	-0.560611	0.0453978	-0.206928	0.347723	0.448223	0.526036	0	0.54354			0.0488394	0.893636	1	0.0234097	FALSE		High	High	IsMasterProtein	-7.98516e+18	A0A6L0XLS1	Hypothetical_protein_-_conserved OS=Leishmania infantum OX=5671 GN=LINF_300038900 PE=4 SV=1	LINF_300038900	14.143	9	3	5	0	3	360	39.1	15.74	580
0.26035	0.445723	0.251992	0.309651	-0.318665	-0.0506086	0	0.393207	0.52723	0.654179	-0.156622	-0.554821	-0.291553	-0.79011	-1.34524			0.245663	0.567986	1	-0.114991	FALSE		High	High	IsMasterProtein	-7.98496e+18	E9B1D4	ATP synthase, epsilon chain OS=Leishmania mexicana (strain MHOM/GT/2001/U1103) OX=929439 GN=LMXM_29_3600 PE=3 SV=1	LMXM_29_3600	46.752	40	6	26	0	4	181	20	80.79	581
0.671831	0.872247	0	0.328516	0.466176	0.0673618	-0.227187	-0.113684	0.298571	0.144534	-1.62082	-1.58527	-1.68773	-1.44532	-1.72275			1.41244	0.0386867	1	0.433835	FALSE		High	High	IsMasterProtein	-7.98419e+18	E9AR11	Uncharacterized protein OS=Leishmania mexicana (strain MHOM/GT/2001/U1103) OX=929439 GN=LMXM_17_0420 PE=4 SV=1	LMXM_17_0420	40.566	16	7	15	0	4	556	61.7	64.48	582
0.377558	0.490853	-0.254074	0.640479	0.474726	0.336935	0	-0.0610771	0.793749	0.53093	-0.927917	-0.855721	-1.29034	-0.951835	-0.847312			0.0404436	0.91108	1	0.0258011	FALSE		High	High	IsMasterProtein	-7.98412e+18	E9AZB3	Transmembrane protein OS=Leishmania mexicana (strain MHOM/GT/2001/U1103) OX=929439 GN=LMXM_27_2070 PE=4 SV=1	LMXM_27_2070	9.658	4	2	5	0	2	852	92.1	17.48	583
0.340322	0	-0.0600977	-0.043067	-0.121056	-0.265542	0.0990887	-0.15783	-0.00854778	-0.112116	0.728479	0.737154	0.425101	0.575245	1.16512			0.512854	0.307006	1	0.11221	FALSE		High	High	IsMasterProtein	-7.97955e+18	E9B0A9	Uncharacterized protein OS=Leishmania mexicana (strain MHOM/GT/2001/U1103) OX=929439 GN=LMXM_28_2870 PE=4 SV=1	LMXM_28_2870	15.083	18	3	4	0	3	250	27.6	14.36	584
0.252243	0.178843	0	0.0897636	-0.113837	0.115856	0.0789633	0.0167179	-0.295467	0.145408	-0.564321	-0.58953	-0.772078	-0.711673	-0.63518			0.28388	0.520139	1	0.0691071	FALSE		High	High	IsMasterProtein	-7.97931e+18	A4HYY5	Ubiquitin-like domain-containing protein OS=Leishmania infantum OX=5671 GN=LINJ_20_1470 PE=4 SV=1	LINJ_20_1470	15.717	3	3	3	0	1	1223	128.5	7.91	585
0.618143	0.427751	0.277346	0	0.23035	0.248266	0.652654	0.193066	-0.2169	-0.169887	-1.25931	-1.60296	-1.47055	-1.52994	-1.26744			0.402126	0.396163	1	0.169278	FALSE		High	High	IsMasterProtein	-7.97727e+18	E9AWI9	Neutral sphingomyelinase activation associated factor-like protein OS=Leishmania mexicana (strain MHOM/GT/2001/U1103) OX=929439 GN=LMXM_23_1570 PE=4 SV=1	LMXM_23_1570	14.394	8	5	7	0	2	925	102	18.64	587
0.328905	0.663449	-0.167721	0.0899887	-0.436521	0.220051	0.144048	0	-0.032505	-0.0275126	0.362666	-0.136815	-0.339149	-0.617412	0.0359268			0.0631599	0.86465	1	0.0348042	FALSE		High	High	IsMasterProtein	-7.97645e+18	E9B178	Eukaryotic translation initiation factor 3 subunit 7-like protein OS=Leishmania mexicana (strain MHOM/GT/2001/U1103) OX=929439 GN=LMXM_29_3040 PE=4 SV=1	LMXM_29_3040	95.803	43	17	37	0	17	531	60.5	141.54	588
0.033412	-0.214504	0.0317793	-0.278245	-0.0615768	-0.209373	0	-0.0278616	-0.268826	-0.308048	2.49152	2.80836	2.49539	3.18021	2.93839			0.31061	0.489092	1	0.0649948	FALSE		High	High	IsMasterProtein	-7.97634e+18	A0A6L0XNC5	Hypothetical_protein_-_conserved OS=Leishmania infantum OX=5671 GN=LINF_320017900 PE=4 SV=1	LINF_320017900	97.732	33	19	32	0	10	797	87.4	109.76	589
0.500741	0.999472	-0.450507	0.959605	-0.105762	0.19596	-0.219061	0.490035	0.929858	1.27387	0	-0.0604019	-1.07059	-0.89324	-0.714417			0.152086	0.704554	1	-0.153422	FALSE		High	High	IsMasterProtein	-7.97308e+18	Q9N9V8	Ribosomal protein L15 OS=Leishmania infantum OX=5671 GN=rpl15 PE=2 SV=1	rpl15	42.949	26	5	54	0	1	204	24.4	200.47	591
0.100707	0.0615692	0.107284	0.0240774	-0.276293	0.257813	0	0.0745611	-0.231292	0.0728397	-0.334761	-0.599709	-0.573529	-0.766397	-0.43987			0.109959	0.776321	1	-0.0313156	FALSE		High	High	IsMasterProtein	-7.97175e+18	A4I6E8	Uncharacterized protein OS=Leishmania infantum OX=5671 GN=LINJ_31_0500 PE=4 SV=1	LINJ_31_0500	5.239	2	1	2	0	1	384	41.6	5.87	592
0	-0.312058	-0.213449	-0.424843	0.130166	-0.313713	0.176305	-0.212339	-0.406353	-0.420083	0.822192	0.905648	0.638386	0.561381	1.01432			0.189754	0.646021	1	0.0711998	FALSE		High	High	IsMasterProtein	-7.96929e+18	A0A6L0WR10	Kinesin_K39_-_putative OS=Leishmania infantum OX=5671 GN=LINF_140017400 PE=3 SV=1	LINF_140017400	94.907	23	18	45	0	3	3261	366.3	160.34	593
-0.363439	0	0.0650949	-0.257951	-0.30718	-0.455434	-0.140055	0.304013	-0.343926	-0.115963	0.42828	0.711065	0.503863	0.792152	0.913102			0.0509859	0.88923	1	-0.022422	FALSE		High	High	IsMasterProtein	-7.9679e+18	A4HSS9	C3H1-type domain-containing protein OS=Leishmania infantum OX=5671 GN=LINJ_06_0380 PE=4 SV=1	LINJ_06_0380	4.334	3	1	1	0	1	401	44.5	3.2	594
0.0886259	-0.0310307	-0.31368	-0.412923	0	-0.273427	0.29521	-0.163461	-0.488458	-0.521788	0.422792	0.223497	0.158954	0.0646324	0.29193			0.222612	0.598947	1	0.0965832	FALSE		High	High	IsMasterProtein	-7.96635e+18	E9AHY7	Cytoplasmic tRNA 2-thiolation protein 1 OS=Leishmania infantum OX=5671 GN=LINJ_36_6380 PE=3 SV=1	LINJ_36_6380	1.974	3	1	1	0	1	322	35.6	0	595
0.645945	0.229569	0	0.298977	-0.0959272	0.481689	-0.13955	0.275288	0.105261	0.410937	-1.50173	-1.37104	-1.92502	-1.89283	-1.75803			0.0221456	0.950286	1	-0.0110123	FALSE		High	High	IsMasterProtein	-7.96617e+18	E9AL86	Importin N-terminal domain-containing protein OS=Leishmania mexicana (strain MHOM/GT/2001/U1103) OX=929439 GN=LMXM_07_0720 PE=4 SV=1	LMXM_07_0720	49.816	12	11	20	0	4	1259	135.3	72.92	596
-0.0491705	0.435774	-0.168824	0.198907	0.0985909	0.169215	0	0.129567	0.00384426	0.145922	-0.512611	-0.691477	-0.822986	-0.694164	-0.316516			0.042531	0.906711	1	0.0133457	FALSE		High	High	IsMasterProtein	-7.96383e+18	A0A6L0XYL9	Hypothetical_protein_-_conserved OS=Leishmania infantum OX=5671 GN=LINF_320045500 PE=4 SV=1	LINF_320045500	5.929	6	2	3	0	2	183	21	6.27	598
-0.123063	-0.0707417	-0.0599165	-0.474433	-0.203749	-0.343104	0	0.0960054	0.0288572	-0.51697	2.14231	1.45469	1.95059	1.17752	1.57701			0.103003	0.788854	1	-0.0393383	FALSE		High	High	IsMasterProtein	-7.96338e+18	A0A6L0XPV7	Domain_of_uncharacterized_function_(DUF1935)_-_pu tative OS=Leishmania infantum OX=5671 GN=LINF_340007000 PE=4 SV=1	LINF_340007000	47.569	21	8	20	0	3	491	56.1	68.19	599
0.331888	0.772468	0.455622	0.217373	0.737964	-0.339581	0.905482	0	0.212481	-0.151969	-1.33698	-1.23409	-0.763561	-1.0097	-1.83985			0.806066	0.156291	1	0.37778	FALSE		High	High	IsMasterProtein	-7.95918e+18	E9B6S9	Protein kinase A catalytic subunit isoform 1 OS=Leishmania mexicana (strain MHOM/GT/2001/U1103) OX=929439 GN=LMXM_34_4010 PE=3 SV=1	LMXM_34_4010	61.219	42	14	49	0	1	371	42.1	168.06	600
0.00440979	-0.0218954	-0.272388	-0.515951	-0.0689554	0	0.0542879	-0.478134	-0.700802	-0.454131	2.07032	1.82076	2.55148	2.08367	2.1512			0.348679	0.448045	1	0.1408	FALSE		High	High	IsMasterProtein	-7.95642e+18	A4IC24	Uncharacterized protein OS=Leishmania infantum OX=5671 GN=LINJ_35_4940 PE=4 SV=1	LINJ_35_4940	23.004	12	4	14	0	3	382	42.7	37.93	601
-0.21577	-0.318316	-0.0484018	-0.345679	0.130899	-0.18324	0	-0.100623	0.100184	-0.195034	2.03871	1.98615	1.32083	1.44688	2.15713			0.346204	0.450605	0.998443	-0.0837109	FALSE		High	High	IsMasterProtein	-7.95619e+18	A0A6L0XIW7	Hypothetical_protein_-_conserved OS=Leishmania infantum OX=5671 GN=LINF_280008500 PE=4 SV=1	LINF_280008500	14.729	3	3	3	0	3	1068	116	9.82	602
0.414492	0.207589	0.187176	-0.0278225	0.948934	0.112581	0.506104	0	0.0544987	-0.0493364	-1.73091	-1.67778	-1.8845	-1.79269	-1.93883			0.543962	0.285784	1	0.221304	FALSE		High	High	IsMasterProtein	-7.95598e+18	E9B398	Uncharacterized protein OS=Leishmania mexicana (strain MHOM/GT/2001/U1103) OX=929439 GN=LMXM_31_3150 PE=4 SV=1	LMXM_31_3150	271.574	30	37	132	0	25	2377	263.2	557.69	603
0.378025	0.253249	-0.0189552	-0.411238	-0.0257578	-0.394005	-0.147546	-0.538589	0	-0.44587	3.51205	3.07995	3.94966	3.34953	2.85562			1.1032	0.0788505	1	0.340267	FALSE		High	High	IsMasterProtein	-7.95422e+18	A0A6L0XLY2	Superoxide dismutase OS=Leishmania infantum OX=5671 GN=LINF_320024000 PE=3 SV=1	LINF_320024000	44.468	58	8	38	0	7	195	21.5	129.1	604
0.0483294	0	-0.376029	-0.576123	-0.158571	-0.415112	0.255825	-0.6498	-0.146468	-0.454725	2.39644	2.24703	2.3263	1.60268	1.60146			0.1359	0.731308	1	0.0695774	FALSE		High	High	IsMasterProtein	-7.954e+18	A4HY99	Signal recognition particle subunit SRP72 OS=Leishmania infantum OX=5671 GN=LINJ_19_0790 PE=3 SV=1	LINJ_19_0790	18.515	4	3	5	0	3	741	80.9	12.35	605
0	-0.739399	0.659219	0.817685	0.71355	0.430036	-0.779711	0.715466	0.967155	0.927885	-1.13365	-1.74142	-1.53499	-1.58199	-1.26124			0.142389	0.720461	1	-0.161955	FALSE		High	High	IsMasterProtein	-7.95327e+18	E9B3W6	Uncharacterized protein OS=Leishmania mexicana (strain MHOM/GT/2001/U1103) OX=929439 GN=LMXM_32_1305 PE=4 SV=1	LMXM_32_1305	9.796	10	2	2	0	2	213	22.9	4.36	606
-0.183057	-0.133928	0.0253725	0.236856	-0.0957489	0.100152	-0.0824165	0.280009	0.157971	0.252213	-0.0395622	0	-0.00228214	0.0186901	-0.0086813			0.915761	0.121406	1	-0.171687	FALSE		High	High	IsMasterProtein	-7.9487e+18	A4HVF6	Putative class 3 lipase OS=Leishmania infantum OX=5671 GN=LINJ_13_0210 PE=4 SV=1	LINJ_13_0210	9.505	2	1	2	0	1	665	71.9	6.19	607
-0.430339	-0.517891	0.0134134	-0.832746	-0.201914	-0.601102	0	0.642533	-0.714257	-0.767256	1.44084	1.81562	1.38398	2.08058	1.8872			0.131886	0.738097	1	-0.105879	FALSE		High	High	IsMasterProtein	-7.94833e+18	A4I7M2	Uncharacterized protein OS=Leishmania infantum OX=5671 GN=LINJ_32_0630 PE=4 SV=1	LINJ_32_0630	162.583	40	26	69	0	12	810	90.7	252.28	608
-0.00104618	-0.0744324	0.308661	-0.382178	-0.0491199	-0.138795	0	0.190928	-0.47206	-0.489933	0.468531	0.545378	0.748431	0.438812	0.627353			0.363591	0.432921	1	0.142349	FALSE		High	High	IsMasterProtein	-7.94769e+18	A4HSV2	Carbonic anhydrase OS=Leishmania infantum OX=5671 GN=LINJ_06_0630 PE=3 SV=1	LINJ_06_0630	33.466	25	5	7	0	1	306	34.5	26.51	609
-0.0850935	0.62171	0.237479	1.32595	-0.0457268	0.205918	0	0.159026	0.875417	0.808825	-1.02337	-0.957096	-1.28855	-1.11295	-1.07465			0.0010885	0.997497	1	0.0010273	FALSE		High	High	IsMasterProtein	-7.94265e+18	E9B297	Acetyl-CoA carboxylase OS=Leishmania mexicana (strain MHOM/GT/2001/U1103) OX=929439 GN=LMXM_30_2970 PE=4 SV=1	LMXM_30_2970	413.294	40	67	210	0	34	2167	241.1	826.48	611
0.0449724	-0.102282	-0.0545206	-0.167158	0.0931911	-0.151606	0	-0.201791	-0.23146	-0.339625	0.676864	0.687682	0.902579	0.873077	0.889688			1.10829	0.0779303	1	0.147737	FALSE		High	High	IsMasterProtein	-7.93842e+18	A0A6L0WX66	Hypothetical_protein_-_conserved OS=Leishmania infantum OX=5671 GN=LINF_160009200 PE=4 SV=1	LINF_160009200	5.488	4	1	1	0	1	575	62	3.6	612
-0.406166	0.0441198	0	0.308207	0.0171537	0.200516	-0.333985	0.405054	0.337257	0.604604	-2.44138	-2.24202	-3.1103	-3.08173	-2.87234			0.626612	0.236259	1	-0.250026	FALSE		High	High	IsMasterProtein	-7.93471e+18	E9B189	Translocon-associated protein subunit beta OS=Leishmania mexicana (strain MHOM/GT/2001/U1103) OX=929439 GN=LMXM_29_3150 PE=4 SV=1	LMXM_29_3150	37.997	33	7	25	0	4	212	23.3	96.49	613
0.758387	1.26509	0.915709	-0.0543804	0.164912	0	0.3649	0.58621	-0.281353	-0.522054	-0.528216	-0.423017	-0.228662	0.0994596	-0.876057			0.981392	0.104378	1	0.580403	FALSE		High	High	IsMasterProtein	-7.93215e+18	E9AR31	ACB domain-containing protein OS=Leishmania mexicana (strain MHOM/GT/2001/U1103) OX=929439 GN=LMXM_17_0620 PE=4 SV=1	LMXM_17_0620	10.68	27	4	7	0	1	103	11.5	18.31	614
1.38465	1.20316	-0.0999527	-0.00919151	0.55675	0.6042	0.492967	0	0.197254	0.444701	-1.54355	-1.42322	-1.84075	-1.48929	-1.47075			0.351761	0.444876	1	0.25926	FALSE		High	High	IsMasterProtein	-7.93141e+18	E9AW99	Transmembrane protein OS=Leishmania mexicana (strain MHOM/GT/2001/U1103) OX=929439 GN=LMXM_23_0840 PE=4 SV=1	LMXM_23_0840	30.565	14	7	14	0	6	527	57	41.51	615
0.043705	0.121426	-0.547175	-0.243417	-0.279437	-0.289031	0	-0.914522	-0.427219	-0.45257	2.38553	2.74318	2.31679	3.09973	2.92594			0.598628	0.251983	1	0.235689	FALSE		High	High	IsMasterProtein	-7.93103e+18	A0A6L0XSW9	Hypothetical_protein_-_conserved OS=Leishmania infantum OX=5671 GN=LINF_360015500 PE=4 SV=1	LINF_360015500	25.485	22	5	12	0	1	228	25.6	44.73	616
-0.432182	-0.294673	0.0392876	0.026392	-0.408853	-0.258308	-0.480941	0.163548	0	0.303943	-0.0110235	-0.203071	0.561861	0.0619001	0.287169			0.40926	0.389709	1	-0.159654	FALSE		High	High	IsMasterProtein	-7.92778e+18	A0A6L0XQ51	BCS1_N_terminal/ATPase_family_associated_with_var ious_cellular_activities_(AAA)_-_putative OS=Leishmania infantum OX=5671 GN=LINF_340020400 PE=3 SV=1	LINF_340020400	18.947	11	4	8	0	4	406	46	26.03	617
0.796393	0.593466	0.0316343	-0.0820646	0.849684	0.416265	0.705421	-0.161696	0.146373	0	-1.50077	-1.40691	-1.64443	-1.20259	-1.69836			0.389086	0.408239	1	0.21655	FALSE		High	High	IsMasterProtein	-7.92261e+18	E9AUA0	Spindle assembly abnormal protein 6 N-terminal domain-containing protein OS=Leishmania mexicana (strain MHOM/GT/2001/U1103) OX=929439 GN=LMXM_36_6640 PE=4 SV=1	LMXM_36_6640	24.786	21	5	21	0	1	197	22.4	67.48	619
0.00958824	0.00668621	0	0.160517	-0.395799	0.267225	-0.200433	0.192856	0.0365753	0.492446	-0.718463	-0.665919	-0.433937	-0.577609	-0.434353			0.673976	0.211848	1	-0.201535	FALSE		High	High	IsMasterProtein	-7.91998e+18	E9AKM0	Uncharacterized protein OS=Leishmania mexicana (strain MHOM/GT/2001/U1103) OX=929439 GN=LMXM_05_1130 PE=4 SV=1	LMXM_05_1130	17.907	8	5	5	0	5	561	62.5	15.91	620
0.333883	-0.0634909	0.636442	0	0.832473	0.186264	0.55811	0.378138	0.20923	-0.0713053	-1.02448	-1.05169	-0.498249	-0.744273	-1.18114			0.186699	0.650581	1	0.0957741	FALSE		High	High	IsMasterProtein	-7.91319e+18	E9AU88	Uncharacterized protein OS=Leishmania mexicana (strain MHOM/GT/2001/U1103) OX=929439 GN=LMXM_36_6525 PE=4 SV=1	LMXM_36_6525	39.521	15	6	14	0	3	593	64.2	63.78	621
0	-0.123553	-0.325214	-0.214245	-0.506961	-0.105856	0.0681791	-0.153267	-0.125072	0.300181	1.55518	3.54259	3.69313	3.72871	1.47648			1.02695	0.0939823	1	-0.230828	FALSE		High	High	IsMasterProtein	-7.91168e+18	A4I837	Uncharacterized protein OS=Leishmania infantum OX=5671 GN=LINJ_32_2280 PE=4 SV=1	LINJ_32_2280	220.504	39	33	104	0	2	1082	117.6	396.11	622
-0.290963	0.139498	0.0704393	0.333505	0.226027	-0.0282869	0	0.323684	0.275325	0.452484	-0.879538	-1.14606	-0.856393	-0.987812	-0.59468			0.333015	0.464499	1	-0.10894	FALSE		High	High	IsMasterProtein	-7.90658e+18	A4I7Y4	protein-serine/threonine phosphatase OS=Leishmania infantum OX=5671 GN=LINJ_32_1770 PE=3 SV=1	LINJ_32_1770	44.126	14	5	9	0	5	563	61.3	39.72	623
0.233499	0.281261	-0.129521	0.186063	0.117119	-0.0316381	0	0.460044	0.16587	0.342972	-1.11847	-1.06305	-1.40583	-1.11057	-1.36683			0.162247	0.688261	1	-0.0497654	FALSE		High	High	IsMasterProtein	-7.90444e+18	E9AQG4	DUF4110 domain-containing protein OS=Leishmania mexicana (strain MHOM/GT/2001/U1103) OX=929439 GN=LMXM_16_0080 PE=4 SV=1	LMXM_16_0080	49.925	18	9	18	0	3	736	83.2	74.81	624
0	-0.020402	-0.010603	-0.581186	0.562028	-0.703764	0.364125	-0.43128	-0.36039	-0.567466	1.67887	1.85239	1.48385	2.28644	2.32458			0.621876	0.238849	1	0.329722	FALSE		High	High	IsMasterProtein	-7.9021e+18	A0A6L0XEK2	Dynein_intermediate_chain_1_-_axonemal OS=Leishmania infantum OX=5671 GN=LINF_240007500 PE=3 SV=1	LINF_240007500	320.271	64	39	255	0	19	686	75.2	1004.61	625
-0.173407	-0.213239	0	-0.543043	0.0124292	-0.191864	0.127894	-0.082674	-0.314672	-0.353963	2.45398	2.41296	2.59471	1.82376	2.54425			0.0545793	0.881903	1	-0.020396	FALSE		High	High	IsMasterProtein	-7.90111e+18	A4I5T5	formate--tetrahydrofolate ligase OS=Leishmania infantum OX=5671 GN=FTHS PE=3 SV=1	FTHS	86.127	26	12	39	0	3	622	66.6	155.31	626
0.320715	-0.374892	-0.450005	-0.436325	0.276031	0	-0.335568	-0.117498	-0.368368	-0.171395	2.53758	2.54291	3.08323	3.26696	2.36456			0.131988	0.737924	1	0.0656708	FALSE		High	High	IsMasterProtein	-7.89817e+18	A4HYX0	DUF1935 domain-containing protein OS=Leishmania infantum OX=5671 GN=LINJ_20_1310 PE=4 SV=1	LINJ_20_1310	55.338	48	9	32	0	5	189	20.4	124.81	627
-0.0837431	-0.251612	0.0319395	0.40166	0	-0.0604086	-0.334934	0.250827	0.490281	0.674364	-0.491587	-0.256773	0.701877	0.172277	-0.281226			0.388062	0.409203	1	-0.184377	FALSE		High	High	IsMasterProtein	-7.8972e+18	E9B0J9	Co-chaperone, GrpE OS=Leishmania mexicana (strain MHOM/GT/2001/U1103) OX=929439 GN=LMXM_29_0735 PE=3 SV=1	LMXM_29_0735	20.045	10	3	5	0	3	243	27	19.06	628
-0.701395	-0.450847	0	-0.0548782	-0.0789423	-0.586271	0.0262594	0.541962	-0.474451	0.0750723	0.63498	0.286645	0.164778	-0.130322	0.0509434			0.301331	0.499653	1	-0.173727	FALSE		High	High	IsMasterProtein	-7.89324e+18	A0A6L0XRF0	Hypothetical_protein_-_conserved OS=Leishmania infantum OX=5671 GN=LINF_260026100 PE=4 SV=1	LINF_260026100	18.81	14	3	5	0	3	316	33.2	16.28	629
-0.0393858	-0.0397301	0.666926	0.825501	0.443295	0.713893	0	0.503432	1.00681	0.553541	-0.984409	-1.02609	-1.20858	-1.05406	-1.08148			0.328516	0.469336	1	-0.184213	FALSE		High	High	IsMasterProtein	-7.89199e+18	E9AXJ1	Aldehyde dehydrogenase, mitochondrial OS=Leishmania mexicana (strain MHOM/GT/2001/U1103) OX=929439 GN=LMXM_25_1120 PE=3 SV=1	LMXM_25_1120	96.386	33	17	45	0	5	499	54.2	161.02	630
0.075469	0.0961647	-0.598243	-0.748252	-0.401848	-0.520967	0	-0.62526	-0.425632	-0.831139	1.95591	1.65244	1.65641	1.17565	1.08987			0.32247	0.475916	1	0.165258	FALSE		High	High	IsMasterProtein	-7.89049e+18	A0A6L0XLQ1	valine--tRNA ligase OS=Leishmania infantum OX=5671 GN=LINF_300036900 PE=3 SV=1	LINF_300036900	187.201	40	29	91	0	11	967	109.7	315.3	631
-0.0768509	0.0538473	0.158215	-0.242529	0.00625515	-0.0721188	0.837285	-0.261692	0	-0.550916	0.551873	0.15945	0.409695	-0.169749	-0.258818			0.0151587	0.965698	1	-0.0107243	FALSE		High	High	IsMasterProtein	-7.88828e+18	A4I7L9	Uncharacterized protein OS=Leishmania infantum OX=5671 GN=LINJ_32_0660 PE=4 SV=1	LINJ_32_0660	48.73	51	8	31	0	4	186	20.8	110.98	632
0.123002	0.443027	0.409384	-0.00671101	-0.0655565	0.294977	0.428937	0.688845	-0.219049	0.275851	-0.0470572	-0.149961	-0.331458	-0.0918751	0			0.259939	0.549618	1	-0.113283	FALSE		High	High	IsMasterProtein	-7.8829e+18	E9ASD7	Mitochondrial inner membrane signal peptidase,putative OS=Leishmania mexicana (strain MHOM/GT/2001/U1103) OX=929439 GN=LMXM_36_0200 PE=4 SV=1	LMXM_36_0200	4.178	7	1	1	0	1	225	25.5	3.6	633
0.520282	0.687313	0.00776768	-0.774077	0	-0.130647	0.979353	-0.228267	-0.626784	-0.968315	1.38285	0.370255	-0.702725	-0.585907	0.862193			0.287432	0.515903	1	0.283189	FALSE		High	High	IsMasterProtein	-7.88118e+18	A4HU13	Calmodulin OS=Leishmania infantum OX=5671 GN=LINJ_09_0970 PE=3 SV=1	LINJ_09_0970	172.182	72	19	310	0	19	149	16.8	1115.92	634
0.19802	0	-0.20287	-0.38314	-0.247187	0.0648909	-0.0619392	-0.11025	-0.503184	-0.355228	0.907331	1.19656	1.14383	1.57446	1.46246			0.180043	0.660629	1	0.0661068	FALSE		High	High	IsMasterProtein	-7.87855e+18	A0A6L0WHG9	Acyltransferase-like_protein_-_copy_2 OS=Leishmania infantum OX=5671 GN=LINF_040015600 PE=4 SV=1	LINF_040015600	4.423	6	2	3	0	2	356	39.8	3.28	635
-0.519801	0	0.353343	0.708539	0.52511	0.0974989	-0.0126133	0.631352	0.618329	0.718077	-1.10101	-1.02518	-1.19112	-1.0141	-1.10569			0.31973	0.478928	1	-0.197091	FALSE		High	High	IsMasterProtein	-7.86975e+18	E9AY83	Peptidase M28 domain-containing protein OS=Leishmania mexicana (strain MHOM/GT/2001/U1103) OX=929439 GN=LMXM_26_1040 PE=3 SV=1	LMXM_26_1040	45.227	16	7	11	0	5	549	59.6	43.18	636
0.118597	-0.0126944	-0.00719833	-0.0412827	0.111283	0	-0.238242	0.0429935	-0.29995	-0.336724	-0.119683	0.222922	0.230753	0.199866	0.207157			1.32446	0.0473741	1	0.200126	FALSE		High	High	IsMasterProtein	-7.86322e+18	E9ALP3	Folliculin/SMCR8 longin domain-containing protein OS=Leishmania mexicana (strain MHOM/GT/2001/U1103) OX=929439 GN=LMXM_08_29_1810 PE=4 SV=1	LMXM_08_29_1810	10.358	5	2	2	0	2	619	68.8	7.88	637
NaN	NaN	NaN	NaN	NaN	NaN	NaN	NaN	NaN	NaN	NaN	NaN	NaN	NaN	NaN			NaN	#VALUE!	1	0	FALSE		High	High	IsMasterProtein	-7.86197e+18	E9AH76	Uncharacterized protein OS=Leishmania infantum OX=5671 GN=LINJ_24_1760 PE=4 SV=1	LINJ_24_1760	3.795	3	1	1	0	1	379	42.3	3.72	638
0.159119	0.117368	0	0.224382	-0.0410833	0.0997963	0.0639887	0.0986843	-0.0897655	0.423455	-0.487082	-0.516204	-1.17481	-0.996079	-0.428699			0.104511	0.786121	1	-0.0272747	FALSE		High	High	IsMasterProtein	-7.86175e+18	E9B735	PRORP domain-containing protein OS=Leishmania mexicana (strain MHOM/GT/2001/U1103) OX=929439 GN=LMXM_34_5090 PE=3 SV=1	LMXM_34_5090	41.261	20	9	11	0	3	584	65.6	36.49	639
-0.190837	-0.310287	1.14167	0.842019	0.910734	0.394086	0	1.06587	0.774274	0.682556	-1.27769	-0.26936	-0.758601	-0.372833	-1.67112			0.11127	0.773981	1	-0.104697	FALSE		High	High	IsMasterProtein	-7.86116e+18	E9ALQ4	HotDog ACOT-type domain-containing protein OS=Leishmania mexicana (strain MHOM/GT/2001/U1103) OX=929439 GN=LMXM_08_29_1690 PE=4 SV=1	LMXM_08_29_1690	15.906	8	2	4	0	1	398	44.4	19.21	640
0.064415	-0.0988245	-0.215603	-0.189621	-0.0734396	-0.221821	-0.329642	0	-0.226175	0.0474081	0.140525	0.560496	0.754366	1.14092	1.02831			0.198155	0.633644	1	0.0434315	FALSE		High	High	IsMasterProtein	-7.86083e+18	A0A6L0XP82	Hypothetical_protein_-_conserved OS=Leishmania infantum OX=5671 GN=LINF_340033100 PE=4 SV=1	LINF_340033100	7.311	2	1	1	0	1	451	49.9	5.18	641
-0.518058	-0.135818	0.470878	0.871608	0.859903	0.263524	0	0.41701	0.800799	0.129829	-1.16616	-1.32738	-1.42144	-1.31686	-1.44009			0.0138311	0.968654	1	-0.0125301	FALSE		High	High	IsMasterProtein	-7.85657e+18	E9B5Z7	fumarate reductase (NADH) OS=Leishmania mexicana (strain MHOM/GT/2001/U1103) OX=929439 GN=LMXM_34_1180 PE=4 SV=1	LMXM_34_1180	244.448	41	36	85	0	16	1147	123	322.22	642
0.917564	0.0485907	0.152651	0	1.11549	0.441805	-0.0243845	0.190477	-0.0158787	0.423083	-1.40057	-1.42337	-1.70261	-1.53657	-1.32432			0.431662	0.370116	1	0.243839	FALSE		High	High	IsMasterProtein	-7.85546e+18	E9AVW9	Intraflagellar transport protein-like protein OS=Leishmania mexicana (strain MHOM/GT/2001/U1103) OX=929439 GN=LMXM_22_1370 PE=4 SV=1	LMXM_22_1370	254.884	59	32	121	0	12	536	61.5	488.83	643
-0.00903034	0	-0.0114946	-0.330346	0.414989	-0.0586882	0.376802	-0.170381	-0.166852	-0.225136	1.94211	2.03485	1.4627	1.9228	2.55122			0.147199	0.712527	1	0.0616745	FALSE		High	High	IsMasterProtein	-7.85448e+18	A0A6L0XKC8	Proteasome_regulatory_non-ATP-ase_subunit_9_-_putative OS=Leishmania infantum OX=5671 GN=LINF_190016600 PE=4 SV=1	LINF_190016600	121.006	57	19	92	0	4	412	46.6	327.47	644
NaN	NaN	NaN	NaN	NaN	NaN	NaN	NaN	NaN	NaN	NaN	NaN	NaN	NaN	NaN			NaN	#VALUE!	1	0	FALSE		High	High	IsMasterProtein	-7.85301e+18	A4I406	Uncharacterized protein OS=Leishmania infantum OX=5671 GN=LINJ_28_2930 PE=4 SV=1	LINJ_28_2930	21.167	13	5	5	0	1	606	66	13.66	645
2.81717	2.09744	0.137619	0	0.196023	2.12874	1.77996	0.19838	-0.00922203	-0.0512323	-1.96148	-2.07765	-2.37184	-2.20926	-2.02188			0.120392	0.757893	1	0.240325	FALSE		High	High	IsMasterProtein	-7.84999e+18	E9AN56	Leishmanolysin OS=Leishmania mexicana (strain MHOM/GT/2001/U1103) OX=929439 GN=LMXM_10_0465 PE=3 SV=1	LMXM_10_0465	105.988	25	14	102	0	3	646	69	431.6	646
0.127426	-0.223872	-0.107424	-0.0725403	0.331227	0	-0.0599451	-0.00610924	-0.176855	-0.0700331	0.640664	0.583474	1.19639	0.975556	0.825855			0.304709	0.495782	1	0.0735519	FALSE		High	High	IsMasterProtein	-7.84807e+18	A4HUY1	Uncharacterized protein OS=Leishmania infantum OX=5671 GN=LINJ_11_0720 PE=4 SV=2	LINJ_11_0720	10.9	5	2	2	0	1	556	62.7	6.5	647
NaN	NaN	NaN	NaN	NaN	NaN	NaN	NaN	NaN	NaN	NaN	NaN	NaN	NaN	NaN			NaN	#VALUE!	1	0	FALSE		High	High	IsMasterProtein	-7.84736e+18	A0A6L0XPH5	Phosphomannomutase-like_protein OS=Leishmania infantum OX=5671 GN=LINF_340045400 PE=3 SV=1	LINF_340045400	44.131	17	7	13	0	1	593	65.2	49.09	648
-0.0277634	-0.153571	-0.0189724	-0.0377636	0.0159616	0	0.146171	-0.0334873	-0.0310841	-0.1373	1.86478	2.07111	1.64498	1.74426	1.71976			0.256136	0.554452	1	-0.0332817	FALSE		High	High	IsMasterProtein	-7.84166e+18	A0A6L0XW95	Phosphatidylinositol-4-phosphate_5-kinase-like_protein OS=Leishmania infantum OX=5671 GN=LINF_310035400 PE=4 SV=1	LINF_310035400	82.179	20	15	22	0	11	1085	119.9	69.79	649
0.098443	0	-0.114343	-0.36089	-0.0698128	-0.0247545	0.202765	-0.0909414	-0.294347	-0.364916	1.75885	2.12123	1.76865	2.28868	2.31874			0.07156	0.848086	1	0.0251183	FALSE		High	High	IsMasterProtein	-7.83991e+18	A4I9F0	Uncharacterized protein OS=Leishmania infantum OX=5671 GN=LINJ_33_3240 PE=4 SV=2	LINJ_33_3240	150.379	17	25	43	0	24	2172	233	147.22	650
0.827887	0.784982	0	0.439669	0.708055	-0.00142288	0.21214	-0.089241	0.43644	0.184905	-0.795884	-0.695426	-0.863941	-0.677775	-1.05208			1.26787	0.0539677	1	0.403554	FALSE		High	High	IsMasterProtein	-7.83966e+18	E9B1M3	Nodulin-like domain-containing protein OS=Leishmania mexicana (strain MHOM/GT/2001/U1103) OX=929439 GN=LMXM_30_0720 PE=4 SV=1	LMXM_30_0720	70.506	17	13	53	0	10	971	106.4	213.87	651
-0.42468	-0.410124	0.0702448	-0.151502	0	-0.467633	-0.17375	0.22037	-0.0379896	-0.381903	2.48004	2.48523	2.26869	2.28365	2.82275			0.032706	0.927457	1	-0.0150311	FALSE		High	High	IsMasterProtein	-7.83401e+18	A0A6L0XDR0	ATP-dependent_DEAD/H_RNA_helicase_-_putative OS=Leishmania infantum OX=5671 GN=LINF_220021200 PE=4 SV=1	LINF_220021200	78.634	19	17	31	0	6	1087	119.7	100.68	652
0.19061	0.163319	-0.152326	0.15997	0	0.164435	0.0747662	-0.170131	0.0305643	0.0948009	-1.001	-0.992285	-0.993043	-0.794842	-0.742126			0.149238	0.709188	1	0.0334274	FALSE		High	High	IsMasterProtein	-7.83286e+18	E9AN19	Uncharacterized protein OS=Leishmania mexicana (strain MHOM/GT/2001/U1103) OX=929439 GN=LMXM_10_0130 PE=4 SV=1	LMXM_10_0130	50.257	15	7	15	0	4	734	79.3	60.57	653
0.20797	0.247836	0.0841637	0	0.174058	-0.1987	-0.0420465	0.0904331	-0.0210381	0.155683	-0.131927	0.0318975	-0.462238	-0.360669	-0.241465			1.0483	0.089474	1	0.145939	FALSE		High	High	IsMasterProtein	-7.83228e+18	E9AY10	Uncharacterized protein OS=Leishmania mexicana (strain MHOM/GT/2001/U1103) OX=929439 GN=LMXM_26_0280 PE=4 SV=1	LMXM_26_0280	19.343	27	3	4	0	2	198	22.3	13.06	654
NaN	NaN	NaN	NaN	NaN	NaN	NaN	NaN	NaN	NaN	NaN	NaN	NaN	NaN	NaN			NaN	#VALUE!	1	0	FALSE		High	High	IsMasterProtein	-7.82872e+18	E9B0L9	Uncharacterized protein OS=Leishmania mexicana (strain MHOM/GT/2001/U1103) OX=929439 GN=LMXM_29_0900 PE=4 SV=1	LMXM_29_0900	3.087	2	1	1	0	1	619	66.8	2.95	656
-0.125711	0.158286	-0.42947	-0.0225239	-0.208604	-0.0987186	0.208043	-0.195812	-0.0622158	0.0556974	0.876288	0.652095	0.50617	0.0359926	0			0.400289	0.397842	1	-0.107003	FALSE		High	High	IsMasterProtein	-7.82756e+18	A4ID44	Uncharacterized protein OS=Leishmania infantum OX=5671 GN=LINJ_36_3700 PE=4 SV=1	LINJ_36_3700	58.662	27	8	19	0	8	371	41.3	66.05	657
0.443184	0.458297	0.539206	0.000471115	0.543328	-0.0291672	0.537774	0.463253	0	-0.242095	-1.28198	-1.3276	-1.28298	-1.24778	-1.12478			0.688298	0.204976	1	0.250944	FALSE		High	High	IsMasterProtein	-7.82155e+18	E9B2V2	Uncharacterized protein OS=Leishmania mexicana (strain MHOM/GT/2001/U1103) OX=929439 GN=LMXM_31_1760 PE=4 SV=1	LMXM_31_1760	103.013	29	12	53	0	9	502	54.1	206.27	658
0.147639	0.0960331	-0.0176001	0.0106096	0	0.245296	-0.179609	0.0848589	0.0536623	0.124197	-0.404118	-0.704159	-0.489865	-0.740656	-0.325547			0.0882153	0.816178	1	-0.0183445	FALSE		High	High	IsMasterProtein	-7.81835e+18	A4HTV8	Hypothetical tetratricopeptide repeat protein OS=Leishmania infantum OX=5671 GN=LINJ_09_0490 PE=4 SV=1	LINJ_09_0490	10.153	3	1	2	0	1	635	68.5	11.07	659
0	0.444097	0.527773	0.0889511	0.38009	0.0142536	0.420949	0.231325	-0.218525	-0.175992	-0.524613	-0.251987	-0.945543	-0.225944	-0.0279922			0.743544	0.180491	1	0.23378	FALSE		High	High	IsMasterProtein	-7.81702e+18	E9AJP0	2-aminoethylphosphonate:pyruvateaminotransferas e-like protein OS=Leishmania mexicana (strain MHOM/GT/2001/U1103) OX=929439 GN=LMXM_03_0040 PE=3 SV=1	LMXM_03_0040	8.43	8	3	5	0	1	366	40.5	12.66	660
0.00794315	-0.127104	-0.147929	-0.61892	0.000900269	-0.26678	0	-0.228477	-0.587995	-0.50878	1.25611	1.2525	1.45172	1.32986	1.22788			0.408154	0.390702	1	0.141384	FALSE		High	High	IsMasterProtein	-7.81592e+18	A0A6L0XM34	GMP-PDE_-_delta_subunit_-_putative OS=Leishmania infantum OX=5671 GN=LINF_270027100 PE=3 SV=1	LINF_270027100	45.87	50	7	29	0	2	197	22.3	108.31	661
0.385464	0.432893	0.425411	0	0.380946	-0.331671	0.297338	0.193081	0.0484238	-0.131703	-1.15044	-1.17542	-1.28621	-1.07619	-1.0925			1.24511	0.0568711	1	0.309849	FALSE		High	High	IsMasterProtein	-7.7969e+18	E9AJB7	Acidocalcisomal exopolyphosphatase OS=Leishmania mexicana (strain MHOM/GT/2001/U1103) OX=929439 GN=LMXM_01_0310 PE=4 SV=1	LMXM_01_0310	48.262	30	7	14	0	4	387	42.8	47.86	662
0.133266	-0.0881643	-0.112632	-0.227605	-0.0606318	0.01791	-0.132114	0	-0.200238	-0.136102	0.00355816	0.183367	0.0533705	0.495126	0.553399			0.0971999	0.799466	1	0.0189556	FALSE		High	High	IsMasterProtein	-7.79344e+18	E9ARP3	Calpain-like cysteine peptidase OS=Leishmania mexicana (strain MHOM/GT/2001/U1103) OX=929439 GN=LMXM_18_1060 PE=4 SV=1	LMXM_18_1060	17.798	7	5	5	0	1	763	84.7	16.99	663
-0.0443983	-0.194519	-0.50096	-0.690486	0	-0.390214	0.0465393	-0.147796	0.19229	-0.279821	3.45347	3.11151	3.28831	3.1485	2.99596			0.458709	0.347769	1	-0.170272	FALSE		High	High	IsMasterProtein	-7.79311e+18	A0A6L0XXI5	non-specific serine/threonine protein kinase OS=Leishmania infantum OX=5671 GN=LINF_310040700 PE=3 SV=1	LINF_310040700	66.802	23	9	30	0	1	429	48.3	111.12	664
1.08785	0.374385	-0.0884781	-0.513506	-0.100724	0.730154	0.0495157	0	-0.562809	0.0126009	-0.566962	0.0444937	-0.610674	0.190305	-0.531399			0.11683	0.764135	1	0.106013	FALSE		High	High	IsMasterProtein	-7.7909e+18	E9AYZ8	ABC transporter OS=Leishmania mexicana (strain MHOM/GT/2001/U1103) OX=929439 GN=LMXM_27_0970 PE=4 SV=1	LMXM_27_0970	75.03	10	13	18	0	3	1843	202.7	66.18	665
0.859005	0.616395	0.22344	0.0251827	0.473222	0.251974	0.613822	-0.0756798	0	-0.258576	-1.54497	-1.71068	-1.48854	-1.54096	-1.52547			0.81948	0.151537	1	0.333141	FALSE		High	High	IsMasterProtein	-7.79032e+18	E9AP86	Uncharacterized protein OS=Leishmania mexicana (strain MHOM/GT/2001/U1103) OX=929439 GN=LMXM_13_0620 PE=4 SV=1	LMXM_13_0620	4.428	5	2	2	0	1	423	44.1	5.28	666
-0.0931215	-0.106272	-0.071763	-0.202724	0.0212574	-0.263101	-0.121923	-0.26839	0.0173521	0	2.29617	2.84492	2.91123	3.50628	3.18862			0.207633	0.619965	1	0.0366879	FALSE		High	High	IsMasterProtein	-7.78925e+18	Q25302	Uncharacterized protein OS=Leishmania infantum OX=5671 GN=LINJ_35_5400 PE=4 SV=1	LINJ_35_5400	34.718	36	5	18	0	3	171	19.7	45.68	667
0.275137	-0.203771	0.122274	-0.414101	-0.159816	-0.11307	-0.0529623	0	-0.255524	-0.456538	2.16182	2.34982	2.87586	2.37736	1.7311			0.284987	0.518815	1	0.0995636	FALSE		High	High	IsMasterProtein	-7.78835e+18	A4IBP3	Uncharacterized protein OS=Leishmania infantum OX=5671 GN=LINJ_35_3610 PE=4 SV=1	LINJ_35_3610	61.472	29	10	30	0	3	372	43.7	107.06	668
0.924574	1.57284	0.746979	-0.0111141	1.06689	0.0510902	1.96083	0.0441666	0	-0.629678	-2.80876	-2.61447	-2.73517	-2.50942	-3.31609			0.536328	0.290852	1	0.574751	FALSE		High	High	IsMasterProtein	-7.78766e+18	E9ARU9	Paraflagellar rod component OS=Leishmania mexicana (strain MHOM/GT/2001/U1103) OX=929439 GN=LMXM_18_1640 PE=4 SV=1	LMXM_18_1640	49.137	58	6	68	0	3	118	13.2	240.84	669
-0.19095	0.202958	0.394854	0.622429	0.0340509	0	-0.148725	0.0757217	0.188728	0.568566	-0.723451	-0.826222	-0.872738	-0.511914	-0.489538			0.15884	0.693682	1	0.0758099	FALSE		High	High	IsMasterProtein	-7.78366e+18	E9B308	Membrane associated protein-like protein OS=Leishmania mexicana (strain MHOM/GT/2001/U1103) OX=929439 GN=LMXM_31_2270 PE=4 SV=1	LMXM_31_2270	5.181	1	1	1	0	1	1465	163.8	3.63	670
0.289865	0.483348	-0.398951	0.641544	0.0373049	0	0.310134	-0.960945	0.663214	0.227887	-1.10833	-0.808898	-0.270863	-0.750674	-1.59676			0.197408	0.634734	1	0.162564	FALSE		High	High	IsMasterProtein	-7.78227e+18	E9AQD9	glutamine--tRNA ligase OS=Leishmania mexicana (strain MHOM/GT/2001/U1103) OX=929439 GN=LMXM_15_1440 PE=3 SV=1	LMXM_15_1440	87.434	32	16	44	0	2	570	65.8	151.82	671
0	0.366833	0.665637	-0.495842	-0.34333	-0.301478	0.738546	0.438729	-0.460806	-0.423881	0.346154	-0.324272	-0.208187	0.16885	0.506333			0.0433564	0.90499	1	0.0404373	FALSE		High	High	IsMasterProtein	-7.78009e+18	E9AUG9	Protein-serine/threonine kinase OS=Leishmania mexicana (strain MHOM/GT/2001/U1103) OX=929439 GN=LMXM_20_0280 PE=3 SV=1	LMXM_20_0280	2.039	3	1	1	0	1	453	50.9	2.17	672
-0.548172	-0.317716	-0.363541	0.183372	-0.588872	-0.122286	-0.333838	-0.0955105	0	0.0814333	0.468663	0.256721	0.40094	0.0481291	0.455767			0.769491	0.170023	1	-0.232945	FALSE		High	High	IsMasterProtein	-7.77594e+18	E9AXD8	Raptor N-terminal CASPase-like domain-containing protein OS=Leishmania mexicana (strain MHOM/GT/2001/U1103) OX=929439 GN=LMXM_25_0610 PE=4 SV=1	LMXM_25_0610	20.495	3	3	5	0	3	1474	160.6	21.72	673
-0.278389	0	0.018981	-0.303243	-0.120554	-0.0851583	-0.118105	0.383531	-0.427045	-0.199408	0.99799	0.627455	0.639476	0.46422	0.815852			0.120396	0.757886	1	-0.0474039	FALSE		High	High	IsMasterProtein	-7.77502e+18	A0A6L0WP93	Hypothetical_protein_-_conserved OS=Leishmania infantum OX=5671 GN=LINF_140008000 PE=4 SV=1	LINF_140008000	1.749	4	1	1	0	1	240	26.3	0	674
0.216535	0.290846	0.250508	0.114974	0	0.0278101	0.166731	0.235375	-0.0468016	-0.0966091	-1.3568	-1.33949	-1.33731	-1.09937	-1.37595			0.72109	0.190068	1	0.117271	FALSE		High	High	IsMasterProtein	-7.77323e+18	E9AKM7	Protein phosphatase type 1 regulator-like protein OS=Leishmania mexicana (strain MHOM/GT/2001/U1103) OX=929439 GN=LMXM_05_1210 PE=4 SV=1	LMXM_05_1210	47.299	24	9	29	0	2	396	44.8	92.69	675
0.0468597	-0.152423	0	-0.334438	0.282971	-0.0538998	0.0629683	-0.108789	-0.172531	-0.370389	-0.0308523	0.784934	2.13423	1.63802	0.273132			0.335751	0.461582	1	0.0971222	FALSE		High	High	IsMasterProtein	-7.77053e+18	A0A6L0XCP5	Hydrolase-like_protein OS=Leishmania infantum OX=5671 GN=LINF_170017600 PE=4 SV=1	LINF_170017600	6.826	4	1	1	0	1	431	46.4	3.71	676
0.775786	1.4134	-0.207219	0.880551	0.358753	0.501565	0.394859	-0.392358	0.847558	0	-1.35785	-1.33259	-1.27822	-1.28845	-1.61891			0.50794	0.310499	1	0.37393	FALSE		High	High	IsMasterProtein	-7.76536e+18	E9ATU9	Kinesin motor domain-containing protein OS=Leishmania mexicana (strain MHOM/GT/2001/U1103) OX=929439 GN=LMXM_36_5150 PE=3 SV=1	LMXM_36_5150	229.199	52	34	104	0	18	625	70.9	389.92	677
0.232647	-0.27292	0.120678	-0.230488	-0.0173693	0	-0.00838947	-0.0499115	-0.0846405	-0.271859	2.87345	2.68793	2.17057	1.65672	1.89607			0.178035	0.66369	1	0.0494698	FALSE		High	High	IsMasterProtein	-7.76523e+18	A4HTL1	Uncharacterized protein OS=Leishmania infantum OX=5671 GN=LINJ_08_0640 PE=4 SV=1	LINJ_08_0640	14.362	3	4	5	0	4	2216	234.2	13.39	678
0	-0.275842	-0.481781	-0.695406	-0.470012	-0.395651	-0.479978	-0.185146	0.0036087	0.0872355	4.16761	4.54701	3.83021	3.7418	3.12986			0.571216	0.268401	1	-0.190622	FALSE		High	High	IsMasterProtein	-7.75815e+18	A4HRQ4	Uncharacterized protein OS=Leishmania infantum OX=5671 GN=LINJ_02_0560 PE=4 SV=1	LINJ_02_0560	41.185	12	3	6	0	3	524	55.7	35.22	679
0	0.00156403	-0.283129	-0.830704	-0.148649	-0.336788	0.00615311	-0.115445	-0.568837	-0.262731	1.6361	2.46202	3.06931	2.67054	3.03931			0.00619661	0.985833	1	0.00334606	FALSE		High	High	IsMasterProtein	-7.7546e+18	A0A6L0XY30	Hypothetical_protein_-_conserved OS=Leishmania infantum OX=5671 GN=LINF_320043300 PE=4 SV=1	LINF_320043300	21.105	31	4	15	0	1	147	16.7	46.06	680
NaN	NaN	NaN	NaN	NaN	NaN	NaN	NaN	NaN	NaN	NaN	NaN	NaN	NaN	NaN			NaN	#VALUE!	1	0	FALSE		High	High	IsMasterProtein	-7.75338e+18	E9ANC3	Clu domain-containing protein OS=Leishmania mexicana (strain MHOM/GT/2001/U1103) OX=929439 GN=LMXM_10_1130 PE=4 SV=1	LMXM_10_1130	2.045	1	2	2	0	1	1528	163.9	3.23	681
0.201646	0	0.18587	0.339574	-0.154261	0.19275	-0.289442	0.144355	0.296584	0.553139	-1.42123	-1.3418	-1.42955	-1.58257	-1.58845			0.155699	0.698717	1	-0.0649113	FALSE		High	High	IsMasterProtein	-7.75124e+18	E9AWG1	Succinate dehydogenase/fumarate reductase N-terminal domain-containing protein OS=Leishmania mexicana (strain MHOM/GT/2001/U1103) OX=929439 GN=LMXM_23_1410 PE=4 SV=1	LMXM_23_1410	49.637	39	9	29	0	2	247	27.3	144.09	682
-0.43344	0.148439	-0.538278	0.00364399	-0.335932	-0.413894	-0.696096	-0.626075	-0.109117	0	0.555729	0.807539	0.394286	0.507191	0.774102			0.310482	0.489236	1	0.137923	FALSE		High	High	IsMasterProtein	-7.7489e+18	A4I118	Attractin/MKLN-like beta-propeller domain-containing protein OS=Leishmania infantum OX=5671 GN=LINJ_24_2180 PE=4 SV=1	LINJ_24_2180	9.864	7	2	3	0	2	378	43.2	7.71	683
0.568648	0.415831	0.668202	-0.208613	0	0.632478	0.465603	0.208278	0.335412	-0.0848179	-1.23447	-1.35579	-0.90533	-0.887524	-0.865235			0.0380142	0.916191	1	-0.0225769	FALSE		High	High	IsMasterProtein	-7.7475e+18	E9AKF1	SKP1 component POZ domain-containing protein OS=Leishmania mexicana (strain MHOM/GT/2001/U1103) OX=929439 GN=LMXM_05_0450 PE=4 SV=1	LMXM_05_0450	63.095	47	11	31	0	1	196	22.3	123.61	684
0	0.191176	-0.223015	-0.0894871	-0.0122938	-0.271372	-0.0533304	-0.179262	0.0534687	-0.190131	1.25215	1.03811	1.58601	1.06418	1.1336			0.545638	0.284684	1	0.101402	FALSE		High	High	IsMasterProtein	-7.74731e+18	A4IBV0	5'-deoxynucleotidase OS=Leishmania infantum OX=5671 GN=LINJ_35_4170 PE=3 SV=1	LINJ_35_4170	38.957	37	5	8	0	5	206	23.2	39.4	685
0	0.126208	0.258633	-0.06493	0.315227	-0.0609837	0.203	0.217846	0.0677967	0.0261965	-0.738959	-0.850429	-0.641354	-1.07743	-0.794342			0.156281	0.69778	1	0.0362564	FALSE		High	High	IsMasterProtein	-7.7442e+18	E9AUF7	Leucine-rich repeat-containing protein OS=Leishmania mexicana (strain MHOM/GT/2001/U1103) OX=929439 GN=LMXM_20_0170 PE=4 SV=1	LMXM_20_0170	16.434	11	3	4	0	3	372	41.2	14.27	686
NaN	NaN	NaN	NaN	NaN	NaN	NaN	NaN	NaN	NaN	NaN	NaN	NaN	NaN	NaN			NaN	#VALUE!	1	0	FALSE		High	High	IsMasterProtein	-7.74139e+18	A4IAC3	Uncharacterized protein OS=Leishmania infantum OX=5671 GN=LINJ_34_3350 PE=4 SV=1	LINJ_34_3350	7.383	3	2	2	0	2	940	101.3	3.6	687
-0.615218	-0.20923	-0.23622	0.2674	-0.280081	-0.453252	0	-0.124002	-0.0861368	0.0753059	0.380453	0.36692	0.540444	0.319622	0.231965			0.237581	0.578654	1	-0.0970531	FALSE		High	High	IsMasterProtein	-7.73435e+18	A4ICH9	Uncharacterized protein OS=Leishmania infantum OX=5671 GN=LINJ_36_2860 PE=4 SV=1	LINJ_36_2860	37.899	9	7	13	0	2	938	102.2	43.5	688
-0.681944	-0.380971	-0.0886192	0	0.143359	-0.370443	-0.206643	0.0981941	-0.0669479	-0.178227	1.22138	1.16418	0.968983	0.695594	1.1131			0.129539	0.742097	1	-0.0568214	FALSE		High	High	IsMasterProtein	-7.73348e+18	A0A6L0XVC5	CCR4-NOT_transcription_complex_subunit_10_-_putative OS=Leishmania infantum OX=5671 GN=LINF_360070900 PE=3 SV=1	LINF_360070900	63.883	21	9	17	0	2	557	61.9	67.27	689
0.113744	0.097971	-0.232789	-0.242513	0.0571156	-0.151032	-0.419363	-0.378102	-0.201259	-0.373238	0.292269	0.160723	0.398454	0	0.374335			1.57892	0.0263682	1	0.263305	FALSE		High	High	IsMasterProtein	-7.72961e+18	A0A6L0WTQ6	Hypothetical_protein_-_conserved OS=Leishmania infantum OX=5671 GN=LINF_150014000 PE=4 SV=1	LINF_150014000	12.012	9	3	4	0	1	476	50.1	16.93	690
0	0.418679	-0.0227222	0.44993	0.0990858	0.213163	0.578668	-0.0740967	0.197481	0.241364	-2.12653	-2.07292	-2.65586	-2.38775	-2.40905			0.108492	0.778947	1	-0.0423214	FALSE		High	High	IsMasterProtein	-7.72799e+18	E9ARF8	Activator of Hsp90 ATPase AHSA1-like N-terminal domain-containing protein OS=Leishmania mexicana (strain MHOM/GT/2001/U1103) OX=929439 GN=LMXM_18_0210 PE=3 SV=1	LMXM_18_0210	121.753	64	15	85	0	11	352	38.6	346.23	691
-0.0548077	0.265647	-0.0583591	0.117592	-0.00381947	-0.118391	0.171283	-0.185347	-0.0391064	-0.0992155	0.298417	0.348586	0.272436	0.12363	0			0.599348	0.251566	1	0.107406	FALSE		High	High	IsMasterProtein	-7.72749e+18	A0A6L0WX50	GPN-loop GTPase OS=Leishmania infantum OX=5671 GN=LINF_130018000 PE=3 SV=1	LINF_130018000	30.445	15	4	10	0	4	327	34.9	40.31	692
0.01581	0.231483	-0.0612278	0.200287	-0.0644865	0	0.158071	0.00995445	0.120682	0.0395575	-0.918433	-0.73408	-0.73884	-0.572402	-0.598221			0.00609739	0.986058	1	-0.00127983	FALSE		High	High	IsMasterProtein	-7.7269e+18	E9AX48	Tubulin folding cofactor D OS=Leishmania mexicana (strain MHOM/GT/2001/U1103) OX=929439 GN=LMXM_24_2020 PE=4 SV=1	LMXM_24_2020	64.741	12	13	22	0	8	1422	153	77.75	693
0.155734	0.204655	0.0677843	0.159787	0.276817	-0.0261354	0.353443	-0.100032	0.313994	0	-0.851084	-0.745857	-0.74648	-0.586203	-0.783723			0.271909	0.534676	1	0.0647015	FALSE		High	High	IsMasterProtein	-7.71836e+18	E9B0E1	Rubisco LSMT substrate-binding domain-containing protein OS=Leishmania mexicana (strain MHOM/GT/2001/U1103) OX=929439 GN=LMXM_29_0170 PE=4 SV=1	LMXM_29_0170	40.317	19	7	11	0	5	623	69.1	38.71	694
0.0787106	-0.0841665	0	-0.136305	0.117433	-0.0822258	-0.00257397	-0.0618973	-0.130589	-0.0168123	2.34908	2.65901	2.56413	3.42684	3.84758			0.470544	0.33842	1	0.0539539	FALSE		High	High	IsMasterProtein	-7.71783e+18	A0A6L0XE56	Hypothetical_protein_-_conserved OS=Leishmania infantum OX=5671 GN=LINF_230016400 PE=4 SV=1	LINF_230016400	68.792	25	10	25	0	9	527	57.3	97.46	695
NaN	NaN	NaN	NaN	NaN	NaN	NaN	NaN	NaN	NaN	NaN	NaN	NaN	NaN	NaN			NaN	#VALUE!	1	0	FALSE		High	High	IsMasterProtein	-7.70977e+18	A4HZY0	Uncharacterized protein OS=Leishmania infantum OX=5671 GN=LINJ_22_0900 PE=4 SV=1	LINJ_22_0900	8.211	10	2	3	0	1	252	27.3	8.94	696
-0.5723	0.140225	0.356697	0.740082	0.419278	0	-0.339049	0.532526	0.612391	0.758813	-1.59065	-1.51309	-2.0953	-1.82425	-1.66618			0.120167	0.758285	1	-0.0961395	FALSE		High	High	IsMasterProtein	-7.70357e+18	E9AJY3	Calcium-transporting ATPase OS=Leishmania mexicana (strain MHOM/GT/2001/U1103) OX=929439 GN=LMXM_04_0010 PE=3 SV=1	LMXM_04_0010	155.05	23	20	55	0	7	1013	110.6	199.37	697
1.38302	1.11104	-0.0764093	0.402324	0.487913	0.469005	0.261972	-0.321359	0.471345	0	-0.989126	-1.16294	-1.31417	-1.41469	-1.1245			0.833882	0.146595	1	0.485385	FALSE		High	High	IsMasterProtein	-7.70247e+18	E9AKX6	Leucine-rich repeat protein (LRRP) OS=Leishmania mexicana (strain MHOM/GT/2001/U1103) OX=929439 GN=LMXM_06_0980 PE=4 SV=1	LMXM_06_0980	50.732	14	14	29	0	5	1036	115.2	77.48	698
NaN	NaN	NaN	NaN	NaN	NaN	NaN	NaN	NaN	NaN	NaN	NaN	NaN	NaN	NaN			NaN	#VALUE!	1	0	FALSE		High	High	IsMasterProtein	-7.70222e+18	E9AWN6	Ubiquitin-activating enzyme OS=Leishmania mexicana (strain MHOM/GT/2001/U1103) OX=929439 GN=LMXM_24_0460 PE=4 SV=1	LMXM_24_0460	1.927	3	1	1	0	1	299	32	0	699
-0.695747	0.235688	-0.599449	0.759928	0.0998755	-0.33869	-0.420712	-0.474237	0.768501	0.311345	0.476926	0.720674	0	-0.339232	-1.05079			0.0085106	0.980594	1	-0.00918236	FALSE		High	High	IsMasterProtein	-7.70064e+18	A0A381MWU3	Putative 40S ribosomal protein S27-1 OS=Leishmania infantum OX=5671 GN=LINJ_36_3940 PE=3 SV=1	LINJ_36_3940	19.566	47	3	11	0	3	86	9.8	47.82	700
0.0187044	-0.0873413	-0.124196	-0.257575	0	-0.148654	0.0948887	-0.153226	-0.133817	-0.167597	2.43528	2.66316	2.25126	2.99673	2.94407			0.0592169	0.872536	1	0.0115993	FALSE		High	High	IsMasterProtein	-7.69924e+18	A4HV39	Uncharacterized protein OS=Leishmania infantum OX=5671 GN=LINJ_11_1320 PE=4 SV=1	LINJ_11_1320	342.741	37	48	130	0	37	1775	188.1	518.86	701
0.85688	0.506856	0.221495	-0.104773	0.126311	0.212671	0.245633	0.226273	0	-0.0154219	-0.374108	-0.470702	-0.398609	-0.562726	-0.271666			0.498539	0.317293	1	0.187523	FALSE		High	High	IsMasterProtein	-7.69696e+18	E9APG7	Leucine-rich repeat protein (LRRP) OS=Leishmania mexicana (strain MHOM/GT/2001/U1103) OX=929439 GN=LMXM_13_1430 PE=4 SV=1	LMXM_13_1430	19.945	6	3	5	0	1	633	67.6	20.66	702
-0.142326	0.0819864	0.55294	0.32324	0.0628195	0	-0.0878744	0.651369	0.225613	0.570394	-1.01327	-1.14565	-1.31429	-1.54245	-1.13305			0.202602	0.627188	1	-0.0961681	FALSE		High	High	IsMasterProtein	-7.69671e+18	E9B635	Methyltransferase type 11 domain-containing protein OS=Leishmania mexicana (strain MHOM/GT/2001/U1103) OX=929439 GN=LMXM_34_1570 PE=4 SV=1	LMXM_34_1570	22.362	18	5	8	0	1	348	40.1	22.05	703
-0.064291	0.400653	0.232515	0.654833	-0.0134439	0	0.342875	0.587898	0.497808	0.581885	-0.459977	-0.24602	-0.493914	-0.206059	-0.352501			0.419096	0.380982	1	-0.16004	FALSE		High	High	IsMasterProtein	-7.69543e+18	E9ANS6	Translation initiation factor EIF-2b alpha subunit OS=Leishmania mexicana (strain MHOM/GT/2001/U1103) OX=929439 GN=LMXM_12_0010 PE=3 SV=1	LMXM_12_0010	27.021	15	4	9	0	1	301	33.4	34.86	704
0.725486	0	-0.225228	-0.103593	-0.119301	1.45031	-0.168715	-0.0337591	-0.203507	-0.275108	0.268173	0.422483	0.39416	0.256182	0.742288			0.0988953	0.796351	1	-0.0983723	FALSE		High	High	IsMasterProtein	-7.69351e+18	A4I8S1	Uncharacterized protein OS=Leishmania infantum OX=5671 GN=LINJ_33_0600 PE=4 SV=1	LINJ_33_0600	56.289	24	8	20	0	8	578	63.4	81.13	705
0.0854797	-0.0142126	0.145983	0.201103	-0.106002	0.278252	0.191516	0.347816	-0.12858	-0.101562	-0.356729	-0.122148	-0.0542679	0.116981	0			0.194884	0.638433	1	-0.0550182	FALSE		High	High	IsMasterProtein	-7.69182e+18	A4IBV1	Uncharacterized protein OS=Leishmania infantum OX=5671 GN=LINJ_35_4180 PE=4 SV=2	LINJ_35_4180	4.309	1	1	1	0	1	1064	115	4.29	707
0.436695	0.83701	0.28038	0.235107	0.201257	-0.116821	0.314446	0	0.417292	-0.142119	-0.500686	-0.744929	-0.411774	-0.218999	-1.00946			0.997007	0.100692	1	0.303531	FALSE		High	High	IsMasterProtein	-7.69172e+18	E9AMT6	Ras family protein-like protein OS=Leishmania mexicana (strain MHOM/GT/2001/U1103) OX=929439 GN=LMXM_09_0850 PE=4 SV=1	LMXM_09_0850	58.985	47	9	32	0	2	274	28.4	123.22	708
0.0259972	0.28659	0.0118561	0	0.196109	0.0594406	-0.172994	-0.30537	0.222225	0.110402	-0.77488	-0.756284	-0.834246	-0.265372	-0.821722			0.504597	0.312898	1	0.12137	FALSE		High	High	IsMasterProtein	-7.69022e+18	E9AR40	Serine/threonine-protein kinase PLK OS=Leishmania mexicana (strain MHOM/GT/2001/U1103) OX=929439 GN=LMXM_17_0790 PE=3 SV=1	LMXM_17_0790	16.27	6	2	2	0	1	706	78.6	9.4	709
1.11809	0.702137	-0.0585642	0.0168428	0.103067	0.552337	0.337664	-0.0315485	0.0589209	0	-2.14171	-1.96777	-2.0933	-1.78497	-1.97025			0.326179	0.471869	1	0.19284	FALSE		High	High	IsMasterProtein	-7.68684e+18	E9AVK7	Uncharacterized protein OS=Leishmania mexicana (strain MHOM/GT/2001/U1103) OX=929439 GN=LMXM_22_0240 PE=4 SV=1	LMXM_22_0240	6.131	5	1	1	0	1	329	33.9	3.62	710
0.095788	-0.0750389	-0.0950975	-0.142673	-0.0465813	-0.0314951	0	-0.0992117	0.0550089	-0.191673	2.74883	2.2505	2.77662	2.33825	2.28974			0.00433883	0.990059	1	0.000753784	FALSE		High	High	IsMasterProtein	-7.68572e+18	A4I9J1	Uncharacterized protein OS=Leishmania infantum OX=5671 GN=LINJ_34_0230 PE=3 SV=1	LINJ_34_0230	42.548	34	5	16	0	5	209	22.9	64.12	711
0	0.000706673	-0.289497	0.326788	0.0941839	-0.331383	0.190928	-0.495876	0.241762	0.166732	0.316581	-0.222905	-0.474133	-0.566827	-0.308392			0.153017	0.703045	1	0.0720036	FALSE		High	High	IsMasterProtein	-7.68528e+18	E9AXK7	MPN domain-containing protein OS=Leishmania mexicana (strain MHOM/GT/2001/U1103) OX=929439 GN=LMXM_25_1290 PE=3 SV=1	LMXM_25_1290	21.743	9	3	5	0	2	631	69.6	21.17	712
0.539993	0.353246	0	0.0252399	0.582187	0.162912	-0.0739622	-0.0348072	0.233427	0.018569	-0.975825	-0.855266	-1.00257	-0.395934	-0.954489			0.92398	0.11913	1	0.238905	FALSE		High	High	IsMasterProtein	-7.68398e+18	E9B0R5	Serine/threonine-protein kinase RIO2 OS=Leishmania mexicana (strain MHOM/GT/2001/U1103) OX=929439 GN=LMXM_29_1360 PE=3 SV=1	LMXM_29_1360	31.548	20	11	18	0	11	486	55.5	47.86	713
NaN	NaN	NaN	NaN	NaN	NaN	NaN	NaN	NaN	NaN	NaN	NaN	NaN	NaN	NaN			NaN	#VALUE!	1	0	FALSE		High	High	IsMasterProtein	-7.68348e+18	A0A6L0XT56	Hypothetical_protein_-_conserved OS=Leishmania infantum OX=5671 GN=LINF_360068800 PE=4 SV=1	LINF_360068800	4.587	1	2	2	0	1	1954	208.7	5.21	714
0.206842	-0.101043	-0.127369	-0.411657	-0.139167	0.0103455	-0.0683203	0	-0.258251	-0.273877	3.39032	3.16729	3.17264	2.67479	2.29762			0.0103725	0.976399	1	0.00354195	FALSE		High	High	IsMasterProtein	-7.68014e+18	A4I2Z3	Putative trypanothione synthetase OS=Leishmania infantum OX=5671 GN=TRYS PE=3 SV=1	TRYS	153.911	46	28	110	0	8	652	74.2	371.65	715
0.0588379	0.253472	0.168798	0.175722	-0.18377	0	0.655005	0.154921	0.266798	-0.167829	-1.18517	-1.18854	-1.42337	-1.34648	-1.50669			0.223546	0.597659	0.998664	-0.087167	FALSE		High	High	IsMasterProtein	-7.67998e+18	E9AYY3	Glutaredoxin-like protein OS=Leishmania mexicana (strain MHOM/GT/2001/U1103) OX=929439 GN=LMXM_27_0810 PE=4 SV=1	LMXM_27_0810	13.298	16	1	8	0	1	109	12.2	37.38	716
0.671919	0.618554	0.0853558	0	0.471486	0.0331898	0.568374	-0.209482	0.371689	-0.223414	-2.01985	-2.13692	-2.38777	-2.21212	-2.30583			0.606099	0.247686	1	0.261392	FALSE		High	High	IsMasterProtein	-7.67811e+18	E9AKK2	Dipeptidyl peptidase 3 OS=Leishmania mexicana (strain MHOM/GT/2001/U1103) OX=929439 GN=LMXM_05_0960 PE=3 SV=1	LMXM_05_0960	210.66	54	32	153	0	9	679	75.7	553.08	717
0.0508718	-0.0187035	-0.161151	-0.224114	-0.0358963	-0.160275	-0.00985718	-0.195485	0.0582151	0	3.44295	3.71981	3.36013	4.08252	3.86771			0.0850743	0.822102	1	-0.0163181	FALSE		High	High	IsMasterProtein	-7.67581e+18	A0A6L0XH29	WD_domain_-_G-beta_repeat_-_putative OS=Leishmania infantum OX=5671 GN=LINF_270028900 PE=4 SV=1	LINF_270028900	493.587	50	60	215	0	24	1591	173.6	933.63	718
NaN	NaN	NaN	NaN	NaN	NaN	NaN	NaN	NaN	NaN	NaN	NaN	NaN	NaN	NaN			NaN	#VALUE!	1	0	FALSE		High	High	IsMasterProtein	-7.66759e+18	A0A6L0WR89	Hypothetical_protein_-_conserved OS=Leishmania infantum OX=5671 GN=LINF_130009700 PE=4 SV=1	LINF_130009700	4.222	3	1	1	0	1	760	82.3	2.74	719
0.695267	0.904216	0.140873	-0.14678	0.264562	0	0.86778	-0.0740204	0.136806	-0.630479	0.0936289	-0.415446	-0.347189	-1.07372	-1.06599			0.469755	0.339035	1	0.31161	FALSE		High	High	IsMasterProtein	-7.66317e+18	A0A6L0XF37	Hypothetical_protein_-_conserved OS=Leishmania infantum OX=5671 GN=LINF_240024000 PE=4 SV=1	LINF_240024000	25.629	44	3	16	0	3	106	11.6	65.73	720
-0.0272627	0.235018	0.191306	0.0282259	-0.238094	-0.0126104	-0.177862	0.397202	-0.214986	0.543591	0	0.342831	-0.00866222	0.746197	-0.193572			0.152588	0.70374	1	-0.0692284	FALSE		High	High	IsMasterProtein	-7.66301e+18	E9B2S3	Uncharacterized protein OS=Leishmania mexicana (strain MHOM/GT/2001/U1103) OX=929439 GN=LMXM_31_1480 PE=4 SV=1	LMXM_31_1480	10.063	5	2	3	0	2	657	73.3	10.87	721
-0.277447	-0.0944777	0.0573063	0.0137329	-0.237592	0	-0.156098	-0.132078	-0.0264263	0.0264883	0.213643	0.150994	0.433313	0.512666	-0.130329			0.278509	0.526613	1	-0.0500725	FALSE		High	High	IsMasterProtein	-7.66262e+18	E9AP96	Oxidoreductase-like protein OS=Leishmania mexicana (strain MHOM/GT/2001/U1103) OX=929439 GN=LMXM_13_0720 PE=4 SV=1	LMXM_13_0720	12.272	8	2	5	0	2	345	37.1	13.79	722
0.471403	0.601775	0.480089	-0.0228939	0.819125	0.0692883	0.914149	0	0.249378	-0.222358	-1.53693	-1.40776	-1.37767	-1.22764	-1.4982			0.53376	0.292577	1	0.267808	FALSE		High	High	IsMasterProtein	-7.66091e+18	E9B593	Uncharacterized protein OS=Leishmania mexicana (strain MHOM/GT/2001/U1103) OX=929439 GN=LMXM_33_3040 PE=4 SV=1	LMXM_33_3040	159.542	32	20	74	0	11	599	64	293.35	723
-0.0272093	-0.158245	-0.0858507	-0.167047	0.0916824	-0.20065	-0.00933647	-0.19344	0.0673933	0	3.0322	3.50104	3.14585	3.95285	3.57099			0.00996507	0.977316	1	-0.00212708	FALSE		High	High	IsMasterProtein	-7.65887e+18	A4IAH8	IC97/Casc1 N-terminal domain-containing protein OS=Leishmania infantum OX=5671 GN=LINJ_34_3900 PE=3 SV=1	LINJ_34_3900	172.885	51	29	110	0	15	689	79.1	392.94	724
-0.0761566	-0.0794878	-0.0448475	-0.0409927	0.133668	-0.120062	0.0598955	-0.0677547	0	-0.21403	0.746461	0.822848	1.07244	0.902005	1.21788			0.327624	0.470301	1	0.0468269	FALSE		High	High	IsMasterProtein	-7.65612e+18	A0A6L0WN70	Hypothetical_protein_-_conserved OS=Leishmania infantum OX=5671 GN=LINF_080013100 PE=4 SV=1	LINF_080013100	27.028	10	3	10	0	2	419	47.6	34.38	725
0	-0.0541677	-0.137062	-0.21286	0.156079	-0.165632	0.10242	-0.146976	-0.0187225	-0.0650854	2.80753	3.0602	2.69168	3.50957	3.26563			0.040683	0.910578	1	0.00919724	FALSE		High	High	IsMasterProtein	-7.65425e+18	A0A6L0XS57	Dynein_heavy_chain_-_putative OS=Leishmania infantum OX=5671 GN=LINF_260015200 PE=3 SV=1	LINF_260015200	998.272	44	158	606	0	54	4043	457.4	2199.34	726
-0.288999	0	0.321685	0.329335	-0.292425	0.0535917	-0.123327	0.566207	0.333436	0.686089	-0.541065	-0.693745	0.0219259	-0.123062	-0.33237			0.707754	0.195995	1	-0.28928	FALSE		High	High	IsMasterProtein	-7.65028e+18	A0A6L0XFE9	Tim10/DDP_family_zinc_finger_containing_protein_-_putative OS=Leishmania infantum OX=5671 GN=LINF_250022000 PE=4 SV=1	LINF_250022000	5.805	10	1	5	0	1	102	11.6	17.43	727
-0.420045	-0.0599022	-0.222173	0.287765	-0.266621	-0.00961399	0	-0.119451	-0.0151052	0.333927	0.134275	0.094717	0.292438	0.39134	0.276595			0.587985	0.258235	1	-0.174147	FALSE		High	High	IsMasterProtein	-7.64724e+18	E9ASV7	Probable eukaryotic initiation factor 4A OS=Leishmania mexicana (strain MHOM/GT/2001/U1103) OX=929439 GN=LMXM_36_1850 PE=3 SV=1	LMXM_36_1850	32.594	15	6	10	0	6	527	59.2	38.43	728
0	-0.0515852	-0.0387688	-0.268089	0.0837641	-0.115082	0.137652	-0.0319977	-0.0870171	-0.090457	2.91437	3.22289	3.15593	3.69293	3.48035			0.0868329	0.81878	1	-0.0175556	FALSE		High	High	IsMasterProtein	-7.64515e+18	A0A6L0XMS5	MORN repeat-containing protein 3 OS=Leishmania infantum OX=5671 GN=LINF_320009300 PE=3 SV=1	LINF_320009300	195.989	51	28	103	0	19	719	80.8	422.1	729
-0.326146	-0.0287666	0.495963	0.708419	0.532448	0.169021	0	0.609916	0.403192	0.582928	-1.06784	-0.951365	-0.892993	-0.760172	-0.806808			0.127803	0.74507	1	-0.0766277	FALSE		High	High	IsMasterProtein	-7.64019e+18	E9B1S5	p-glycoprotein e OS=Leishmania mexicana (strain MHOM/GT/2001/U1103) OX=929439 GN=LMXM_30_1270 PE=4 SV=1	LMXM_30_1270	108.354	14	16	25	0	6	1661	181.4	102.4	730
-0.251267	0	0.259734	0.234944	0.336475	-0.0544691	0.201225	0.337955	0.392835	0.33074	-0.771826	-0.801752	-0.78262	-0.897442	-0.622672			0.42364	0.377016	1	-0.12568	FALSE		High	High	IsMasterProtein	-7.63991e+18	E9ASP9	Uncharacterized protein OS=Leishmania mexicana (strain MHOM/GT/2001/U1103) OX=929439 GN=LMXM_36_1300 PE=4 SV=1	LMXM_36_1300	25.336	11	5	9	0	2	614	67.5	29.8	731
0.0712833	0.123158	-0.104853	0.570019	0.161391	-0.061327	0.343862	0	0.612385	0.479196	-0.810672	-0.628152	-0.832043	-0.530864	-0.592283			0.267853	0.539693	1	-0.110623	FALSE		High	High	IsMasterProtein	-7.63407e+18	E9AZ73	Eukaryotic peptide chain release factor subunit 1 OS=Leishmania mexicana (strain MHOM/GT/2001/U1103) OX=929439 GN=LMXM_27_1710 PE=3 SV=1	LMXM_27_1710	131.907	64	25	74	0	2	453	50.7	287.43	732
0.0737677	-0.0627346	-0.171483	-0.296304	0	-0.253621	0.201267	-0.182755	-0.191527	-0.343981	1.17097	1.36341	1.26064	1.25573	1.37696			0.224387	0.596503	1	0.0627728	FALSE		High	High	IsMasterProtein	-7.62801e+18	A4HT35	Uncharacterized protein OS=Leishmania infantum OX=5671 GN=LINJ_07_0330 PE=4 SV=1	LINJ_07_0330	35.632	11	8	15	0	5	1064	115.3	51.76	733
-0.589405	-0.630685	0.679268	0.727699	0.627419	0.165871	-0.136125	1.09978	0.814377	0.986365	-0.86329	-0.317695	0	-0.201159	-0.702829			0.496302	0.318932	1	-0.423195	FALSE		High	High	IsMasterProtein	-7.62674e+18	A4I295	Phosphatidate cytidylyltransferase OS=Leishmania infantum OX=5671 GN=LINJ_26_1600 PE=3 SV=1	LINJ_26_1600	5.242	4	1	1	0	1	431	48.7	3.44	734
0.158243	-0.32107	-0.00489235	-0.127468	-0.154821	0.211005	0	-0.0837965	-0.0293131	-0.341029	2.43298	1.13315	0.92077	0.589261	0.977622			0.132108	0.737721	1	-0.041375	FALSE		High	High	IsMasterProtein	-7.62401e+18	A4IA01	DNAj-like protein OS=Leishmania infantum OX=5671 GN=LINJ_34_2200 PE=4 SV=1	LINJ_34_2200	23.579	8	4	6	0	1	808	88.5	26.33	735
-0.273115	-0.0833826	-0.0259228	0	-0.360238	-0.0949707	-0.0400648	0.0209541	-0.13241	0.130582	1.91947	2.33957	1.66551	2.25679	2.41813			0.747845	0.178712	1	-0.12535	FALSE		High	High	IsMasterProtein	-7.62328e+18	A0A6L0XIF6	Conserved oligomeric Golgi complex subunit 7 OS=Leishmania infantum OX=5671 GN=LINF_260019800 PE=3 SV=1	LINF_260019800	29.824	9	8	11	0	4	1019	108.1	29.41	736
0	0.0579081	0.296669	0.34384	-0.0104647	0.184263	-0.0245142	0.385818	0.188728	0.277673	-0.431298	-0.255452	-0.154947	-0.26732	-0.262413			0.266546	0.54132	1	-0.0648033	FALSE		High	High	IsMasterProtein	-7.62248e+18	E9AWL5	Uncharacterized protein OS=Leishmania mexicana (strain MHOM/GT/2001/U1103) OX=929439 GN=LMXM_24_0260 PE=4 SV=1	LMXM_24_0260	16.33	1	3	5	0	2	3174	353.7	18.92	737
-0.0174732	-0.00313473	0	-0.404676	0.136291	-0.124105	0.358247	-0.14765	-0.24699	-0.345624	2.56394	2.6614	3.62356	3.15469	2.47741			0.106761	0.782058	1	0.0434258	FALSE		High	High	IsMasterProtein	-7.62084e+18	A0A6L0XSF1	Obg-like ATPase 1 OS=Leishmania infantum OX=5671 GN=LINF_270030700 PE=3 SV=1	LINF_270030700	76.25	42	15	35	0	3	392	44	128.35	738
-0.154824	-0.506882	-0.0731001	-0.211682	0	-0.386094	-0.198292	-0.16318	0.516431	0.0937996	4.51612	3.9752	4.40396	3.75783	3.73988			0.407169	0.39159	1	-0.161831	FALSE		High	High	IsMasterProtein	-7.62083e+18	A0A6L0XIY0	Ras-related_protein_RAB1A_-_putative OS=Leishmania infantum OX=5671 GN=LINF_270013800 PE=3 SV=1	LINF_270013800	88.515	71	11	99	0	2	200	22.2	417.96	739
0	0.085845	0.0938606	0.801788	-0.142116	0.0911541	-0.0371523	0.475008	0.425425	1.04698	-0.270486	-0.371066	-0.249928	-0.343192	-0.00666046			0.420559	0.379701	1	-0.232407	FALSE		High	High	IsMasterProtein	-7.62059e+18	E9AJX4	Peter pan protein OS=Leishmania mexicana (strain MHOM/GT/2001/U1103) OX=929439 GN=LMXM_03_0900 PE=4 SV=1	LMXM_03_0900	8.059	7	2	3	0	2	362	41.4	12.11	740
0.712218	0.521545	-0.11535	0.275392	0.37192	0.511298	0.494619	-0.223039	0.232865	0	-1.77382	-1.95509	-2.06153	-1.74096	-1.83181			0.326792	0.471203	1	0.149996	FALSE		High	High	IsMasterProtein	-7.62056e+18	E9AK21	Anaphase promoting complex, subunit 10-like protein OS=Leishmania mexicana (strain MHOM/GT/2001/U1103) OX=929439 GN=LMXM_04_0400 PE=3 SV=1	LMXM_04_0400	15.106	8	2	2	0	2	330	35	7.33	741
0.211911	0.162434	-0.464513	-0.264005	-0.315022	-0.127595	0	-0.269612	-0.170043	-0.347288	2.42533	2.03429	1.7228	1.16868	0.771518			0.125731	0.748633	1	0.0490688	FALSE		High	High	IsMasterProtein	-7.61982e+18	A4I8G9	C2HC/C3H-type domain-containing protein OS=Leishmania infantum OX=5671 GN=LINJ_32_3650 PE=4 SV=1	LINJ_32_3650	26.151	10	4	5	0	3	558	58	19.94	742
NaN	NaN	NaN	NaN	NaN	NaN	NaN	NaN	NaN	NaN	NaN	NaN	NaN	NaN	NaN			NaN	#VALUE!	1	0	FALSE		High	High	IsMasterProtein	-7.61967e+18	E9AS65	Uncharacterized protein OS=Leishmania mexicana (strain MHOM/GT/2001/U1103) OX=929439 GN=LMXM_19_1140 PE=4 SV=1	LMXM_19_1140	7.993	3	1	1	0	1	778	82.4	3.91	743
-0.122162	-0.10234	0.0179234	-0.539906	-0.0680227	-0.19338	0.166945	0	-0.549175	-0.280738	0.702415	0.691377	1.00526	0.909364	0.869362			0.0183642	0.958596	1	0.0083683	FALSE		High	High	IsMasterProtein	-7.6195e+18	A0A6L0XYI9	non-specific serine/threonine protein kinase OS=Leishmania infantum OX=5671 GN=LINF_340005200 PE=3 SV=1	LINF_340005200	11.874	6	1	2	0	1	340	38.3	11.5	744
0.0389328	-0.23253	-0.128164	-0.20813	-0.0241079	-0.0116997	-0.00993252	0	0.00227165	-0.232953	2.24333	2.15541	3.22396	2.63147	3.05284			0.387329	0.409893	1	-0.0603371	FALSE		High	High	IsMasterProtein	-7.61826e+18	A0A6L0XL66	Ubiquinol-cytochrome-c_reductase-like_protein OS=Leishmania infantum OX=5671 GN=LINF_310033900 PE=3 SV=1	LINF_310033900	32.478	96	7	12	0	2	70	7.9	31.94	745
0.0881367	0.328101	0	0.522736	-0.0514917	0.312384	-0.0550032	0.30378	0.539299	0.415389	-1.3652	-1.44508	-1.45975	-1.37777	-1.15957			0.380278	0.416603	1	-0.125673	FALSE		High	High	IsMasterProtein	-7.61632e+18	E9AYL8	HECT domain-containing protein OS=Leishmania mexicana (strain MHOM/GT/2001/U1103) OX=929439 GN=LMXM_26_2370 PE=4 SV=1	LMXM_26_2370	66.321	6	18	20	0	5	3979	421.6	54.59	746
0.0934744	-0.177401	-0.198818	0	-0.343435	-0.141158	-0.367485	-0.129052	-0.38038	0.204524	0.299657	0.315642	0.541243	0.11861	0.434802			0.10643	0.782655	1	0.0374743	FALSE		High	High	IsMasterProtein	-7.61538e+18	A4HRX1	Uncharacterized protein OS=Leishmania infantum OX=5671 GN=LINJ_03_0830 PE=4 SV=1	LINJ_03_0830	3.678	0	1	1	0	1	2370	249.6	2.67	747
0.514956	0.465216	-0.0015173	0.0330172	0.430264	0.117871	0.319101	-0.0830126	0.494304	0	-0.529961	-0.329166	-0.517343	-0.565466	-0.909221			0.334243	0.463188	1	0.118734	FALSE		High	High	IsMasterProtein	-7.60992e+18	A4HUS5	NGG1 interacting factor 3-like protein OS=Leishmania infantum OX=5671 GN=LINJ_11_0130 PE=3 SV=1	LINJ_11_0130	35.546	19	6	15	0	6	279	29.9	54.28	748
0.451708	0.159795	0.562229	-0.112652	0.746556	0.285521	0.540881	0.459486	0	-0.111777	-1.34306	-1.08714	-1.50434	-1.39536	-1.07595			0.267494	0.540139	1	0.126705	FALSE		High	High	IsMasterProtein	-7.60525e+18	E9B126	Uncharacterized protein OS=Leishmania mexicana (strain MHOM/GT/2001/U1103) OX=929439 GN=LMXM_29_2560 PE=4 SV=1	LMXM_29_2560	109.581	21	17	44	0	9	1081	116.8	171.55	749
0.772266	0.534881	0.461018	-0.168142	0.880668	0.421158	0.88609	0.30423	0	-0.0911169	-1.71335	-1.59329	-2.08212	-1.70671	-1.86754			0.330046	0.467685	1	0.192066	FALSE		High	High	IsMasterProtein	-7.60206e+18	E9AT66	Abnormal spindle-like microcephaly-associated protein ASH domain-containing protein OS=Leishmania mexicana (strain MHOM/GT/2001/U1103) OX=929439 GN=LMXM_36_2880 PE=4 SV=1	LMXM_36_2880	284.476	32	37	125	0	21	1661	179.4	511.74	750
-0.174964	-0.0920811	-0.143235	-0.0248079	-0.0837002	-0.111859	0	0.112861	-0.0741587	0.190336	2.28525	1.95794	2.79713	2.55889	2.39045			1.1221	0.075492	1	-0.127193	FALSE		High	High	IsMasterProtein	-7.6015e+18	A4HYI5	Inosine-5'-monophosphate dehydrogenase OS=Leishmania infantum OX=5671 GN=LINJ_19_1590 PE=3 SV=1	LINJ_19_1590	149.024	48	16	63	0	3	514	55.5	276.87	751
-0.202237	0.145685	-0.0540285	0.336804	-0.0647545	0.0602808	0.0910835	-0.098979	0.161109	0.0432243	-0.158119	-0.0786629	0.179782	0	-0.000845909			0.0663035	0.858413	1	-0.0190498	FALSE		High	High	IsMasterProtein	-7.59799e+18	E9APL5	PX domain-containing protein OS=Leishmania mexicana (strain MHOM/GT/2001/U1103) OX=929439 GN=LMXM_14_0220 PE=4 SV=1	LMXM_14_0220	40.16	22	9	14	0	9	454	51	46.15	752
NaN	NaN	NaN	NaN	NaN	NaN	NaN	NaN	NaN	NaN	NaN	NaN	NaN	NaN	NaN			NaN	#VALUE!	1	0	FALSE		High	High	IsMasterProtein	-7.59454e+18	A0A6L0XU24	RNA_polymerase-associated_protein_CTR9_-_putative OS=Leishmania infantum OX=5671 GN=LINF_290033300 PE=4 SV=1	LINF_290033300	18.116	5	3	5	0	1	873	96.6	20.6	753
0.0971212	0	0.69173	0.0828085	0.179331	0.140304	-0.119009	0.901917	-0.366965	0.346766	-0.153091	-0.470011	-0.631288	-0.677359	-0.107944			0.0416719	0.908507	1	0.0295956	FALSE		High	High	IsMasterProtein	-7.59347e+18	A0A6L0XLJ0	V-type_ATPase_-_C_subunit_-_putative OS=Leishmania infantum OX=5671 GN=LINF_300042400 PE=3 SV=1	LINF_300042400	5.905	6	1	1	0	1	224	23	4.76	754
0.319658	0.162093	0.155607	0	0.120708	0.0396862	0.204883	-0.0819206	0.286871	-0.444066	-1.65525	-1.85525	-1.6529	-1.7965	-1.73781			0.511675	0.30784	1	0.150523	FALSE		High	High	IsMasterProtein	-7.59338e+18	E9ASE9	Proteasome subunit beta OS=Leishmania mexicana (strain MHOM/GT/2001/U1103) OX=929439 GN=LMXM_36_0320 PE=3 SV=1	LMXM_36_0320	30.43	27	5	21	0	4	206	23	81.13	755
-0.123026	0.176124	0.268663	-0.145472	0.502633	-0.268456	0.472241	0	0.0376358	-0.456225	-0.402072	-0.0984488	-0.191412	0.44382	0.0796604			0.402034	0.396247	1	0.178745	FALSE		High	High	IsMasterProtein	-7.59208e+18	E9B664	Uncharacterized protein OS=Leishmania mexicana (strain MHOM/GT/2001/U1103) OX=929439 GN=LMXM_34_1870 PE=4 SV=1	LMXM_34_1870	21.971	7	4	7	0	4	738	77.8	30.29	756
0	-0.196202	-0.401154	-0.24396	-0.0985346	0.0630817	0.03158	-0.210163	-0.0797625	-0.191434	2.50717	2.37645	3.38368	2.91959	3.18865			0.61396	0.243243	1	-0.110631	FALSE		High	High	IsMasterProtein	-7.59101e+18	A4IAI1	Uncharacterized protein OS=Leishmania infantum OX=5671 GN=LINJ_34_3930 PE=4 SV=1	LINJ_34_3930	10.406	6	1	1	0	1	308	35.2	5.74	757
0.221849	0.21433	0.103384	0.119658	-0.0455885	0.225904	0.198064	0.1779	0	-0.0111399	-0.748218	-0.81293	-0.920891	-0.841302	-0.746277			0.0223998	0.94973	1	0.00458069	FALSE		High	High	IsMasterProtein	-7.59098e+18	E9AX60	UBC core domain-containing protein OS=Leishmania mexicana (strain MHOM/GT/2001/U1103) OX=929439 GN=LMXM_24_2140 PE=4 SV=1	LMXM_24_2140	10.105	15	3	3	0	3	326	36.4	9.66	758
0.300724	0.603692	0.527102	0.234169	0.298406	0.215305	0.0849371	0	-0.0308571	-0.096879	-1.17106	-1.23392	-0.658764	-1.22795	-1.02223			2.38449	0.00412578	1	0.358317	FALSE		High	High	IsMasterProtein	-7.58468e+18	E9AWM1	fumarate hydratase OS=Leishmania mexicana (strain MHOM/GT/2001/U1103) OX=929439 GN=LMXM_24_0320 PE=3 SV=1	LMXM_24_0320	40.634	17	8	16	0	1	549	60.8	54.09	759
0.946235	0.397589	0.211856	0.1225	0	0.272449	0.228846	-0.0267401	0.170516	-0.293232	-1.38486	-1.50664	-1.84818	-1.70992	-1.49792			0.672129	0.212751	1	0.265268	FALSE		High	High	IsMasterProtein	-7.58209e+18	E9AK26	Calpain-like cysteine peptidase OS=Leishmania mexicana (strain MHOM/GT/2001/U1103) OX=929439 GN=LMXM_04_0450 PE=3 SV=1	LMXM_04_0450	147.039	42	23	76	0	15	797	88.6	303.17	760
-0.0156927	0.278099	0.108619	0.691388	-0.163048	0.111878	0	0.340142	0.487395	0.575081	-0.245668	-0.170725	-0.322591	-0.271925	-0.180293			0.28366	0.520403	1	-0.123026	FALSE		High	High	IsMasterProtein	-7.56945e+18	E9B5P9	Coatomer subunit zeta OS=Leishmania mexicana (strain MHOM/GT/2001/U1103) OX=929439 GN=LMXM_34_0110 PE=3 SV=1	LMXM_34_0110	15.874	14	2	5	0	2	184	20.2	23.66	761
-0.217846	-0.277291	0	-0.500496	-0.280013	0.0461006	-0.0951986	0.344883	-0.24991	-0.255778	3.50844	2.7877	1.90871	1.97993	3.32888			0.798203	0.159146	1	-0.213148	FALSE		High	High	IsMasterProtein	-7.566e+18	A0A6L0XJ24	XPC-binding_domain/UBA/TS-N_domain_containing_protein_-_putative OS=Leishmania infantum OX=5671 GN=LINF_290022500 PE=4 SV=1	LINF_290022500	8.574	7	3	4	0	1	400	43.2	10.69	762
0.284756	0.477494	0.276617	0.308208	0.411042	0	0.205857	-0.0604496	0.500378	-0.0590105	-1.44438	-1.50055	-1.57085	-1.4355	-1.52212			1.12463	0.0750532	1	0.234269	FALSE		High	High	IsMasterProtein	-7.56354e+18	E9APY0	Serine hydroxymethyltransferase OS=Leishmania mexicana (strain MHOM/GT/2001/U1103) OX=929439 GN=LMXM_14_1320 PE=3 SV=1	LMXM_14_1320	124.912	39	13	61	0	8	465	50.6	256.44	764
0.121751	-0.0510798	-0.0201979	0.324331	0.044837	0.0801353	0	-0.427236	0.740856	0.100881	-0.225903	-0.269654	0.376529	-0.252219	-0.670318			0.0261085	0.941654	1	-0.014999	FALSE		High	High	IsMasterProtein	-7.56194e+18	A0A6L0Y1L8	Hypothetical_protein OS=Leishmania infantum OX=5671 GN=LINF_360020100 PE=4 SV=1	LINF_360020100	1.893	7	1	1	0	1	184	20.8	1.98	765
-0.0944633	0.103259	0	0.208918	0.00783443	-0.0412178	-0.00753689	0.0485458	0.163691	-0.0158415	-0.181018	-0.0770388	-0.435091	0.171195	0.0703087			0.090707	0.811508	1	0.0155815	FALSE		High	High	IsMasterProtein	-7.56128e+18	A0A6L0XU32	Golgi_SNAP_receptor_complex_member_1_-_putative OS=Leishmania infantum OX=5671 GN=LINF_360049300 PE=3 SV=1	LINF_360049300	1.876	4	2	2	0	2	276	31.3	2.12	766
-0.157006	-0.322647	-0.0637159	-0.159467	-0.136406	-0.0781031	0.29715	0.154122	-0.435685	0	0.806236	0.82196	0.464242	1.21397	1.04894			0.569152	0.269679	1	-0.155345	FALSE		High	High	IsMasterProtein	-7.55956e+18	A0A6L0XIX3	Cactus-binding_C-terminus_of_cactin_protein_-_putative OS=Leishmania infantum OX=5671 GN=LINF_280030200 PE=4 SV=1	LINF_280030200	22.857	8	5	5	0	1	691	76.7	16.69	767
-0.647176	-1.07658	0.400401	-0.0950747	0.808918	-0.711341	-0.225222	-0.0183363	-0.0784254	0	1.52514	1.4754	2.50147	2.05779	2.242			0.0848119	0.822599	1	0.0847622	FALSE		High	High	IsMasterProtein	-7.55891e+18	A4I9N8	Flagellar attachment zone protein OS=Leishmania infantum OX=5671 GN=LINJ_34_0700 PE=4 SV=1	LINJ_34_0700	69.196	18	11	19	0	1	1277	138.6	68.47	768
0.0291376	0	-0.650718	-0.186381	-0.463337	-0.34187	-0.24826	-1.00114	0.00640965	-0.24962	1.24013	0.924145	1.75949	1.36193	2.10777			0.211968	0.613807	1	0.112636	FALSE		High	High	IsMasterProtein	-7.5587e+18	A0A6L0XVK8	ATP_synthase_delta_(OSCP)_subunit_-_putative OS=Leishmania infantum OX=5671 GN=LINF_360079400 PE=4 SV=1	LINF_360079400	64.177	46	11	38	0	6	258	29.1	154.43	769
-0.0665426	0.209049	0.193538	0.597333	0.424446	-0.0874071	0	0.628448	0.226245	1.03612	-1.06772	-0.633862	-1.19427	-0.822231	-1.04027			0.14415	0.717546	0.99828	-0.0891171	FALSE		High	High	IsMasterProtein	-7.5566e+18	E9B1K9	Amino acid transporter aATP11 OS=Leishmania mexicana (strain MHOM/GT/2001/U1103) OX=929439 GN=LMXM_30_0580 PE=4 SV=1	LMXM_30_0580	9.58	6	2	3	0	2	548	60.3	8.45	770
0.0390825	-0.171776	-0.0824537	-0.331317	0	-0.123334	0.137342	-0.193364	-0.382091	-0.43018	1.83345	1.6282	1.37233	1.63263	1.7882			0.315588	0.483518	1	0.0890324	FALSE		High	High	IsMasterProtein	-7.55548e+18	A4HWQ7	Uncharacterized protein OS=Leishmania infantum OX=5671 GN=LINJ_16_0090 PE=4 SV=1	LINJ_16_0090	43.676	15	8	15	0	2	735	82.8	59.42	771
0.0977716	0.18346	0.107411	0.607835	-0.0545464	0.203862	0	-0.106189	0.292695	0.56278	-0.896223	-0.77688	-0.539033	-0.661774	-0.689044			0.00468352	0.989274	1	-0.00224342	FALSE		High	High	IsMasterProtein	-7.55428e+18	E9APQ1	Uncharacterized protein OS=Leishmania mexicana (strain MHOM/GT/2001/U1103) OX=929439 GN=LMXM_14_0570 PE=4 SV=1	LMXM_14_0570	13.045	3	3	3	0	3	1173	126.1	11.25	772
0.326509	0.597357	-0.423463	0.464223	0.330759	0.200494	0.426216	-0.834958	0.458314	0	-2.22377	-2.37078	-3.27458	-2.82182	-3.17876			0.301366	0.499614	1	0.209064	FALSE		High	High	IsMasterProtein	-7.5539e+18	E9B307	CS domain-containing protein OS=Leishmania mexicana (strain MHOM/GT/2001/U1103) OX=929439 GN=LMXM_31_2260 PE=4 SV=1	LMXM_31_2260	28.166	21	3	15	0	1	187	20.3	61.44	773
-0.180593	-0.152557	-0.209857	-0.429963	0	-0.391473	-0.0619545	-0.209346	0.110244	0.0138588	3.57307	4.13045	3.68732	4.60929	2.3992			0.337084	0.460167	1	-0.0868599	FALSE		High	High	IsMasterProtein	-7.55346e+18	A4I8M6	Uncharacterized protein OS=Leishmania infantum OX=5671 GN=LINJ_33_0110 PE=4 SV=1	LINJ_33_0110	53.177	29	7	35	0	3	352	39	119.33	774
-0.214764	-0.198903	0.214211	0.21973	-0.23071	0.0687103	-0.0317163	0.233593	0.0771999	0.534888	0.1188	-0.447988	0	-0.354032	-0.00181961			0.769124	0.170167	1	-0.218622	FALSE		High	High	IsMasterProtein	-7.54973e+18	E9AYP2	FAD-binding domain-containing protein OS=Leishmania mexicana (strain MHOM/GT/2001/U1103) OX=929439 GN=LMXM_26_2610 PE=4 SV=1	LMXM_26_2610	9.725	7	2	3	0	2	454	50.5	12.26	775
-0.0998449	0	0.235209	0.314649	0.110701	0.232686	-0.157793	0.331996	0.262876	0.196377	-0.369993	-0.498358	-0.702085	-0.423113	-0.39708			0.216755	0.607078	1	-0.0610855	FALSE		High	High	IsMasterProtein	-7.54895e+18	E9B638	Nuclear pore complex protein Nup85 OS=Leishmania mexicana (strain MHOM/GT/2001/U1103) OX=929439 GN=LMXM_34_1600 PE=4 SV=1	LMXM_34_1600	15.079	5	3	6	0	3	775	84.2	24.19	776
0.0438652	0.0778666	0	0.858255	0.134151	0.278933	-0.341285	-0.00592613	0.569202	0.728005	-1.32824	-1.31995	-1.67094	-1.24234	-1.02276			0.0318042	0.929385	1	-0.0229584	FALSE		High	High	IsMasterProtein	-7.5475e+18	E9B260	DNA-directed RNA polymerase subunit OS=Leishmania mexicana (strain MHOM/GT/2001/U1103) OX=929439 GN=LMXM_30_2610 PE=3 SV=1	LMXM_30_2610	136.727	18	24	42	0	3	1662	184.5	146.26	777
0	0.0755224	0.0313244	0.251192	0.132723	-0.273696	-0.15994	-0.215729	0.0658655	0.384638	-0.0879745	-0.228829	-0.308954	-0.129637	0.220123			0.502118	0.314689	1	0.137925	FALSE		High	High	IsMasterProtein	-7.54683e+18	E9ARE8	Uncharacterized protein OS=Leishmania mexicana (strain MHOM/GT/2001/U1103) OX=929439 GN=LMXM_18_0110 PE=3 SV=1	LMXM_18_0110	7.188	2	2	3	0	1	1490	162.7	6.02	778
0	0.00128078	-0.174059	-0.482639	-0.0339251	-0.248207	0.12139	-0.264078	-0.369198	-0.262731	2.65029	3.12802	2.79383	3.50019	3.44866			0.216387	0.607593	1	0.0666962	FALSE		High	High	IsMasterProtein	-7.54455e+18	A0A6L0XI92	Hypothetical_protein_-_conserved OS=Leishmania infantum OX=5671 GN=LINF_280008000 PE=4 SV=1	LINF_280008000	78.377	22	9	30	0	8	774	83.2	123.78	779
0.0252028	-0.116161	-0.230876	-0.284064	-0.0109625	-0.2754	0.0192728	-0.306472	0	-0.433477	1.48358	1.79998	1.76073	1.27467	1.34408			0.300097	0.501076	0.999503	0.075843	FALSE		High	High	IsMasterProtein	-7.53559e+18	A0A6L0XBL9	Hypothetical_protein OS=Leishmania infantum OX=5671 GN=LINF_190007900 PE=4 SV=1	LINF_190007900	45.95	22	7	16	0	1	392	42.5	66.96	780
0.557451	0.43621	0.301889	0.0121059	1.06848	-0.0597916	0.646235	0	0.266113	-0.135661	-1.53913	-1.53347	-1.69449	-1.49724	-1.78743			0.748467	0.178457	1	0.331848	FALSE		High	High	IsMasterProtein	-7.52968e+18	E9B2X8	DUF4200 domain-containing protein OS=Leishmania mexicana (strain MHOM/GT/2001/U1103) OX=929439 GN=LMXM_31_1980 PE=4 SV=1	LMXM_31_1980	177.944	37	24	106	0	15	740	81.7	347.55	781
0	0.379848	-0.136559	0.616226	-0.139201	0.102102	0.126105	0.660662	0.961332	0.79568	-0.504075	-0.666972	-0.953747	-1.07158	-0.921898			0.867189	0.135772	1	-0.385114	FALSE		High	High	IsMasterProtein	-7.52853e+18	E9AVH2	Centromere/microtubule binding protein cbf5,putative OS=Leishmania mexicana (strain MHOM/GT/2001/U1103) OX=929439 GN=LMXM_21_1760 PE=3 SV=1	LMXM_21_1760	36.413	24	8	17	0	1	430	48.4	60.75	782
0	-0.0780878	0.667034	0.627836	0.101514	0.419666	-0.106929	0.599495	0.422613	0.78774	-0.362823	-0.496297	-0.379568	-0.838462	-0.918909			0.316757	0.482218	1	-0.160858	FALSE		High	High	IsMasterProtein	-7.52786e+18	E9AKY9	Uncharacterized protein OS=Leishmania mexicana (strain MHOM/GT/2001/U1103) OX=929439 GN=LMXM_06_1100 PE=4 SV=1	LMXM_06_1100	44.613	24	7	12	0	3	302	32.2	47.34	783
NaN	NaN	NaN	NaN	NaN	NaN	NaN	NaN	NaN	NaN	NaN	NaN	NaN	NaN	NaN			NaN	#VALUE!	1	0	FALSE		High	High	IsMasterProtein	-7.52763e+18	A4HXV2	Putative DNA-directed RNA polymerases II OS=Leishmania infantum OX=5671 GN=LINJ_18_0780 PE=3 SV=1	LINJ_18_0780	31.119	21	4	6	0	1	239	27.2	27.15	784
0.0605612	-0.00559807	0.126355	0.145688	0	0.0446291	-0.00615311	0.0679235	0.0949755	0.336636	-0.508701	-0.184124	-0.145709	-0.308247	-0.116754			0.26112	0.548125	1	-0.0422009	FALSE		High	High	IsMasterProtein	-7.52696e+18	E9AUB9	EF-hand domain-containing protein OS=Leishmania mexicana (strain MHOM/GT/2001/U1103) OX=929439 GN=LMXM_36_6840 PE=4 SV=1	LMXM_36_6840	9.663	9	3	3	0	3	350	38.1	8.72	785
-0.00869656	0.0797501	0.184664	-0.0460987	0.0942478	0.215677	0.40204	1.02246	0.401178	0	-0.671367	-0.361132	-0.226282	-0.189901	-0.588422			1.08268	0.0826645	1	-0.347498	FALSE		High	High	IsMasterProtein	-7.52619e+18	E9AXN3	Uncharacterized protein OS=Leishmania mexicana (strain MHOM/GT/2001/U1103) OX=929439 GN=LMXM_25_1530 PE=4 SV=1	LMXM_25_1530	3.671	2	1	1	0	1	619	67.4	3.24	786
0.251315	-0.538692	-0.4201	-0.201238	-0.210035	0.128829	-0.220385	-0.0232763	-0.0290327	0	3.1191	2.7933	2.92236	2.45388	2.18772			0.660394	0.218578	1	-0.194977	FALSE		High	High	IsMasterProtein	-7.52553e+18	A4I849	Uncharacterized protein OS=Leishmania infantum OX=5671 GN=LINJ_32_2410 PE=4 SV=1	LINJ_32_2410	42.083	33	4	18	0	2	187	20.3	73.75	787
-0.143916	-0.00661469	-0.0792665	-0.123137	0	-0.105742	-0.0681648	-0.00744915	0.0411539	0.0591736	1.38246	1.62986	2.4339	2.21617	2.17888			0.616155	0.242016	1	-0.0543812	FALSE		High	High	IsMasterProtein	-7.52381e+18	A4HW84	Uncharacterized protein OS=Leishmania infantum OX=5671 GN=LINJ_14_1470 PE=4 SV=1	LINJ_14_1470	33.971	32	7	8	0	6	317	35.1	24.26	788
-0.381557	-0.301414	0.685271	0.777562	0.542864	0.0960684	0	0.846372	1.00841	0.587992	-0.744167	-0.791359	-0.858527	-0.920414	-0.640891			0.328186	0.469693	1	-0.243224	FALSE		High	High	IsMasterProtein	-7.51934e+18	E9B522	Coiled-coil domain-containing protein 6 OS=Leishmania mexicana (strain MHOM/GT/2001/U1103) OX=929439 GN=LMXM_33_2360 PE=4 SV=1	LMXM_33_2360	33.889	20	8	10	0	2	432	48	27.13	790
0	-0.0355864	-0.00123787	-0.322485	-0.0278635	-0.110289	0.0913725	0.0372105	-0.0454388	-0.114383	3.32134	3.38928	3.7732	3.26661	2.54507			0.280137	0.524641	1	-0.0491291	FALSE		High	High	IsMasterProtein	-7.519e+18	A4I5J5	Uncharacterized protein OS=Leishmania infantum OX=5671 GN=LINJ_30_1680 PE=4 SV=1	LINJ_30_1680	102.385	63	14	42	0	10	296	32.8	158.71	791
-0.000871658	-0.0626745	0	-0.470797	0.0829153	-0.206339	0.182427	-0.0658779	-0.277119	-0.333501	2.09698	2.3529	1.91196	2.71967	2.57051			0.142176	0.720815	1	0.0497963	FALSE		High	High	IsMasterProtein	-7.51691e+18	A4I1K6	Cilia- and flagella-associated protein 251 OS=Leishmania infantum OX=5671 GN=LINJ_25_1660 PE=4 SV=1	LINJ_25_1660	310.279	43	41	197	0	18	1250	135.2	754.97	792
-0.162732	-0.298117	-0.116231	-0.407073	0.0748024	-0.255462	0	-0.122149	0.008708	-0.207581	3.26982	3.23507	2.94484	2.57299	2.76821			0.287634	0.515663	1	-0.0665733	FALSE		High	High	IsMasterProtein	-7.51059e+18	A4I341	Putative heat shock protein DNAJ OS=Leishmania infantum OX=5671 GN=LINJ_27_2350 PE=3 SV=1	LINJ_27_2350	226.953	67	26	145	0	12	396	43.6	590.32	793
-0.0444336	-0.137944	0.0192471	-0.202272	0.195819	-0.0800343	-0.0578222	-0.0218716	0	-0.0256891	3.04858	3.03741	2.75786	2.32409	2.87708			0.0153893	0.965185	1	0.00316658	FALSE		High	High	IsMasterProtein	-7.51045e+18	A0A6L0XGG6	Cupin-like_domain_containing_protein_-_putative OS=Leishmania infantum OX=5671 GN=LINF_260017900 PE=4 SV=1	LINF_260017900	24.449	12	5	5	0	4	590	64.8	18.17	794
0.0840063	0.0789032	-0.00953388	-0.111859	0.0204659	-0.145734	-0.0566597	-0.164456	-0.11476	-0.10133	0	0.309483	0.315314	0.374962	0.212014			1.89885	0.0126226	1	0.128984	FALSE		High	High	IsMasterProtein	-7.5097e+18	E9AUM0	GRAM domain-containing protein OS=Leishmania mexicana (strain MHOM/GT/2001/U1103) OX=929439 GN=LMXM_20_0820 PE=4 SV=1	LMXM_20_0820	4.077	5	1	1	0	1	336	36.2	3.89	795
-0.342384	0.0692892	0.192986	0.558195	0.276063	0	-0.186107	0.557394	0.579123	0.287768	-0.758365	-1.02765	-0.946798	-0.618266	-0.571587			0.18141	0.658552	1	-0.096806	FALSE		High	High	IsMasterProtein	-7.50925e+18	E9AKG0	LSM domain-containing protein OS=Leishmania mexicana (strain MHOM/GT/2001/U1103) OX=929439 GN=LMXM_05_0540 PE=4 SV=1	LMXM_05_0540	14.603	23	2	4	0	1	137	14.2	15.74	796
0.10932	-0.293292	0.154945	-0.149588	0.18608	0	0.0841017	0.231749	-0.121677	-0.0490007	-0.488662	0.475352	-0.167593	0.429339	-0.297964			0.0901093	0.812626	1	-0.0275414	FALSE		High	High	IsMasterProtein	-7.50663e+18	E9AUG2	Exportin-1/Importin-beta-like domain-containing protein OS=Leishmania mexicana (strain MHOM/GT/2001/U1103) OX=929439 GN=LMXM_20_0220 PE=4 SV=1	LMXM_20_0220	11.185	3	2	3	0	2	949	101.3	10.97	797
0.64786	0.566163	0.420233	-0.188786	0.897847	0.176748	0.967181	0	0.116463	-0.568311	-1.89647	-1.91	-2.42087	-2.20054	-1.97716			0.506752	0.31135	1	0.330247	FALSE		High	High	IsMasterProtein	-7.50153e+18	E9AKQ0	EF-hand domain-containing protein OS=Leishmania mexicana (strain MHOM/GT/2001/U1103) OX=929439 GN=LMXM_06_0220 PE=4 SV=1	LMXM_06_0220	40.292	40	9	31	0	5	286	32.1	105.34	798
-0.0603151	-0.107962	-0.199733	-0.279628	0.0561562	-0.366033	0	-0.408771	0.165277	-0.106342	3.98382	3.70331	3.91208	3.27729	3.42969			0.0731105	0.845064	1	0.0248775	FALSE		High	High	IsMasterProtein	-7.50063e+18	A4ICJ2	Uncharacterized protein OS=Leishmania infantum OX=5671 GN=LINJ_36_2990 PE=4 SV=1	LINJ_36_2990	18.644	41	2	5	0	2	92	10.1	21.97	799
0.577411	0.774099	-0.0485029	0.354142	0	0.138232	-0.275145	0.15729	0.21458	0.656164	-1.32655	-1.21722	-1.49032	-1.24537	-1.27748			0.299559	0.501696	1	0.153205	FALSE		High	High	IsMasterProtein	-7.49848e+18	E9AXI8	MGT2 magnesium transporter OS=Leishmania mexicana (strain MHOM/GT/2001/U1103) OX=929439 GN=LMXM_25_1090 PE=3 SV=1	LMXM_25_1090	20.56	11	4	8	0	4	412	45.7	30.95	800
-0.18424	-0.297698	-0.226828	-0.0564404	-0.178166	0	-0.0880976	0.092165	-0.255489	0.0626326	1.09582	1.03285	2.02802	1.69229	0.918955			1.12215	0.0754829	1	-0.150917	FALSE		High	High	IsMasterProtein	-7.49739e+18	A4I4I8	Carnitine O-acetyltransferase, mitochondrial OS=Leishmania infantum OX=5671 GN=LINJ_29_1400 PE=3 SV=1	LINJ_29_1400	86.861	30	12	26	0	3	627	68.6	118	801
-0.191152	0.390965	0.173261	1.07274	-0.212608	0.422898	0	0.597392	0.618814	1.2052	-1.55873	-1.31726	-1.85639	-1.56302	-1.9608			0.492025	0.322088	1	-0.322219	FALSE		High	High	IsMasterProtein	-7.49371e+18	E9AYA4	NUC153 domain-containing protein OS=Leishmania mexicana (strain MHOM/GT/2001/U1103) OX=929439 GN=LMXM_26_1250 PE=4 SV=1	LMXM_26_1250	38.773	14	6	9	0	2	695	76	41.99	802
0.661483	0	-0.103889	-0.197694	-0.212246	0.461131	-0.167967	0.509215	-0.0231009	-0.0839996	0.514214	0.439974	0.19431	-0.245539	0.179719			0.202807	0.626892	1	-0.109525	FALSE		High	High	IsMasterProtein	-7.48465e+18	A4I2D7	Uncharacterized protein OS=Leishmania infantum OX=5671 GN=LINJ_26_2090 PE=4 SV=1	LINJ_26_2090	4.233	9	1	2	0	1	113	12.6	6.24	803
0.587755	0.591868	0.351784	-0.265175	0.884459	0.100143	0.901103	0	0.0984669	-0.471259	-1.07596	-1.11811	-1.48574	-1.11857	-1.23871			0.481758	0.329793	1	0.304448	FALSE		High	High	IsMasterProtein	-7.48266e+18	E9B005	Uncharacterized protein OS=Leishmania mexicana (strain MHOM/GT/2001/U1103) OX=929439 GN=LMXM_28_1860 PE=4 SV=1	LMXM_28_1860	39.122	43	8	42	0	3	288	33	127.58	804
0.497336	0.412855	-0.0924273	-0.290942	0.107166	-0.0717058	0.189152	-0.0270929	-0.0749369	-0.238354	0.588112	0.247118	0.204295	0	-0.0266695			0.487001	0.325836	1	0.171385	FALSE		High	High	IsMasterProtein	-7.47795e+18	E9AUV6	Aminoacylase OS=Leishmania mexicana (strain MHOM/GT/2001/U1103) OX=929439 GN=LMXM_20_1550 PE=3 SV=1	LMXM_20_1550	82.195	38	10	37	0	4	401	43.5	145.6	806
0.0413027	0.300116	0.138755	0.695659	-0.136621	0.12437	0	-0.144	0.249312	0.287697	-1.15204	-1.00004	-1.19317	-1.01407	-1.33446			0.269552	0.537586	1	0.104366	FALSE		High	High	IsMasterProtein	-7.47555e+18	E9AV66	Uncharacterized protein OS=Leishmania mexicana (strain MHOM/GT/2001/U1103) OX=929439 GN=LMXM_21_0875 PE=4 SV=1	LMXM_21_0875	60.258	11	10	12	0	3	1269	132.6	44.5	807
0.570463	0.578235	0.375868	-0.177708	0.869969	0.292439	1.05256	0.358965	0	-0.0908098	-1.82683	-1.73551	-2.02682	-1.83668	-1.84731			0.179051	0.662139	1	0.120735	FALSE		High	High	IsMasterProtein	-7.47408e+18	E9AZM2	Dynein heavy chain OS=Leishmania mexicana (strain MHOM/GT/2001/U1103) OX=929439 GN=LMXM_28_0610 PE=3 SV=1	LMXM_28_0610	1102.59	44	160	759	0	42	4231	476.9	2882.4	809
0.357662	0.737107	0	0.920324	0.00731945	0.624853	-0.0114508	-0.162777	0.631447	0.929231	-2.63258	-2.28129	-2.90971	-2.47233	-2.35654			0.00267162	0.993867	1	0.00222206	FALSE		High	High	IsMasterProtein	-7.47202e+18	E9B1S3	Uncharacterized protein OS=Leishmania mexicana (strain MHOM/GT/2001/U1103) OX=929439 GN=LMXM_30_1250 PE=4 SV=1	LMXM_30_1250	12.984	2	2	3	0	2	1090	117.2	14.08	810
0.0819025	0.0356903	-0.235492	-0.441192	0	-0.356673	-0.0143051	-0.1895	-0.394372	-0.23782	1.18506	2.2787	2.90899	2.58548	0.720798			0.493983	0.32064	1	0.126716	FALSE		High	High	IsMasterProtein	-7.47198e+18	A4HTA8	Phosphoacetylglucosamine mutase OS=Leishmania infantum OX=5671 GN=LINJ_07_0930 PE=3 SV=1	LINJ_07_0930	53.592	18	8	22	0	3	597	65.4	78.24	811
-0.109108	-0.219989	-0.0926781	-0.413492	0.0348272	0	0.202493	-0.133745	-0.264458	-0.12362	1.81654	1.46735	1.93219	1.63547	2.24701			0.395568	0.40219	1	-0.0962219	FALSE		High	High	IsMasterProtein	-7.46939e+18	A4IAA8	hydroxyacylglutathione hydrolase OS=Leishmania infantum OX=5671 GN=LINJ_34_3200 PE=3 SV=1	LINJ_34_3200	12.396	8	3	4	0	2	515	55.9	10.37	812
-0.490639	-0.0604048	0.0989895	0.135057	-0.227872	-0.33213	0.16528	0	0.0471401	0.10942	0.0677023	-0.155795	-0.0618801	-0.324029	0.160807			0.318687	0.48008	1	-0.106916	FALSE		High	High	IsMasterProtein	-7.46883e+18	A0A6L0XXN7	Ras-related_protein_RAB2B_-_putative OS=Leishmania infantum OX=5671 GN=LINF_320026400 PE=3 SV=1	LINF_320026400	44.324	54	10	16	0	10	211	23.2	57.22	813
0.708151	0.326354	0.0990677	-0.191547	0.772229	0.156521	0.323144	0.282595	0	-0.237319	-2.69471	-2.86588	-2.82524	-2.98325	-3.23366			0.540797	0.287875	1	0.237863	FALSE		High	High	IsMasterProtein	-7.46696e+18	E9AQK7	Amastin-like protein OS=Leishmania mexicana (strain MHOM/GT/2001/U1103) OX=929439 GN=LMXM_16_0490 PE=4 SV=1	LMXM_16_0490	14.183	8	1	4	0	1	206	22.3	10.07	814
0.599251	0.606177	0.314138	-0.102413	0.989463	0	0.912469	0.0816402	0.0751038	-0.111285	-2.07708	-2.02529	-2.36036	-2.0403	-2.22971			0.53193	0.293812	1	0.289738	FALSE		High	High	IsMasterProtein	-7.46425e+18	E9B5K2	IC97/Casc1 N-terminal domain-containing protein OS=Leishmania mexicana (strain MHOM/GT/2001/U1103) OX=929439 GN=LMXM_33_4070 PE=3 SV=1	LMXM_33_4070	158.546	44	28	109	0	14	689	79.3	393.7	816
-0.0350161	0	-0.121167	-0.495288	-0.148815	0.00297642	0.0586529	-0.0435781	-0.0583162	-0.269987	3.37166	3.03696	2.63952	2.73953	3.39057			0.425982	0.374989	1	-0.0980068	FALSE		High	High	IsMasterProtein	-7.46185e+18	A4IB73	non-specific serine/threonine protein kinase OS=Leishmania infantum OX=5671 GN=LINJ_35_1720 PE=3 SV=1	LINJ_35_1720	60.821	37	11	42	0	2	372	42.5	125.9	818
0.349538	0.065815	-0.126248	-0.152598	-0.125263	0.00695705	-0.143877	0.0564394	-0.211055	0.0714493	0	0.00438309	0.0416536	-0.129263	-0.044364			0.162976	0.687107	1	0.0462658	FALSE		High	High	IsMasterProtein	-7.46115e+18	E9AKY2	Kinesin OS=Leishmania mexicana (strain MHOM/GT/2001/U1103) OX=929439 GN=LMXM_06_1030 PE=3 SV=1	LMXM_06_1030	8.968	4	2	2	0	2	889	95.5	5.54	819
0.509825	0.145204	0.0722027	-0.0847797	0.49347	0.496611	0.389003	0.17765	0	-0.0202398	-0.876761	-0.876101	-0.927885	-0.808295	-0.649321			0.0416512	0.90855	1	0.0185795	FALSE		High	High	IsMasterProtein	-7.4601e+18	E9ANN6	PUB domain-containing protein OS=Leishmania mexicana (strain MHOM/GT/2001/U1103) OX=929439 GN=LMXM_11_0920 PE=4 SV=1	LMXM_11_0920	39.356	17	7	16	0	3	622	67.2	74.05	820
0.00368214	-0.222191	-0.0848513	-0.358603	0	-0.253034	0.0111275	-0.0827246	-0.247165	-0.178429	3.0655	3.36681	2.57207	3.48872	3.90718			0.07417	0.843005	1	0.0176521	FALSE		High	High	IsMasterProtein	-7.45397e+18	A0A6L0XRQ4	Dynein light chain OS=Leishmania infantum OX=5671 GN=LINF_360028700 PE=3 SV=1	LINF_360028700	41.525	55	5	46	0	3	129	14.7	175.21	821
0.0905485	-0.0389385	-0.283357	-0.319884	0	-0.111777	0.0651245	-0.18234	-0.26117	-0.281765	1.20639	1.58455	1.279	1.83261	1.85142			0.168465	0.678477	1	0.0440594	FALSE		High	High	IsMasterProtein	-7.44574e+18	A4I8V6	Uncharacterized protein OS=Leishmania infantum OX=5671 GN=LINJ_33_0970 PE=4 SV=1	LINJ_33_0970	88.335	21	13	21	0	12	1074	116.6	89.31	822
0.867167	1.14362	0.122351	0.642149	0.523515	0	0.784806	-0.628494	0.542082	-0.0109968	-2.4498	-2.42339	-3.15157	-2.84915	-3.06774			0.922807	0.119452	1	0.522282	FALSE		High	High	IsMasterProtein	-7.4452e+18	E9API2	Ubiquitin-conjugating enzyme-like protein OS=Leishmania mexicana (strain MHOM/GT/2001/U1103) OX=929439 GN=LMXM_13_1580 PE=1 SV=1	LMXM_13_1580	46.018	63	8	61	0	3	138	16	215.41	823
-0.0508442	-0.0613604	-0.022131	-0.360428	0.13123	-0.146824	0.426225	0	-0.101112	-0.166121	2.1383	1.94594	3.75817	3.05886	1.38494			0.225459	0.595032	1	-0.07514	FALSE		High	High	IsMasterProtein	-7.44511e+18	A0A6L0WJG2	Glycerol-3-phosphate dehydrogenase [NAD(+)] OS=Leishmania infantum OX=5671 GN=LINF_100011800 PE=3 SV=1	LINF_100011800	34.461	21	5	14	0	3	367	39.2	58.05	824
0.427431	0.412547	0.111372	0.00643349	0.130927	-0.121666	0.529511	0	0.203293	-0.200723	-1.01801	-0.939588	-0.715555	-0.583899	-0.873123			0.386497	0.410679	1	0.135659	FALSE		High	High	IsMasterProtein	-7.44377e+18	E9AV54	DUF4833 domain-containing protein OS=Leishmania mexicana (strain MHOM/GT/2001/U1103) OX=929439 GN=LMXM_21_0830 PE=4 SV=1	LMXM_21_0830	22.489	16	4	7	0	3	368	40.3	23.04	825
0.420847	0.159842	-0.239187	0.0884171	0.0298681	0.0329762	-0.0701685	0	0.213955	0.112624	-0.815158	-0.470864	-0.615583	-0.258599	-0.46233			0.108831	0.77834	1	0.0340801	FALSE		High	High	IsMasterProtein	-7.4434e+18	E9B596	Uncharacterized protein OS=Leishmania mexicana (strain MHOM/GT/2001/U1103) OX=929439 GN=LMXM_33_3070 PE=4 SV=1	LMXM_33_3070	27.966	11	4	8	0	4	633	70.3	30.88	826
NaN	NaN	NaN	NaN	NaN	NaN	NaN	NaN	NaN	NaN	NaN	NaN	NaN	NaN	NaN			NaN	#VALUE!	1	0	FALSE		High	High	IsMasterProtein	-7.44263e+18	E9AQV6	Paraflagellar rod protein 2C OS=Leishmania mexicana (strain MHOM/GT/2001/U1103) OX=929439 GN=LMXM_16_1430 PE=4 SV=1	LMXM_16_1430	431.802	65	60	1942	0	0	668	76.1	7049.06	827
0	-0.182872	-0.0924969	-0.216301	-0.120376	-0.107065	0.225032	-0.125111	0.22917	-0.0790224	2.77763	2.53016	2.50829	2.13946	2.32234			0.88395	0.130632	1	-0.15101	FALSE		High	High	IsMasterProtein	-7.44243e+18	A4HSS8	glutamine synthetase OS=Leishmania infantum OX=5671 GN=LINJ_06_0370 PE=3 SV=1	LINJ_06_0370	50.09	25	8	24	0	3	484	54.6	105.32	828
-0.0807438	0.157407	-0.0525532	-0.577574	0.318128	-0.451897	-0.422793	0	-0.61557	-0.430224	0.351836	0.352126	0.0131626	0.162169	0.543478			0.990551	0.1022	1	0.33703	FALSE		High	High	IsMasterProtein	-7.44206e+18	A4IBK4	Uncharacterized protein OS=Leishmania infantum OX=5671 GN=LINJ_35_3180 PE=4 SV=1	LINJ_35_3180	28.871	38	5	15	0	5	173	19.5	57.76	829
-0.328574	0	-0.312724	0.0690451	-0.228071	-0.190711	-0.310625	0.161466	0.0223646	0.296164	-0.888412	0.282921	0.602546	1.27349	-0.0974226			0.534636	0.291987	1	-0.155796	FALSE		High	High	IsMasterProtein	-7.44103e+18	E9B3H7	GIPL galf transferase OS=Leishmania mexicana (strain MHOM/GT/2001/U1103) OX=929439 GN=LMXM_31_3990 PE=3 SV=1	LMXM_31_3990	3.828	2	1	2	0	1	588	67	6.14	830
-0.240965	-0.375384	0	-0.536457	-0.100987	-0.394839	-0.155389	-0.0621758	0.0379314	0.203951	1.36549	3.97857	4.29203	2.53955	1.11176			0.62519	0.237034	1	-0.176654	FALSE		High	High	IsMasterProtein	-7.4407e+18	A0A6L0XQD1	Hypothetical_protein_-_conserved OS=Leishmania infantum OX=5671 GN=LINF_310005700 PE=4 SV=1	LINF_310005700	21.65	26	5	11	0	1	231	25.6	26.65	831
0.206894	0.00726223	-0.163338	-0.392147	-0.0773401	0	-0.00356197	-0.257469	-0.252981	-0.46207	2.02976	2.4357	2.5749	2.26827	1.51742			0.374414	0.422266	1	0.111483	FALSE		High	High	IsMasterProtein	-7.44038e+18	E9AGF3	Serine/threonine-protein phosphatase OS=Leishmania infantum OX=5671 GN=LINJ.12.0610 PE=3 SV=1	LINJ.12.0610	100.73	25	21	51	0	6	961	109.7	159.86	832
-0.432334	-0.309437	0.138982	-0.611323	0	-0.385856	0.106819	-0.0962725	-0.301398	-0.556166	2.52745	1.92529	1.96936	1.8854	2.70768			0.00706564	0.983862	1	0.00375214	FALSE		High	High	IsMasterProtein	-7.43982e+18	A4IA62	Ubiquitin-related modifier 1 homolog OS=Leishmania infantum OX=5671 GN=LINJ_34_2690 PE=3 SV=1	LINJ_34_2690	5.722	13	1	2	0	1	103	11	9.09	833
0.60047	0.531009	0.132349	-0.216562	0.846763	0.236515	0.939404	0.00904655	0	-0.168218	-1.72145	-1.71718	-2.07136	-1.85095	-1.75378			0.271508	0.535171	1	0.175456	FALSE		High	High	IsMasterProtein	-7.43855e+18	E9AU38	Cilia- and flagella-associated protein 206 OS=Leishmania mexicana (strain MHOM/GT/2001/U1103) OX=929439 GN=LMXM_36_6030 PE=3 SV=1	LMXM_36_6030	543.669	36	71	341	0	43	2336	259.8	1391.78	834
-0.160427	0.23136	0.072588	0.137056	-0.359809	0.0474205	0.0237856	0.220852	0	0.640603	-0.542947	-0.692918	-1.26293	-0.890904	-0.4688			0.611431	0.244663	1	-0.202378	FALSE		High	High	IsMasterProtein	-7.43789e+18	E9AUD4	Uncharacterized protein OS=Leishmania mexicana (strain MHOM/GT/2001/U1103) OX=929439 GN=LMXM_36_6970 PE=4 SV=1	LMXM_36_6970	13.758	15	3	5	0	3	298	34.3	14.69	835
-0.036725	-0.0410538	0.298846	-0.0285044	0.371113	-0.137553	0.061327	0.34304	0.0036974	-0.0972652	-0.118841	0	-0.0626993	0.433681	0.496858			0.260636	0.548737	0.998166	0.0780861	FALSE		High	High	IsMasterProtein	-7.43741e+18	E9ANV7	SAC3/GANP/THP3 conserved domain-containing protein OS=Leishmania mexicana (strain MHOM/GT/2001/U1103) OX=929439 GN=LMXM_12_0300 PE=4 SV=1	LMXM_12_0300	7.846	1	2	3	0	2	1886	202.5	10.36	836
0.157718	0	-0.703182	-0.108285	-0.40396	0.0668001	-0.0475826	-0.576365	-0.122312	-0.125589	0.965919	0.602211	1.10618	0.539982	0.7074			0.0994097	0.795409	1	-0.0505322	FALSE		High	High	IsMasterProtein	-7.43641e+18	A4HZV5	cytochrome-b5 reductase OS=Leishmania infantum OX=5671 GN=LINJ_22_0590 PE=3 SV=1	LINJ_22_0590	26.485	22	6	20	0	2	289	32	64.34	837
NaN	NaN	NaN	NaN	NaN	NaN	NaN	NaN	NaN	NaN	NaN	NaN	NaN	NaN	NaN			NaN	#VALUE!	1	0	FALSE		High	High	IsMasterProtein	-7.43606e+18	E9AVF4	BAR domain-containing protein OS=Leishmania mexicana (strain MHOM/GT/2001/U1103) OX=929439 GN=LMXM_21_1600 PE=4 SV=1	LMXM_21_1600	4.888	5	1	1	0	1	247	28.1	4.11	838
0.533016	0.667417	0.185316	0.299221	-0.0407438	0.113234	0.787957	0	0.119446	-0.051116	-2.04577	-2.06618	-2.32066	-2.13667	-1.94857			0.28995	0.51292	1	0.134941	FALSE		High	High	IsMasterProtein	-7.43159e+18	E9ARB4	ubiquitinyl hydrolase 1 OS=Leishmania mexicana (strain MHOM/GT/2001/U1103) OX=929439 GN=LMXM_17_1400 PE=4 SV=1	LMXM_17_1400	54.165	36	7	26	0	4	270	30.4	118.59	839
0.834427	0.83134	0.00725937	0	0.328103	0.559881	0.89519	-0.0450974	0.0758953	-0.0573416	-1.30852	-1.28553	-1.10407	-1.30739	-1.23059			0.168872	0.677841	1	0.11452	FALSE		High	High	IsMasterProtein	-7.43119e+18	E9ALQ7	ABC transporter domain protein OS=Leishmania mexicana (strain MHOM/GT/2001/U1103) OX=929439 GN=LMXM_08_29_1640 PE=4 SV=1	LMXM_08_29_1640	21.211	10	4	10	0	4	463	49.8	31.76	840
0	-0.0319223	0.639297	0.74724	0.360765	0.114168	-0.300868	0.660967	0.456329	0.568263	-1.3682	-1.36732	-1.13199	-1.16371	-1.27562			0.0654536	0.860095	1	0.0433041	FALSE		High	High	IsMasterProtein	-7.43115e+18	E9B3C0	Chloride channel protein OS=Leishmania mexicana (strain MHOM/GT/2001/U1103) OX=929439 GN=LMXM_31_3370 PE=3 SV=1	LMXM_31_3370	6.661	1	1	1	0	1	884	97.1	3.66	841
-0.124294	-0.0794477	-0.0570583	0.0979176	-0.0739031	0	-0.401923	0.0253277	-0.0306835	0.266484	-0.0176439	0.164237	1.04863	0.995276	0.248919			0.0603693	0.870223	1	-0.0191982	FALSE		High	High	IsMasterProtein	-7.43073e+18	A0A6L0XTM2	Phosphoglycan_beta_1_-2_arabinosyltransferase_-_(SCA_like) OS=Leishmania infantum OX=5671 GN=LINF_340010700 PE=4 SV=1	LINF_340010700	8.705	4	3	3	0	3	901	100.5	6.72	842
-0.25985	0.0038271	0.19239	0.392042	0.461215	0	-0.211432	0.356613	0.436752	0.306973	-0.915509	-1.09506	-0.428402	-0.787072	-0.547176			0.0387269	0.914688	1	-0.0198563	FALSE		High	High	IsMasterProtein	-7.42353e+18	A4ICF3	Putative acid phosphatase OS=Leishmania infantum OX=5671 GN=LINJ_36_2600 PE=3 SV=1	LINJ_36_2600	15.38	7	3	5	0	3	445	51.3	15.57	844
0.0186558	-0.0352039	0	0.571536	0.320947	0.164422	0.261737	-0.114558	0.745978	0.297527	-0.310432	-0.281552	-0.410744	-0.181343	-0.86006			0.212374	0.613234	1	-0.0958344	FALSE		High	High	IsMasterProtein	-7.42321e+18	E9B6U5	Elongation factor 1-alpha OS=Leishmania mexicana (strain MHOM/GT/2001/U1103) OX=929439 GN=LMXM_34_4150 PE=3 SV=1	LMXM_34_4150	48.477	16	8	17	0	1	645	70.4	64.75	845
0.44837	0.585944	0.0605431	0.0626106	0.365817	0	0.800242	-0.131929	0.355474	-0.0981569	-0.050416	-0.123961	-0.261757	-0.446292	-0.511133			0.239043	0.576709	1	0.119531	FALSE		High	High	IsMasterProtein	-7.42183e+18	E9AGU0	Phosphoglycerate kinase OS=Leishmania infantum OX=5671 GN=PGKB PE=3 SV=1	PGKB	140.939	57	19	82	0	2	417	44.9	290.08	846
0.785753	0.873111	0.0367126	0.23311	0.0843973	0.284595	-0.0384893	0	-0.0269947	0.021533	-1.67685	-1.46323	-1.68158	-1.55901	-1.54947			1.01984	0.095535	1	0.354488	FALSE		High	High	IsMasterProtein	-7.41463e+18	E9AYP0	Paraquat-inducible protein A OS=Leishmania mexicana (strain MHOM/GT/2001/U1103) OX=929439 GN=LMXM_26_2590 PE=4 SV=1	LMXM_26_2590	21.678	7	4	10	0	4	823	88.5	47.72	847
0.780447	0.710301	0.500448	-0.128902	0.920653	0.549946	1.08563	0.508488	0	-0.0686827	-1.45552	-1.21968	-0.816818	-1.0387	-1.5533			0.203235	0.626275	1	0.141513	FALSE		High	High	IsMasterProtein	-7.41335e+18	E9AU95	Dynein regulatory complex protein 1 C-terminal domain-containing protein OS=Leishmania mexicana (strain MHOM/GT/2001/U1103) OX=929439 GN=LMXM_36_6590 PE=3 SV=1	LMXM_36_6590	214.96	50	28	148	0	13	648	75.5	444.45	848
0.478451	0.347541	0.185816	0	-0.0534792	0.168121	0.395768	0.282915	0.00553513	-0.274459	-1.20977	-1.19117	-1.44106	-1.06141	-1.4076			0.19693	0.635434	1	0.0760895	FALSE		High	High	IsMasterProtein	-7.41294e+18	E9AZM3	non-specific serine/threonine protein kinase OS=Leishmania mexicana (strain MHOM/GT/2001/U1103) OX=929439 GN=LMXM_28_0620 PE=4 SV=1	LMXM_28_0620	66.672	12	13	30	0	3	1315	143.5	103.76	849
0	0.0543699	-0.0990791	-0.328077	-0.14	-0.202633	-0.049859	-0.103207	0.0970554	-0.306371	3.61038	3.42559	3.95767	3.59859	3.33205			0.038444	0.915284	1	0.0104454	FALSE		High	High	IsMasterProtein	-7.40922e+18	A0A6L0X269	Acyl_CoA_binding_protein_-_putative OS=Leishmania infantum OX=5671 GN=LINF_170012700 PE=4 SV=1	LINF_170012700	32.944	65	6	22	0	3	96	10.6	88.52	850
0.34625	0	-0.168736	-0.361777	-0.078846	-0.0168905	0.0350609	-0.243083	-0.192677	-0.311512	1.16421	1.26879	1.43248	1.03221	1.12525			0.295013	0.506975	1	0.0931984	FALSE		High	High	IsMasterProtein	-7.40736e+18	A0A6L0X229	Serine/threonine-protein kinase PLK OS=Leishmania infantum OX=5671 GN=LINF_170013700 PE=3 SV=1	LINF_170013700	11.507	5	2	2	0	1	701	78	7.09	851
-0.0773792	-0.198762	0.0178204	-0.457447	-0.0261946	-0.29969	0.00246334	0	-0.367487	-0.46807	1.37306	1.2572	2.49242	1.97966	2.01811			0.250693	0.561445	0.99862	0.0781643	FALSE		High	High	IsMasterProtein	-7.40695e+18	A4ICH2	Dihydrolipoamide acetyltransferase component of pyruvate dehydrogenase complex OS=Leishmania infantum OX=5671 GN=LINJ_36_2790 PE=3 SV=1	LINJ_36_2790	85.06	40	14	42	0	9	463	48.6	150.62	852
-0.844721	-0.784862	-0.676245	0.0887337	-0.477258	-0.663315	-0.873054	-0.44183	0	0.0678625	0.738578	0.542188	1.12518	0.701112	0.359924			0.262122	0.546863	1	-0.156803	FALSE		High	High	IsMasterProtein	-7.40607e+18	A4I511	Rubisco LSMT substrate-binding domain-containing protein OS=Leishmania infantum OX=5671 GN=LINJ_30_0160 PE=4 SV=1	LINJ_30_0160	13.952	7	3	5	0	1	614	67.9	10.43	853
-0.300303	0.0365648	0.181749	0.0809555	0.179849	0	0.258792	0.152641	-0.0263462	0.0544424	-0.92287	-0.725385	-0.942501	-0.750236	-0.807076			0.203095	0.626477	1	-0.0521427	FALSE		High	High	IsMasterProtein	-7.40313e+18	E9APG2	Transmembrane 9 superfamily member OS=Leishmania mexicana (strain MHOM/GT/2001/U1103) OX=929439 GN=LMXM_13_1380 PE=3 SV=1	LMXM_13_1380	10.825	7	4	6	0	3	589	66.6	11.37	854
0.269669	-0.17393	0.0603371	-0.357067	0.0618086	0.0969372	0.190104	0.0602665	-0.547476	-0.506354	-0.0720797	-0.23895	0	-0.212834	0.0282726			0.243044	0.571421	1	0.113468	FALSE		High	High	IsMasterProtein	-7.40281e+18	E9AZ16	Intraflagellar transport protein IFT88 OS=Leishmania mexicana (strain MHOM/GT/2001/U1103) OX=929439 GN=LMXM_27_1130 PE=4 SV=1	LMXM_27_1130	196.103	36	29	82	0	2	811	91	317.56	855
0.439051	0.258132	0.00407791	-0.240761	0.925252	0.128378	0.765586	0	0.153013	-0.141816	-2.53615	-2.46577	-2.92488	-2.66095	-2.72125			0.146915	0.712992	1	0.0961182	FALSE		High	High	IsMasterProtein	-7.40254e+18	E9AYV3	Radial spoke protein 3 OS=Leishmania mexicana (strain MHOM/GT/2001/U1103) OX=929439 GN=LMXM_27_0520 PE=3 SV=1	LMXM_27_0520	159.936	60	21	134	0	5	358	42.1	461.72	856
0.359488	0.464588	0.0744905	0.395635	0.137207	-0.051919	0.12863	-0.216903	0.0967188	0	-1.7842	-1.80927	-2.57594	-2.0196	-1.9318			1.77757	0.016689	1	0.294976	FALSE		High	High	IsMasterProtein	-7.3961e+18	E9AWC4	Swiss Army Knife RNA repair protein HAD domain-containing protein OS=Leishmania mexicana (strain MHOM/GT/2001/U1103) OX=929439 GN=LMXM_23_1065 PE=4 SV=1	LMXM_23_1065	23.645	14	5	6	0	5	539	58.3	21.3	857
-0.336852	0.0669823	0.137563	0.967008	0.670536	0.40882	-0.0863113	-0.214875	0.856154	0	-0.817383	-1.12509	0.361699	-0.048748	-1.21713			0.136641	0.730061	1	0.10829	FALSE		High	High	IsMasterProtein	-7.39575e+18	E9AG24	2-aminoethylphosphonate:pyruvateaminotransferas e-like protein OS=Leishmania infantum OX=5671 GN=LINJ_03_0040 PE=3 SV=1	LINJ_03_0040	15.917	10	4	6	0	2	381	41.8	17.99	858
0	-0.0204496	-0.326694	-0.280621	-0.184974	-0.319376	0.0352983	-0.414516	0.0553055	-0.349378	0.84611	0.622235	0.767246	0.280143	0.404461			0.111766	0.773098	1	0.0359856	FALSE		High	High	IsMasterProtein	-7.39449e+18	A0A6L0XCR9	RWD_domain-containing_protein OS=Leishmania infantum OX=5671 GN=LINF_200010800 PE=4 SV=1	LINF_200010800	41.247	53	8	18	0	3	232	25.9	73.72	859
0.997454	1.00257	0	0.165113	0.554727	0.282038	0.775405	-0.296223	0.582848	-0.0788603	-2.90683	-3.0659	-3.8629	-3.80898	-3.73777			0.467577	0.34074	1	0.290931	FALSE		High	High	IsMasterProtein	-7.39228e+18	E9ATH3	Adenosylhomocysteinase OS=Leishmania mexicana (strain MHOM/GT/2001/U1103) OX=929439 GN=LMXM_36_3910 PE=3 SV=1	LMXM_36_3910	218.965	64	29	273	0	2	437	47.8	1053.34	860
0.773085	0.565106	0.526386	-0.213329	0.897161	0.445742	0.972007	0.362667	0	-0.150086	-1.16373	-1.28391	-1.29609	-1.14177	-1.19404			0.281504	0.522994	1	0.183616	FALSE		High	High	IsMasterProtein	-7.392e+18	E9B708	AMP deaminase OS=Leishmania mexicana (strain MHOM/GT/2001/U1103) OX=929439 GN=LMXM_34_4800 PE=3 SV=1	LMXM_34_4800	221.32	27	29	124	0	8	1474	167.2	444.63	861
-0.479321	-0.141422	0.153638	0.20337	0.0843735	-0.07129	0.0280476	0.509631	0.0598955	0.306288	-0.401352	-0.478861	-0.391549	0	-0.0387621			0.59698	0.252942	1	-0.202387	FALSE		High	High	IsMasterProtein	-7.39048e+18	E9ATK2	UDP-N-acetylglucosamine--dolichyl-phosphate N-acetylglucosaminephosphotransferase OS=Leishmania mexicana (strain MHOM/GT/2001/U1103) OX=929439 GN=LMXM_36_4180 PE=3 SV=1	LMXM_36_4180	13.982	10	4	9	0	4	466	51.3	22.25	862
0.729607	0.962968	0.394094	0.255707	0.488149	0	0.79226	-0.219324	0.447701	-0.269378	-2.46943	-2.48854	-2.95046	-2.67437	-2.80934			0.915783	0.1214	1	0.415853	FALSE		High	High	IsMasterProtein	-7.38965e+18	E9AQN5	Transaldolase OS=Leishmania mexicana (strain MHOM/GT/2001/U1103) OX=929439 GN=LMXM_16_0760 PE=3 SV=1	LMXM_16_0760	110.713	45	14	188	0	8	330	37	783.09	863
-0.0420132	0.0778666	0	-0.19726	-0.166698	-0.157698	0.18541	-0.10475	-0.173584	-0.27563	2.64904	1.83713	2.2907	1.80961	1.74389			0.166172	0.682068	1	0.0396294	FALSE		High	High	IsMasterProtein	-7.38835e+18	A4HUZ7	START domain-containing protein OS=Leishmania infantum OX=5671 GN=LINJ_11_0880 PE=4 SV=1	LINJ_11_0880	53.939	32	11	28	0	7	413	46.6	99.27	865
0.115199	0	0.165944	0.263833	0.182413	0.0247488	-0.0660114	-0.0411654	0.225104	0.187077	-0.527275	-0.386202	-0.267781	-0.185768	-0.0866137			0.506335	0.311648	0.998264	0.0795273	FALSE		High	High	IsMasterProtein	-7.38762e+18	E9ALG3	Uncharacterized protein OS=Leishmania mexicana (strain MHOM/GT/2001/U1103) OX=929439 GN=LMXM_08_29_2610 PE=4 SV=1	LMXM_08_29_2610	34.662	11	6	10	0	6	720	77.7	30.64	866
-0.518147	-0.604108	1.80208	2.8055	1.47341	0.758741	0	2.60506	2.37274	2.71655	-0.225163	-0.429385	-1.16905	-0.508193	-0.329123			0.352373	0.44425	1	-0.69887	FALSE		High	High	IsMasterProtein	-7.38555e+18	E9B360	RNA-binding protein OS=Leishmania mexicana (strain MHOM/GT/2001/U1103) OX=929439 GN=LMXM_31_2810 PE=4 SV=1	LMXM_31_2810	13.543	4	1	1	0	1	448	51	7.14	867
-1.30501	0.0695372	0.301636	0.18833	0.854293	-0.52463	0.812137	0	0.575274	0.403096	-1.87277	-1.73022	-1.77276	-2.00887	-2.32923			0.219161	0.603725	1	-0.231418	FALSE		High	High	IsMasterProtein	-7.38086e+18	E9AJG7	Calcium/potassium channel (CAKC) OS=Leishmania mexicana (strain MHOM/GT/2001/U1103) OX=929439 GN=LMXM_01_0810 PE=4 SV=1	LMXM_01_0810	5.197	3	3	6	0	3	1033	115.1	10.12	868
0.0937223	0.375656	0.300685	0.278535	-0.153796	0	0.103328	0.0203695	0.152192	-0.145441	-0.254235	-0.00569153	-0.242665	-0.201593	-0.344225			0.710461	0.194778	1	0.152871	FALSE		High	High	IsMasterProtein	-7.38059e+18	E9AL73	Nucleoplasmin-like domain-containing protein OS=Leishmania mexicana (strain MHOM/GT/2001/U1103) OX=929439 GN=LMXM_07_0610 PE=4 SV=1	LMXM_07_0610	5.938	17	1	1	0	1	195	20	5.63	869
-0.434022	-0.338137	0.129865	-0.35267	0	-0.355351	0.3095	-0.140677	-0.210032	-0.528439	1.14605	0.708471	1.04244	0.904238	0.90783			0.0270684	0.939575	1	-0.0139927	FALSE		High	High	IsMasterProtein	-7.37977e+18	A4HUP4	DUF1861 family protein OS=Leishmania infantum OX=5671 GN=LINJ_10_1430 PE=4 SV=1	LINJ_10_1430	46.168	36	6	13	0	1	311	34.8	52.11	870
0.846554	0.632539	0.0148678	0	0.112918	0.424444	0.410233	-0.236849	0.167135	-0.367522	-1.39114	-1.37779	-1.56077	-1.11763	-1.60017			0.465353	0.342489	1	0.241887	FALSE		High	High	IsMasterProtein	-7.37854e+18	E9ARQ2	RING-type domain-containing protein OS=Leishmania mexicana (strain MHOM/GT/2001/U1103) OX=929439 GN=LMXM_18_1150 PE=4 SV=1	LMXM_18_1150	17.455	20	5	15	0	1	360	39.4	38.37	871
0.66976	-0.26432	-0.141976	-0.400691	-0.254591	0	-0.34489	0.147881	-0.488722	-0.327141	0.815026	2.04556	3.1391	2.38621	1.07002			0.224462	0.596401	1	0.124211	FALSE		High	High	IsMasterProtein	-7.37624e+18	A0A6L0XI32	DNA topoisomerase 2 OS=Leishmania infantum OX=5671 GN=LINF_280029600 PE=3 SV=1	LINF_280029600	58.959	9	11	17	0	1	1497	168.3	56.74	872
0.19153	0.397351	-0.184937	-0.0806656	0.0399027	0.049078	0.532208	-0.0701599	-0.450689	-0.298804	-0.0564699	-0.362102	0.728573	0.243634	0			0.251966	0.559802	1	0.12031	FALSE		High	High	IsMasterProtein	-7.3711e+18	A4I111	Putative 3-oxoacyl-(Acyl-carrier protein) reductase OS=Leishmania infantum OX=5671 GN=LINJ_24_2110 PE=3 SV=1	LINJ_24_2110	10.28	18	3	4	0	2	259	27	12.04	873
0.544481	0.55416	0.218773	-0.129164	0.872903	0.298201	0.956422	0.0210686	0	-0.0409517	-0.844113	-0.790654	-1.25042	-1.04016	-0.893354			0.27404	0.532059	1	0.165283	FALSE		High	High	IsMasterProtein	-7.36615e+18	E9AQZ0	Cilia- and flagella-associated protein 206 OS=Leishmania mexicana (strain MHOM/GT/2001/U1103) OX=929439 GN=LMXM_17_0150 PE=3 SV=1	LMXM_17_0150	91.98	49	15	57	0	8	390	41.6	189.75	874
0.951742	0.685512	-0.199755	0.171024	0.0774813	0.338827	0.398784	-0.134123	0	0.153905	-1.87029	-1.79221	-2.21792	-2.18454	-1.77946			0.348842	0.447876	1	0.185722	FALSE		High	High	IsMasterProtein	-7.35815e+18	E9AQW1	Uncharacterized protein OS=Leishmania mexicana (strain MHOM/GT/2001/U1103) OX=929439 GN=LMXM_16_1480 PE=4 SV=1	LMXM_16_1480	78.763	21	12	26	0	8	639	69.6	105.77	875
0.0389881	0.0481195	-0.396383	0	-0.453811	-0.200985	-0.15026	-0.494112	-0.19438	-0.139808	0.815621	0.658107	0.0548077	0.338593	0.934795			0.268555	0.538822	0.998708	0.0832916	FALSE		High	High	IsMasterProtein	-7.35413e+18	E9AMF4	Amastin-like protein OS=Leishmania mexicana (strain MHOM/GT/2001/U1103) OX=929439 GN=LMXM_08_0760 PE=4 SV=1	LMXM_08_0760	2.391	4	1	1	0	1	257	28	2.31	876
0.146947	0.19071	-0.286002	-0.17574	-0.210546	-0.269225	0	-0.404527	-0.21823	-0.586443	0.751146	0.619225	0.86877	0.368704	0.386567			0.863413	0.136958	1	0.228759	FALSE		High	High	IsMasterProtein	-7.35345e+18	A4HY00	proline--tRNA ligase OS=Leishmania infantum OX=5671 GN=LINJ_18_1230 PE=3 SV=1	LINJ_18_1230	198.458	56	31	95	0	5	722	80.5	392.18	877
-0.0893974	-0.349931	-0.0588531	-0.0641193	-0.102668	0.0132332	-0.122241	0	0.113319	-0.235324	1.36873	1.45755	2.26134	2.1163	1.70107			0.49772	0.317893	1	-0.0867912	FALSE		High	High	IsMasterProtein	-7.35232e+18	A0A6L0XV17	Hypothetical_protein_-_conserved OS=Leishmania infantum OX=5671 GN=LINF_290021000 PE=4 SV=1	LINF_290021000	14.386	2	2	3	0	2	1379	151.1	9.63	878
0.083354	0	0.346627	0.0337763	-0.150356	0.0482588	0.117456	0.0923166	-0.0157919	0.0456104	-0.637562	-0.548115	-0.609773	-0.417652	-0.560603			0.0208781	0.953064	1	0.00511017	FALSE		High	High	IsMasterProtein	-7.35209e+18	A4I0B9	Putative mitochondrial DNA primase OS=Leishmania infantum OX=5671 GN=PRI1 PE=3 SV=1	PRI1	14.067	5	3	3	0	1	684	74.8	11.88	879
0.274082	0.489177	0	0.158037	0.0651026	0.0413284	0.395406	-0.0357456	-0.142319	0.0543146	-1.53265	-1.33751	-1.71067	-1.4822	-1.37078			0.505416	0.312309	1	0.134683	FALSE		High	High	IsMasterProtein	-7.34931e+18	E9ALH4	MIT domain-containing protein 1 OS=Leishmania mexicana (strain MHOM/GT/2001/U1103) OX=929439 GN=LMXM_08_29_2500 PE=3 SV=1	LMXM_08_29_2500	76.739	33	13	35	0	5	445	50	130.47	880
0.200623	0.106984	-0.354336	0	0.0639029	0.472519	0.385901	0.226025	-0.121447	0.210376	-0.781556	-0.795482	-1.16887	-1.16315	-1.08466			0.86793	0.135541	1	-0.23124	FALSE		High	High	IsMasterProtein	-7.34473e+18	E9AM98	Uncharacterized protein OS=Leishmania mexicana (strain MHOM/GT/2001/U1103) OX=929439 GN=LMXM_08_0190 PE=4 SV=1	LMXM_08_0190	5.843	2	1	2	0	1	959	103.9	8.5	882
0.159799	0.100071	-0.0141592	0.0336752	-0.0464458	0.178229	0.103384	0.0168715	0.0184526	0	-0.38081	-0.396923	-0.435813	-0.383928	-0.308314			0.125896	0.748348	1	-0.0167995	FALSE		High	High	IsMasterProtein	-7.34331e+18	E9AT35	Related to multifunctional cyclin-dependent kinase pho85-like protein OS=Leishmania mexicana (strain MHOM/GT/2001/U1103) OX=929439 GN=LMXM_36_2580 PE=4 SV=1	LMXM_36_2580	42.444	12	8	11	0	5	991	107.8	38.89	883
0.0855722	-0.0771465	-0.0396357	-0.276988	0	-0.0211954	0.175781	-0.14141	-0.11794	-0.112255	2.66383	3.24663	2.66092	3.65773	3.04255			0.0790919	0.833505	1	-0.0182358	FALSE		High	High	IsMasterProtein	-7.3431e+18	A0A6L0WLI5	Adenosine_monophosphate_deaminase_-_putative OS=Leishmania infantum OX=5671 GN=LINF_040007900 PE=3 SV=1	LINF_040007900	213.181	25	35	91	0	16	1976	213.1	340.02	884
0	0.00156116	0.327883	-0.41848	-0.121337	-0.184608	0.235023	0.280085	-0.464317	-0.443126	0.306571	-0.2725	-0.16136	0.028409	0.430565			0.140432	0.723715	1	0.0733143	FALSE		High	High	IsMasterProtein	-7.34083e+18	E9AXT1	Protein kinase domain-containing protein OS=Leishmania mexicana (strain MHOM/GT/2001/U1103) OX=929439 GN=LMXM_25_1990 PE=3 SV=1	LMXM_25_1990	6.282	5	2	4	0	1	574	61.1	10.26	885
-0.301564	-0.291201	0.116958	-0.204972	0	-0.305636	-0.112801	0.152167	-0.130904	-0.133482	2.29887	2.1603	2.69758	1.98662	1.5745			0.100328	0.793729	1	-0.0300247	FALSE		High	High	IsMasterProtein	-7.34015e+18	A4ICJ6	Cilia- and flagella-associated protein 36 OS=Leishmania infantum OX=5671 GN=LINJ_36_1460 PE=3 SV=1	LINJ_36_1460	132.012	36	15	38	0	13	450	48.3	173.28	886
-0.0958328	0.197339	0	0.269796	-0.036891	0.0261955	-0.0179949	0.174889	0.0746841	0.41925	-0.361672	-0.361741	0.0682373	-0.1524	-0.248541			0.273324	0.532937	1	-0.0685223	FALSE		High	High	IsMasterProtein	-7.3394e+18	A0A6L0XS68	Acyl carrier protein OS=Leishmania infantum OX=5671 GN=LINF_270008000 PE=3 SV=1	LINF_270008000	27.354	25	4	26	0	4	150	16.7	89.15	887
0	-0.00475407	0.0991116	-0.206297	0.131722	-0.0945511	-0.0937796	-0.0576038	-0.146017	-0.000658989	3.22857	3.16168	2.54445	2.77102	3.34116			0.6351	0.231686	0.997757	0.0824787	FALSE		High	High	IsMasterProtein	-7.33757e+18	A0A6L0WNU0	Hypothetical_protein_-_conserved OS=Leishmania infantum OX=5671 GN=LINF_100013000 PE=4 SV=1	LINF_100013000	35.148	10	5	11	0	3	756	81.2	44.88	888
-0.00900364	0.0593224	-0.0814524	-0.00524426	0	-0.086627	0.101971	-0.131431	-0.0203753	-0.0428104	1.99754	2.21703	3.48601	3.03378	2.33334			0.263216	0.545486	1	0.0285789	FALSE		High	High	IsMasterProtein	-7.33398e+18	A0A6L0XNH1	peptidylprolyl isomerase OS=Leishmania infantum OX=5671 GN=LINF_220020400 PE=4 SV=1	LINF_220020400	42.23	55	6	29	0	2	111	11.8	129.3	889
-0.669922	-0.759686	1.72208	-1.16112	-0.484612	-0.472527	0.0737581	2.13288	-0.770199	-0.739888	1.23925	0.606442	0.13965	0.0705919	0			0.165355	0.683352	1	-0.315456	FALSE		High	High	IsMasterProtein	-7.33366e+18	A4HZC4	Uncharacterized protein OS=Leishmania infantum OX=5671 GN=LINJ_21_1510 PE=4 SV=1	LINJ_21_1510	37.279	11	7	17	0	1	835	91.3	67.6	890
-0.007411	-0.0944195	-0.260732	-0.16575	0.210379	-0.168847	0	-0.274457	0.107383	-0.02384	3.61611	3.80394	3.22846	4.27033	4.1159			0.0277154	0.938177	1	0.00836563	FALSE		High	High	IsMasterProtein	-7.33125e+18	A4I3H2	Uncharacterized protein OS=Leishmania infantum OX=5671 GN=LINJ_28_1040 PE=4 SV=1	LINJ_28_1040	26.646	54	5	21	0	2	126	14.6	69.51	891
-0.0593987	-0.0181017	0.310801	0.101751	0.037818	0.0261421	0.0747194	-0.124928	-0.0794506	0.00213337	-0.618423	-0.444629	0	0.0537004	-0.511793			0.623686	0.237856	1	0.0948505	FALSE		High	High	IsMasterProtein	-7.32926e+18	E9B333	HD/PDEase domain-containing protein OS=Leishmania mexicana (strain MHOM/GT/2001/U1103) OX=929439 GN=LMXM_31_2540 PE=4 SV=1	LMXM_31_2540	8.425	6	3	4	0	3	673	75.1	7.59	892
0.349455	0.395402	0.167999	-0.250607	0.730741	0.122272	0.956182	0.0240536	0	-0.328914	-2.3314	-2.31883	-2.76043	-2.53385	-2.53119			0.183152	0.655915	1	0.123879	FALSE		High	High	IsMasterProtein	-7.32833e+18	E9ATU5	CCDC81 HU domain-containing protein OS=Leishmania mexicana (strain MHOM/GT/2001/U1103) OX=929439 GN=LMXM_36_5110 PE=4 SV=1	LMXM_36_5110	88.784	50	11	77	0	6	264	29.5	300.25	893
0.315734	0	-0.042449	-0.261626	-0.0384197	0.0124025	-0.0569077	-0.0202894	-0.0617418	-0.136847	2.62386	2.9758	2.95621	3.31122	3.06024			0.197391	0.634759	1	0.0473244	FALSE		High	High	IsMasterProtein	-7.32592e+18	A0A6L0XRR0	Hypothetical_protein_-_conserved OS=Leishmania infantum OX=5671 GN=LINF_340044600 PE=4 SV=1	LINF_340044600	74.048	69	12	47	0	9	183	20.8	122.67	894
-0.105729	0	0.941991	0.180285	0.0922356	0.182734	-0.10594	1.32022	0.311007	0.752329	-1.32207	-1.04834	-1.69497	-1.62288	-1.52296			0.38728	0.40994	1	-0.270314	FALSE		High	High	IsMasterProtein	-7.32586e+18	E9AXV0	Ubiquitin-like domain-containing protein OS=Leishmania mexicana (strain MHOM/GT/2001/U1103) OX=929439 GN=LMXM_25_2160 PE=4 SV=1	LMXM_25_2160	25.959	30	5	7	0	2	236	27.3	22.18	895
0.430893	0.343242	0.255915	-0.0158195	0.662255	0.202774	0.880849	0	0.425655	-0.466449	-2.09868	-2.47023	-2.62955	-1.98334	-2.30346			0.20408	0.625058	1	0.126731	FALSE		High	High	IsMasterProtein	-7.32388e+18	E9B6R7	Calmodulin-like protein OS=Leishmania mexicana (strain MHOM/GT/2001/U1103) OX=929439 GN=LMXM_34_3890 PE=4 SV=1	LMXM_34_3890	87.21	66	11	101	0	2	139	15.7	350.66	896
0.0708828	-0.116143	-0.0624199	-0.0492096	-0.0987711	-0.0504551	-0.0390768	0	-0.141169	0.000222206	0.138101	0.196979	0.437	0.290973	0.132633			0.0423951	0.906995	1	-0.00503654	FALSE		High	High	IsMasterProtein	-7.32369e+18	E9AKL1	Uncharacterized protein OS=Leishmania mexicana (strain MHOM/GT/2001/U1103) OX=929439 GN=LMXM_05_1050 PE=4 SV=1	LMXM_05_1050	31.115	21	7	8	0	7	443	51	24.49	897
0.372786	0.582383	0	0.328878	-0.454915	0.38302	-0.0100069	0.03125	0.127888	0.832871	-1.84959	-1.75459	-2.31495	-2.15481	-2.0671			0.176836	0.665525	1	-0.107178	FALSE		High	High	IsMasterProtein	-7.3157e+18	E9AVG7	Cytochrome c oxidase subunit VI OS=Leishmania mexicana (strain MHOM/GT/2001/U1103) OX=929439 GN=LMXM_21_1710 PE=4 SV=1	LMXM_21_1710	41.272	30	6	29	0	5	157	19.1	95.85	898
-0.217578	-0.0478516	0.0495901	-0.367404	0	-0.341716	-0.0391846	-0.0644503	0.167518	-0.0866585	3.43632	3.35631	2.78166	2.40743	4.47979			0.15116	0.706058	1	-0.0437504	FALSE		High	High	IsMasterProtein	-7.31511e+18	A0A6L0WJM1	Leishmanolysin OS=Leishmania infantum OX=5671 GN=LINF_100011200 PE=3 SV=1	LINF_100011200	64.431	25	12	170	0	2	641	69	513.5	899
-0.312025	0.0332193	0.141476	0.182016	-0.132035	0	0.0253325	0.103945	0.0136261	0.331992	-0.534669	-0.516648	-0.581642	-0.427598	-0.349041			0.4702	0.338688	1	-0.112449	FALSE		High	High	IsMasterProtein	-7.30766e+18	E9B2C9	Transmembrane protein OS=Leishmania mexicana (strain MHOM/GT/2001/U1103) OX=929439 GN=LMXM_31_0090 PE=4 SV=1	LMXM_31_0090	13.12	11	2	6	0	2	304	34.4	20.8	900
0.145811	-0.162707	-0.037672	-0.362543	-0.170291	0	0.080512	-0.0570755	-0.171322	-0.377587	0.739539	0.691962	0.841433	0.726562	0.551336			0.0375007	0.917274	1	-0.0123859	FALSE		High	High	IsMasterProtein	-7.30725e+18	E9AHK1	Putative endosomal trafficking protein RME-8 OS=Leishmania infantum OX=5671 GN=LINJ_30_2220 PE=4 SV=1	LINJ_30_2220	44.981	5	8	13	0	2	2452	272.7	45.69	901
NaN	NaN	NaN	NaN	NaN	NaN	NaN	NaN	NaN	NaN	NaN	NaN	NaN	NaN	NaN			NaN	#VALUE!	1	0	FALSE		High	High	IsMasterProtein	-7.30578e+18	A0A6L0XR74	Elongation factor G, mitochondrial OS=Leishmania infantum OX=5671 GN=LINF_360011200 PE=3 SV=1	LINF_360011200	50.096	16	9	11	0	1	746	84.2	36.85	903
-0.131444	-0.131292	-0.318377	0.0817404	-0.416803	-0.472272	0	-0.104783	0.145881	-0.2279	2.9869	3.28985	2.81792	2.98388	3.3914			0.145829	0.714778	1	-0.0514206	FALSE		High	High	IsMasterProtein	-7.30026e+18	A0A6L0XUT9	Small_G-protein_-_putative OS=Leishmania infantum OX=5671 GN=LINF_360072500 PE=4 SV=1	LINF_360072500	39.192	30	7	12	0	2	296	32.1	46.64	904
0.230315	0.0865517	-0.00422001	0.450732	0.105013	0.367265	0	-0.037488	0.259097	0.49349	-0.637325	-0.434584	-0.808362	-0.57794	-0.885228			0.124963	0.749958	1	-0.0427944	FALSE		High	High	IsMasterProtein	-7.30026e+18	E9ANY7	Uncharacterized protein OS=Leishmania mexicana (strain MHOM/GT/2001/U1103) OX=929439 GN=LMXM_12_0600 PE=4 SV=1	LMXM_12_0600	19.962	12	3	3	0	3	518	55.2	14	905
0.11466	-0.127573	-0.135565	-0.252707	-0.237996	-0.271898	0	-0.0778685	0.0724192	-0.350416	1.44402	1.31248	1.43616	1.08676	0.805501			0.00744582	0.983001	1	-0.00228329	FALSE		High	High	IsMasterProtein	-7.29952e+18	A4HT05	WD repeat-containing protein 54 beta-propeller domain-containing protein OS=Leishmania infantum OX=5671 GN=LINJ_06_1170 PE=4 SV=1	LINJ_06_1170	7.749	7	1	1	0	1	329	34.2	5.72	906
0.607977	0.786222	-0.117493	0.190279	0.340579	0.14558	0.508519	-0.242304	0	0.177899	-1.64358	-1.60805	-2.16218	-1.67202	-1.59748			0.588002	0.258225	1	0.243574	FALSE		High	High	IsMasterProtein	-7.29402e+18	E9APN3	Uncharacterized protein OS=Leishmania mexicana (strain MHOM/GT/2001/U1103) OX=929439 GN=LMXM_14_0391 PE=4 SV=1	LMXM_14_0391	21.415	15	4	8	0	2	310	34.6	28.5	907
-0.253675	-0.0478306	-0.123221	-0.354963	0.157806	-0.0243034	-0.0659342	0.0635977	-0.144768	0	0.734716	0.659847	1.09854	1.11357	0.978177			0.432541	0.369368	1	-0.0900951	FALSE		High	High	IsMasterProtein	-7.29277e+18	A0A6L0XID7	RNA_polymerase_Rpb4_-_putative OS=Leishmania infantum OX=5671 GN=LINF_290009000 PE=4 SV=1	LINF_290009000	5.603	16	2	4	0	1	166	17.9	11.6	908
0.0696259	-0.582587	-0.147945	-0.85837	-0.174619	-0.357592	0.0280027	0	-0.0562859	-1.42939	3.71395	2.71692	3.20837	2.73558	3.76212			0.0260474	0.941787	1	0.0242733	FALSE		High	High	IsMasterProtein	-7.2923e+18	A0A6L0WLU3	Hypothetical_protein_-_conserved OS=Leishmania infantum OX=5671 GN=LINF_100007500 PE=4 SV=1	LINF_100007500	7.249	8	2	2	0	2	278	29.5	6.01	909
0.193817	0.13116	0.172665	-0.217522	0.442658	0.107689	0.557727	0.284924	0	-0.0646544	-0.0472918	-0.239982	-0.309557	-0.0714846	-0.071867			0.0768783	0.837764	1	-0.0325813	FALSE		High	High	IsMasterProtein	-7.28519e+18	E9AZP3	Calmodulin-like protein OS=Leishmania mexicana (strain MHOM/GT/2001/U1103) OX=929439 GN=LMXM_28_0800 PE=4 SV=1	LMXM_28_0800	72.302	71	11	44	0	2	154	17.4	171.5	910
-0.899247	0	-0.180989	0.249211	-0.441643	-0.331805	-0.615656	0.444432	0.203448	0.380621	0.389425	0.0697041	0.0109873	-0.438078	-0.755033			0.428345	0.372954	1	-0.270742	FALSE		High	High	IsMasterProtein	-7.27885e+18	A0A6L0XN71	40S_ribosomal_protein_S23_-_putative OS=Leishmania infantum OX=5671 GN=LINF_210018200 PE=3 SV=1	LINF_210018200	18.55	28	3	5	0	3	143	15.9	28.98	911
0.222054	0.52333	0	0.60692	0.177659	-0.00117493	0.577643	-0.0090065	0.461729	0.315303	-1.62505	-1.61155	-2.20283	-1.91526	-1.73173			0.0824819	0.827024	1	0.0370937	FALSE		High	High	IsMasterProtein	-7.27789e+18	E9APP0	Nuclear migration protein nudC OS=Leishmania mexicana (strain MHOM/GT/2001/U1103) OX=929439 GN=LMXM_14_0450 PE=3 SV=1	LMXM_14_0450	58.271	37	10	45	0	1	322	36.5	166.7	912
0.114839	-0.0290642	-0.18378	-0.321589	-0.1614	0.128989	0	-0.125146	-0.385018	-0.363531	1.09007	1.26572	2.19603	1.92077	1.9837			0.0970795	0.799688	1	0.0327423	FALSE		High	High	IsMasterProtein	-7.2777e+18	A0A6L0WRB1	Sidoreflexin OS=Leishmania infantum OX=5671 GN=LINF_010010800 PE=3 SV=1	LINF_010010800	25.806	22	6	9	0	4	326	36.1	24.38	913
0.0933266	-0.477542	-0.197093	0.590669	0.381829	0	-0.350148	-0.310995	0.499223	0.738653	0.218379	-0.157147	-0.216735	-0.111962	0.0770006			0.0450378	0.901493	1	-0.0371086	FALSE		High	High	IsMasterProtein	-7.27345e+18	E9B3X4	Uncharacterized protein OS=Leishmania mexicana (strain MHOM/GT/2001/U1103) OX=929439 GN=LMXM_32_1370 PE=4 SV=1	LMXM_32_1370	2.031	4	1	2	0	1	427	45.4	3	914
0.165536	0.100677	-0.151301	-0.0775328	-0.131166	-0.0728979	0	-0.0615206	-0.0120173	-0.177294	0.0266399	0.126911	0.203616	0.0975037	0.0497522			0.270152	0.536843	1	0.0459885	FALSE		High	High	IsMasterProtein	-7.27272e+18	E9APW4	FYVE-type domain-containing protein OS=Leishmania mexicana (strain MHOM/GT/2001/U1103) OX=929439 GN=LMXM_14_1170 PE=4 SV=1	LMXM_14_1170	5.553	1	1	1	0	1	768	81.3	3.97	915
-0.0585184	-0.000642776	-0.15248	0.0432196	-0.108055	0.0387983	0	-0.188567	-0.0213709	-0.0331821	2.113	2.06865	1.39787	1.37405	1.66229			0.102088	0.790519	1	-0.014431	FALSE		High	High	IsMasterProtein	-7.27094e+18	A4I4K9	Uncharacterized protein OS=Leishmania infantum OX=5671 GN=LINJ_29_1570 PE=4 SV=1	LINJ_29_1570	52.748	15	7	20	0	2	712	75.4	88.14	916
0.0116377	0.0736027	0.671113	-0.0208502	0.141565	0.274631	0	0.777699	-0.264951	0.276356	-1.11441	-0.580631	-0.83072	-0.568192	-0.704873			0.062303	0.866357	1	-0.0373333	FALSE		High	High	IsMasterProtein	-7.26906e+18	E9AU32	Transmembrane protein OS=Leishmania mexicana (strain MHOM/GT/2001/U1103) OX=929439 GN=LMXM_36_5970 PE=4 SV=1	LMXM_36_5970	8.445	3	2	3	0	2	635	71.6	9.35	917
-0.138088	-0.122178	-0.283714	-0.148878	-0.171174	0	0.0710688	-0.145342	0.07971	-0.0345106	2.52646	2.42711	3.09485	2.20175	2.20617			1.98578	0.0103329	1	-0.166992	FALSE		High	High	IsMasterProtein	-7.26658e+18	A4HSB9	Uncharacterized protein OS=Leishmania infantum OX=5671 GN=LINJ_04_1220 PE=4 SV=1	LINJ_04_1220	30.229	29	5	11	0	3	187	20.9	37.97	918
0.102927	0	-0.0589285	-0.161265	0.0234299	0.0282106	0.173672	0.331559	-0.156119	-0.0455418	-0.164179	-0.0331535	-0.238742	0.0795975	0.0238581			0.396921	0.40094	0.999183	-0.0851234	FALSE		High	High	IsMasterProtein	-7.26282e+18	A4IB62	Uncharacterized protein OS=Leishmania infantum OX=5671 GN=LINJ_35_1610 PE=4 SV=1	LINJ_35_1610	3.117	2	1	1	0	1	942	102	2.75	919
0.811419	0.943404	0.271292	0.150652	-0.127364	0.218861	0.852889	0.0121708	0	-0.0882292	-1.80756	-1.82197	-2.03188	-2.03324	-1.95811			0.347144	0.449631	1	0.210742	FALSE		High	High	IsMasterProtein	-7.26265e+18	E9B027	Threonylcarbamoyl-AMP synthase OS=Leishmania mexicana (strain MHOM/GT/2001/U1103) OX=929439 GN=LMXM_28_2070 PE=3 SV=1	LMXM_28_2070	37.284	31	10	16	0	6	382	40.7	54.33	920
-0.0186234	0.207271	0.0166874	0.16873	0.0166006	-0.186054	0.378444	0.00723267	0	0.199817	-0.488303	-0.568419	-1.13374	-0.803632	-0.599798			0.0055588	0.987282	1	-0.00175476	FALSE		High	High	IsMasterProtein	-7.26201e+18	E9B6B3	Importin N-terminal domain-containing protein OS=Leishmania mexicana (strain MHOM/GT/2001/U1103) OX=929439 GN=LMXM_34_2330 PE=4 SV=1	LMXM_34_2330	74.691	20	13	20	0	2	919	99.4	86.31	921
0.016984	0	-0.147765	-0.227725	-0.148212	-0.047164	0.0927391	-0.0292215	-0.100011	-0.161531	2.87204	2.6477	2.74787	2.33146	2.2621			0.363364	0.433148	1	-0.052306	FALSE		High	High	IsMasterProtein	-7.25537e+18	A4I048	mannose-1-phosphate guanylyltransferase OS=Leishmania infantum OX=5671 GN=GDPMP PE=3 SV=1	GDPMP	96.712	42	13	43	0	9	379	41.8	160.43	922
-0.0614882	0.19882	-0.0381517	-0.124337	0	-0.236533	0.157753	-0.159961	-0.0251188	-0.233528	2.53039	2.34901	2.00419	1.86276	1.92598			0.470375	0.338552	1	0.0944462	FALSE		High	High	IsMasterProtein	-7.25238e+18	A0A6L0WJK6	cAMP-specific_phosphodiesterase_-_putative OS=Leishmania infantum OX=5671 GN=LINF_040005200 PE=4 SV=1	LINF_040005200	62.835	17	8	19	0	6	724	78.7	78.68	923
NaN	-0.841489	0.342913	-1.01896	-1.02314	0.0258021	-0.236709	-0.326434	-0.0258021	-0.873216	1.55697	1.09742	1.85001	1.29764	2.01248			0.46619	0.34183	1	-0.347898	FALSE		High	High	IsMasterProtein	-7.25175e+18	A0A6L0WKE9	Qb-SNARE_protein_-_putative OS=Leishmania infantum OX=5671 GN=LINF_060013900 PE=4 SV=1	LINF_060013900	2.617	5	1	1	0	1	412	44.5	2.48	924
0.413007	0.654327	-0.184592	0.107417	0	0.0373087	0.315342	-0.258058	0.0574999	0.108232	-1.44382	-1.46205	-1.74061	-1.62844	-1.79886			0.36643	0.430101	1	0.145967	FALSE		High	High	IsMasterProtein	-7.24941e+18	E9AUX2	Uncharacterized protein OS=Leishmania mexicana (strain MHOM/GT/2001/U1103) OX=929439 GN=LMXM_21_0060 PE=4 SV=1	LMXM_21_0060	66.776	30	10	27	0	7	425	46.9	86.38	925
0.153415	-0.149401	-0.124646	-0.508533	0	-0.137769	0.131008	-0.4467	-0.421931	-0.30883	2.39267	2.90415	2.81901	3.49389	3.12155			0.310381	0.489349	1	0.111012	FALSE		High	High	IsMasterProtein	-7.24479e+18	A0A6L0WHD8	Hypothetical_protein_-_conserved OS=Leishmania infantum OX=5671 GN=LINF_010006300 PE=4 SV=1	LINF_010006300	27.921	48	5	14	0	2	82	9.1	45.47	926
NaN	NaN	NaN	NaN	NaN	NaN	NaN	NaN	NaN	NaN	NaN	NaN	NaN	NaN	NaN			NaN	#VALUE!	1	0	FALSE		High	High	IsMasterProtein	-7.2412e+18	E9AXT5	FCP1 homology domain-containing protein OS=Leishmania mexicana (strain MHOM/GT/2001/U1103) OX=929439 GN=LMXM_25_2030 PE=3 SV=1	LMXM_25_2030	2.724	5	1	1	0	1	369	39.9	0	927
NaN	NaN	NaN	NaN	NaN	NaN	NaN	NaN	NaN	NaN	NaN	NaN	NaN	NaN	NaN			NaN	#VALUE!	1	0	FALSE		High	High	IsMasterProtein	-7.23858e+18	A0A0R6YBT1	Cyclase OS=Leishmania amazonensis OX=5659 PE=3 SV=1		3.699	9	1	1	0	1	174	18.8	3.92	928
0	-0.165721	0.136332	0.277159	0.0709391	0.158764	-0.0203447	0.269028	0.0653934	0.162318	-0.536052	-0.101035	-0.354824	-0.205941	-0.578833			0.306847	0.493348	1	-0.06329	FALSE		High	High	IsMasterProtein	-7.23747e+18	E9AQN7	Chorein N-terminal domain-containing protein OS=Leishmania mexicana (strain MHOM/GT/2001/U1103) OX=929439 GN=LMXM_16_0780 PE=4 SV=1	LMXM_16_0780	112.464	5	24	34	0	10	5658	607.1	105.66	929
0.387564	0.603932	0.332792	0.490704	0.41359	0	0.663632	-0.209883	0.338074	-0.0206881	-2.04084	-2.19201	-2.26694	-2.54032	-2.13784			0.960387	0.10955	1	0.291489	FALSE		High	High	IsMasterProtein	-7.23489e+18	E9ALA7	non-specific serine/threonine protein kinase OS=Leishmania mexicana (strain MHOM/GT/2001/U1103) OX=929439 GN=LMXM_07_0900 PE=3 SV=1	LMXM_07_0900	48.531	33	8	19	0	1	296	33.6	72.22	930
0.546385	0.537232	0	0.499409	0.220281	0.299189	0.604096	-0.154785	0.36594	-0.182649	-1.10406	-1.08429	-1.16802	-1.4492	-1.42369			0.419159	0.380926	1	0.174303	FALSE		High	High	IsMasterProtein	-7.23302e+18	E9AXJ4	Alpha-tubulin N-acetyltransferase OS=Leishmania mexicana (strain MHOM/GT/2001/U1103) OX=929439 GN=LMXM_25_1150 PE=3 SV=1	LMXM_25_1150	26.413	21	4	6	0	2	245	27.1	28.77	931
0.466843	0.606526	0.309101	0	0.347743	-0.059845	0.667949	0.0272484	0.233856	-0.27074	-1.86113	-1.93963	-2.16071	-2.02465	-2.16709			0.578233	0.264099	1	0.226349	FALSE		High	High	IsMasterProtein	-7.23048e+18	E9AYD6	Thimet oligopeptidase OS=Leishmania mexicana (strain MHOM/GT/2001/U1103) OX=929439 GN=LMXM_26_1570 PE=3 SV=1	LMXM_26_1570	204.863	36	25	141	0	12	685	77	509.58	932
0.0536718	-0.142399	-0.262542	-0.235868	0.0102825	-0.380542	0	-0.255952	-0.108417	-0.256413	3.05287	2.66027	3.07013	2.45106	2.28821			0.417748	0.382166	0.999186	0.0848938	FALSE		High	High	IsMasterProtein	-7.23021e+18	A0A6L0Y1A1	Monothiol_glutaredoxin_-_putative OS=Leishmania infantum OX=5671 GN=LINF_350017400 PE=4 SV=1	LINF_350017400	20.109	17	3	8	0	2	228	25.4	29.9	933
0.0114279	-0.0965843	-0.110377	-0.30269	0	-0.194514	0.0580463	-0.235663	-0.0106497	-0.210091	3.08919	2.93923	3.29063	2.83249	2.78229			0.084538	0.823118	1	0.0189297	FALSE		High	High	IsMasterProtein	-7.22466e+18	A0A6L0WW27	Hypothetical_protein_-_conserved OS=Leishmania infantum OX=5671 GN=LINF_140009200 PE=4 SV=1	LINF_140009200	48.253	31	8	14	0	8	310	34.5	49.99	934
0.36451	0.351361	0.294014	-0.24815	0.784209	0.263002	1.08114	0.295084	0	-0.254382	-2.15433	-2.13861	-2.53103	-2.25184	-2.34703			0.0406525	0.910642	1	0.0322208	FALSE		High	High	IsMasterProtein	-7.22443e+18	E9AMY4	Paraflagellar rod component OS=Leishmania mexicana (strain MHOM/GT/2001/U1103) OX=929439 GN=LMXM_09_1320 PE=4 SV=1	LMXM_09_1320	282.777	56	32	284	0	28	605	68	1085.2	935
0.498483	0.595201	0.00765133	-0.0327768	0.128433	0.0244646	0.267437	-0.296697	0.0113916	-0.344883	-0.324121	-0.168203	-0.113099	0	-0.35658			0.95209	0.111663	1	0.307056	FALSE		High	High	IsMasterProtein	-7.22143e+18	E9AVL6	SEP domain-containing protein OS=Leishmania mexicana (strain MHOM/GT/2001/U1103) OX=929439 GN=LMXM_22_0320 PE=4 SV=1	LMXM_22_0320	28.245	19	5	8	0	5	351	37.8	28.26	936
0.387599	0.400234	0.0593634	-0.0993357	0	0.0418215	0.456987	0.00515079	0.0896196	-0.399363	-1.63321	-1.81208	-1.86459	-1.66524	-1.59841			0.271935	0.534644	1	0.110729	FALSE		High	High	IsMasterProtein	-7.22117e+18	E9ANP5	Inositol-1,4,5-trisphosphate (IP3) 5-phosphatase,putative OS=Leishmania mexicana (strain MHOM/GT/2001/U1103) OX=929439 GN=LMXM_11_1010 PE=4 SV=1	LMXM_11_1010	39.804	15	7	10	0	5	687	74.1	41.64	937
-0.776625	-0.344031	0.256969	0.494995	-0.0547915	-0.150805	-0.62629	0.0657177	0.441078	0.364985	-0.409207	-0.486203	0.168715	0.202678	0			0.133855	0.73476	1	-0.103634	FALSE		High	High	IsMasterProtein	-7.21958e+18	E9B6R9	Uncharacterized protein OS=Leishmania mexicana (strain MHOM/GT/2001/U1103) OX=929439 GN=LMXM_34_3920 PE=4 SV=1	LMXM_34_3920	18.605	5	4	6	0	4	804	90.3	18.73	938
0	0.0565271	-0.1577	0.166897	-0.00468349	-0.157419	0.0620756	-0.402672	-0.146492	-0.14331	0.046773	0.186149	0.316223	0.0244646	-0.124634			1.0108	0.097545	1	0.169772	FALSE		High	High	IsMasterProtein	-7.21793e+18	E9APZ7	Synaptojanin (N-terminal domain) OS=Leishmania mexicana (strain MHOM/GT/2001/U1103) OX=929439 GN=LMXM_14_1490 PE=4 SV=1	LMXM_14_1490	14.648	5	4	6	0	4	845	92.6	18.99	939
0.67519	0.710406	-0.656496	0	0.567794	0.217043	-0.00345135	-0.882172	0.353825	-0.142524	-0.104272	-0.0776758	0.0776844	0.107648	-0.932405			0.479144	0.331784	1	0.350835	FALSE		High	High	IsMasterProtein	-7.21683e+18	A4ID19	Nascent polypeptide-associated complex subunit beta OS=Leishmania infantum OX=5671 GN=LINJ_36_3960 PE=3 SV=1	LINJ_36_3960	37.345	61	5	14	0	5	103	11.6	54.37	940
-0.646079	0	-0.0179777	0.359803	0.130602	0.0382605	0.260979	0.11535	0.341037	0.409842	-1.70386	-1.50367	-2.49796	-2.02186	-2.16963			0.752566	0.17678	1	-0.267824	FALSE		High	High	IsMasterProtein	-7.21226e+18	E9B5S5	Probable eukaryotic initiation factor 4A OS=Leishmania mexicana (strain MHOM/GT/2001/U1103) OX=929439 GN=LMXM_34_0370 PE=3 SV=1	LMXM_34_0370	139.544	66	24	95	0	2	405	46.3	366.76	941
0	0.065587	-0.0347633	-0.254337	-0.0168829	-0.314011	0.116103	-0.208212	-0.0785656	-0.32491	2.41771	2.6708	2.3737	3.12117	3.08823			0.549374	0.282245	1	0.11384	FALSE		High	High	IsMasterProtein	-7.21209e+18	A4IA80	Uncharacterized protein OS=Leishmania infantum OX=5671 GN=LINJ_34_2870 PE=4 SV=1	LINJ_34_2870	155.104	44	22	99	0	13	599	63.9	368.03	942
0.399282	0.472923	-0.0407114	0.428948	-0.116501	0.295632	0	0.046689	0.451283	0.253458	-0.102421	-0.316507	-0.508109	-0.549498	-0.135341			0.0450995	0.901365	1	0.0193756	FALSE		High	High	IsMasterProtein	-7.20659e+18	E9ATL8	Uncharacterized protein OS=Leishmania mexicana (strain MHOM/GT/2001/U1103) OX=929439 GN=LMXM_36_4340 PE=4 SV=1	LMXM_36_4340	8.789	4	1	2	0	1	525	57.9	9.98	943
0.293318	-0.30635	-0.233786	-0.361933	-0.188029	0	-0.163764	-0.0956764	0.180975	-0.107495	4.17554	4.34033	3.78847	3.79639	4.16542			0.419069	0.381005	1	-0.122164	FALSE		High	High	IsMasterProtein	-7.20508e+18	A0A6L0X2D5	WW_domain_containing_protein_-_putative OS=Leishmania infantum OX=5671 GN=LINF_160017100 PE=4 SV=1	LINF_160017100	21.89	13	5	8	0	2	643	67.8	23.5	944
-0.0152168	-0.146607	-0.155275	-0.456585	0.0557051	-0.147047	0.0390692	-0.250284	0	-0.168019	2.61271	2.29829	2.30916	1.85166	2.73591			0.14275	0.719864	1	-0.0383396	FALSE		High	High	IsMasterProtein	-7.19653e+18	A4IC60	Hypothetical_protein_-_conserved OS=Leishmania infantum OX=5671 GN=LINF_350056200 PE=4 SV=1	LINF_350056200	40.753	44	6	14	0	2	168	19.1	56.81	945
-0.0499678	-0.07724	0.273896	0.28975	0.650421	0.104194	0	-0.261083	0.238404	-0.433512	0.0210724	-0.326811	-0.300727	-0.194763	0.0725584			0.823961	0.149982	1	0.287771	FALSE		High	High	IsMasterProtein	-7.19437e+18	E9AZU2	SMP-30/Gluconolactonase/LRE-like region domain-containing protein OS=Leishmania mexicana (strain MHOM/GT/2001/U1103) OX=929439 GN=LMXM_28_1230 PE=3 SV=1	LMXM_28_1230	6.605	8	3	5	0	3	413	44.2	11.21	946
0.780031	0.532327	0.193657	-0.104073	0.643756	0.354576	0.567597	0.144571	0	-0.169047	-0.292647	-0.193334	-0.425051	-0.0191774	-0.174944			0.524705	0.298741	1	0.2296	FALSE		High	High	IsMasterProtein	-7.19245e+18	E9AW72	MYCBP-associated protein OS=Leishmania mexicana (strain MHOM/GT/2001/U1103) OX=929439 GN=LMXM_23_0570 PE=4 SV=1	LMXM_23_0570	131.106	28	21	55	0	15	1083	115.7	206.29	947
0.384759	0.308992	0.406896	-0.00671482	0.173872	0.138473	0.583637	0.387328	-0.0487719	-0.116726	-0.110168	-0.080204	-0.153377	0	-0.289277			0.165996	0.682345	1	0.0647728	FALSE		High	High	IsMasterProtein	-7.18857e+18	E9B5X2	Uncharacterized protein OS=Leishmania mexicana (strain MHOM/GT/2001/U1103) OX=929439 GN=LMXM_34_0920 PE=4 SV=1	LMXM_34_0920	6.666	4	4	4	0	2	1327	139.7	7.46	948
-0.483646	-0.169288	-0.155947	0.0438404	-0.1991	0	-0.557765	-0.201855	0.207539	-0.016736	0.720695	0.688643	1.73941	1.42626	1.61334			0.206857	0.621074	0.998481	-0.0790646	FALSE		High	High	IsMasterProtein	-7.18715e+18	E9AHV6	Uncharacterized protein OS=Leishmania infantum OX=5671 GN=LINJ_35_2190 PE=3 SV=1	LINJ_35_2190	47.397	20	7	20	0	2	440	48.3	74.87	949
0	-0.291094	-0.24862	-0.207226	0.0730038	-0.150144	0.250866	-0.152591	-0.16937	-0.247352	1.0406	1.34427	2.40129	2.0725	0.673442			0.138245	0.727369	1	-0.0410692	FALSE		High	High	IsMasterProtein	-7.18235e+18	A4I1Z4	Putative 10 kDa heat shock protein OS=Leishmania infantum OX=5671 GN=LINJ_26_0590 PE=3 SV=1	LINJ_26_0590	32.285	69	5	26	0	1	100	10.7	95.91	950
0	-0.131526	-0.0163612	-0.241339	0.104537	-0.0986176	0.180011	-0.0318909	-0.0757141	-0.105863	2.42295	2.83772	2.71161	3.48428	3.23624			0.147638	0.711807	1	-0.0305229	FALSE		High	High	IsMasterProtein	-7.17751e+18	E9AHG1	Dpy-30_motif_containing_protein_-_putative OS=Leishmania infantum OX=5671 GN=LINJ_27_1870 PE=4 SV=1	LINJ_27_1870	268.738	33	35	128	0	25	1652	177.2	521.08	952
-0.149784	-0.344083	-0.332216	-0.538701	0.0504541	-0.238635	0.0309391	0	-0.141104	-0.223542	2.40069	2.29014	2.36025	2.09622	1.73226			0.638483	0.229888	1	-0.148398	FALSE		High	High	IsMasterProtein	-7.17453e+18	A4HZY3	Metallo-beta-lactamase domain-containing protein OS=Leishmania infantum OX=5671 GN=LINJ_22_0940 PE=4 SV=1	LINJ_22_0940	32.88	17	4	9	0	1	466	49.9	31.8	953
0.568671	0.32453	0.171306	-0.128274	0.713259	0.338489	0.612755	0.0809107	-0.0189219	0	-0.894932	-0.643852	-0.60016	-0.442642	-1.02999			0.28042	0.5243	1	0.127252	FALSE		High	High	IsMasterProtein	-7.17135e+18	E9B611	Uncharacterized protein OS=Leishmania mexicana (strain MHOM/GT/2001/U1103) OX=929439 GN=LMXM_34_1320 PE=4 SV=1	LMXM_34_1320	89.866	15	18	32	0	15	1687	184.6	102.52	954
1.06839	0.694531	-0.0555954	-0.0340614	0.188827	0.579338	0.296062	-0.0336704	0	-0.0390768	-0.404298	0.0295076	-0.0253983	0.0477571	-0.24482			0.372238	0.424387	1	0.211887	FALSE		High	High	IsMasterProtein	-7.17089e+18	E9B567	Uncharacterized protein OS=Leishmania mexicana (strain MHOM/GT/2001/U1103) OX=929439 GN=LMXM_33_2765 PE=4 SV=1	LMXM_33_2765	29.046	20	5	5	0	5	343	36.2	17.92	955
-0.351503	0.163558	0.585268	0.423904	0.0244589	-0.0038929	-0.151391	0.288609	0.163528	0.56511	-0.524941	-0.482736	0	-0.210151	-0.091732			0.00538826	0.98767	1	-0.00325546	FALSE		High	High	IsMasterProtein	-7.16762e+18	A4I273	Uncharacterized protein OS=Leishmania infantum OX=5671 GN=LINJ_26_1850 PE=4 SV=1	LINJ_26_1850	6.653	5	2	2	0	2	418	45	6.84	956
0.153626	0	0.0135565	0.22474	-0.547276	0.209739	-0.205524	0.088191	0.0237551	0.75581	-1.58686	-1.30356	-1.42634	-1.01663	-1.94517			0.447673	0.35672	1	-0.205465	FALSE		High	High	IsMasterProtein	-7.16272e+18	E9B3E1	Uncharacterized protein OS=Leishmania mexicana (strain MHOM/GT/2001/U1103) OX=929439 GN=LMXM_31_3610 PE=4 SV=1	LMXM_31_3610	24.666	31	4	19	0	1	147	16.8	59.11	957
-0.369906	-0.169357	0.114202	0.267058	-0.0699749	0.224359	0	0.254119	0.187785	0.0980186	-0.366278	-0.437363	0.191094	-0.00824928	-0.272235			0.865248	0.13638	1	-0.198452	FALSE		High	High	IsMasterProtein	-7.15961e+18	E9AZL0	Propionyl-CoA carboxylase beta chain, mitochondrial OS=Leishmania mexicana (strain MHOM/GT/2001/U1103) OX=929439 GN=LMXM_28_0490 PE=4 SV=1	LMXM_28_0490	6.56	5	2	3	0	2	522	56.9	7.81	958
-0.231722	-0.0880594	0.254665	0.614603	0.206435	0.211414	-0.057992	0.286364	0.389647	0.891917	-0.501573	-0.0953474	-0.301975	-0.093751	0			0.404972	0.393576	1	-0.193085	FALSE		High	High	IsMasterProtein	-7.14661e+18	E9API7	DNA-directed DNA polymerase OS=Leishmania mexicana (strain MHOM/GT/2001/U1103) OX=929439 GN=LMXM_13_1630 PE=4 SV=1	LMXM_13_1630	19.229	3	3	4	0	3	1579	177.2	18.37	959
-0.201351	-0.112929	0.00952148	0.0162544	-0.09056	-0.0788708	0.0212297	0.375044	-0.0225029	0.0168314	-0.0298891	0.0731649	0	0.150739	-0.240736			0.787615	0.163074	1	-0.138159	FALSE		High	High	IsMasterProtein	-7.14384e+18	E9ALA9	Vacuolar membrane-associated protein Iml1 N-terminal domain-containing protein OS=Leishmania mexicana (strain MHOM/GT/2001/U1103) OX=929439 GN=LMXM_07_0920 PE=4 SV=1	LMXM_07_0920	19.526	2	4	7	0	4	2283	241.3	21.31	960
0	-0.533517	0.593964	1.00828	0.438975	0.679798	-0.348046	0.781532	0.96735	0.713294	-1.50585	-1.55995	-1.75305	-1.85714	-2.11682			0.314244	0.485016	1	-0.257244	FALSE		High	High	IsMasterProtein	-7.14313e+18	E9B701	Glycine cleavage system H protein OS=Leishmania mexicana (strain MHOM/GT/2001/U1103) OX=929439 GN=LMXM_34_4720 PE=3 SV=1	LMXM_34_4720	34.327	50	6	9	0	6	107	11.6	35.14	961
0	0.0551043	0.148342	-0.233103	0.169093	0.223621	0.0718622	-0.0594864	-0.127472	0.0265379	-0.203418	0.20304	-0.238522	-0.191466	-0.124577			0.00314234	0.992791	1	0.00087471	FALSE		High	High	IsMasterProtein	-7.14185e+18	E9ATA0	Uncharacterized protein OS=Leishmania mexicana (strain MHOM/GT/2001/U1103) OX=929439 GN=LMXM_36_3220 PE=4 SV=1	LMXM_36_3220	25.332	8	3	4	0	2	550	62.5	15.36	962
-0.21119	-0.180305	-0.0512571	-0.346684	0	-0.0711374	0.208084	0.011838	-0.516562	-0.421799	1.58834	1.8542	1.55462	1.84649	2.14665			6.27911e-05	0.999855	1	2.78473e-05	FALSE		High	High	IsMasterProtein	-7.13951e+18	A4I7T7	Putative proteasome regulatory non-ATP-ase subunit OS=Leishmania infantum OX=5671 GN=LINJ_32_1260 PE=3 SV=1	LINJ_32_1260	60.479	35	10	39	0	2	274	31.2	135.77	963
-0.00305748	0.187333	0.54258	0.0695477	0.668223	-0.242146	0.394254	0.479475	0	0.152858	-1.79478	-1.6638	-2.12548	-1.66867	-1.12912			0.312753	0.486684	1	0.136037	FALSE		High	High	IsMasterProtein	-7.13467e+18	E9ASK2	ADP-ribosylation factor-like protein OS=Leishmania mexicana (strain MHOM/GT/2001/U1103) OX=929439 GN=LMXM_36_0820 PE=4 SV=1	LMXM_36_0820	33.671	37	7	13	0	4	301	32.9	47.3	964
-0.0477619	-0.101966	-0.0487366	-0.379951	0.0394812	-0.135033	0.105453	0	-0.312325	-0.305551	1.35632	1.70275	2.14782	2.28155	1.94223			0.071774	0.847668	1	0.0217041	FALSE		High	High	IsMasterProtein	-7.13311e+18	A0A6L0XDN3	Hypothetical_protein_-_conserved OS=Leishmania infantum OX=5671 GN=LINF_230006700 PE=4 SV=1	LINF_230006700	47.983	22	9	14	0	7	526	57.8	55.79	965
0.0623817	-0.198915	-0.376915	-0.28229	-0.222812	0	0.0705156	-0.345438	-0.380768	-0.385007	0.639638	0.211463	0.22768	0.118327	0.0389042			0.0121495	0.972412	1	0.00442963	FALSE		High	High	IsMasterProtein	-7.13008e+18	A4HUD0	Uncharacterized protein OS=Leishmania infantum OX=5671 GN=LINJ_10_0220 PE=4 SV=1	LINJ_10_0220	4.557	6	3	4	0	3	715	75.5	5.04	966
0.000328064	0.713269	0	1.26001	0.280004	-0.000522614	-0.517627	0.256277	0.827757	1.55323	-1.37288	-1.07057	-1.22476	-1.66169	-2.46745			0.021538	0.951616	1	0.0268993	FALSE		High	High	IsMasterProtein	-7.12873e+18	A0A6L0XMU3	60S_ribosomal_protein_L36_-_putative OS=Leishmania infantum OX=5671 GN=LINF_210013000 PE=3 SV=1	LINF_210013000	15.886	42	5	13	0	5	105	12	38.56	967
-0.15942	-0.00591755	-0.0602703	0.447565	-0.135608	0.0577393	-0.445983	0.0170155	0.17222	0.333854	-0.254376	-0.164281	0.264355	0.0642595	0			0.0194449	0.956214	1	-0.00969925	FALSE		High	High	IsMasterProtein	-7.12696e+18	E9B1G4	DNA-directed RNA polymerase subunit beta OS=Leishmania mexicana (strain MHOM/GT/2001/U1103) OX=929439 GN=LMXM_30_0160 PE=3 SV=1	LMXM_30_0160	80.856	21	20	31	0	20	1185	133.5	102.62	968
-0.513701	0	0.283618	0.359294	0.0673485	0.0117102	-0.171389	0.496106	0.0709829	0.440266	-1.84436	-1.92598	-2.33362	-2.09725	-1.98986			0.272883	0.533478	1	-0.130223	FALSE		High	High	IsMasterProtein	-7.1238e+18	E9B1Q8	GOLD domain-containing protein OS=Leishmania mexicana (strain MHOM/GT/2001/U1103) OX=929439 GN=LMXM_30_1110 PE=3 SV=1	LMXM_30_1110	26.863	23	4	8	0	2	215	24	29.96	970
0.613062	0.24706	0.73019	-0.00596046	0.850242	0.190763	0.548966	0.613493	0	-0.0117121	-0.864799	-0.995385	-0.746391	-0.915427	-1.06582			0.490718	0.323059	1	0.218616	FALSE		High	High	IsMasterProtein	-7.12053e+18	E9AW66	Galactose oxidase, central domain family protein OS=Leishmania mexicana (strain MHOM/GT/2001/U1103) OX=929439 GN=LMXM_23_1640 PE=4 SV=1	LMXM_23_1640	175.09	13	29	57	0	25	3312	344.5	239.68	971
-0.389707	0.436926	0.117398	0.650529	0.316776	-0.0084486	0	0.508506	0.416585	0.540844	-0.395004	-0.631073	-0.673821	-0.953402	-1.03585			0.113716	0.769633	1	-0.0651127	FALSE		High	High	IsMasterProtein	-7.11762e+18	E9B2F8	Protein SEY1 homolog OS=Leishmania mexicana (strain MHOM/GT/2001/U1103) OX=929439 GN=LMXM_31_0370 PE=3 SV=1	LMXM_31_0370	74.634	17	11	20	0	8	893	97.9	71.65	972
0.102477	0.0602398	-0.399341	-0.645673	-0.228415	-0.279233	0	-0.552386	-0.73157	-0.874617	0.704554	0.689585	1.13317	0.804466	0.631028			0.612713	0.243943	1	0.265419	FALSE		High	High	IsMasterProtein	-7.11516e+18	A0A6L0XYH2	Chaperone_protein_DNAj_-_putative OS=Leishmania infantum OX=5671 GN=LINF_320040500 PE=4 SV=1	LINF_320040500	31.243	12	5	7	0	1	400	45	28.1	973
-0.606026	0.121489	0.346641	1.38294	0	-0.0580511	0.375349	0.434274	0.999221	1.25081	-0.43655	-0.338731	-0.652458	-0.282118	-0.599592			0.392227	0.405297	1	-0.351312	FALSE		High	High	IsMasterProtein	-7.11424e+18	A4I2C2	Uncharacterized protein OS=Leishmania infantum OX=5671 GN=LINJ_26_1940 PE=4 SV=1	LINJ_26_1940	9.504	9	3	4	0	1	341	37.7	13.02	974
0.604864	0.380216	0	0.371365	-0.033927	0.389021	0.0710669	-0.0659199	0.296251	0.445605	-0.637509	-0.556333	-0.680574	-0.230565	-0.850441			0.0875682	0.817395	1	0.0372986	FALSE		High	High	IsMasterProtein	-7.11416e+18	E9AM89	Uncharacterized protein OS=Leishmania mexicana (strain MHOM/GT/2001/U1103) OX=929439 GN=LMXM_08_0110 PE=4 SV=1	LMXM_08_0110	17.961	2	2	2	0	2	643	68.9	9.77	975
-0.230032	0.0838804	0.259388	0.126387	0.0215521	-0.0576878	-0.241534	0.422558	0	0.464259	-0.158572	-0.293414	0.093935	-0.0660391	-0.153725			0.157841	0.695278	1	-0.065284	FALSE		High	High	IsMasterProtein	-7.10928e+18	A0A6L0WIW6	Hypothetical_protein_-_conserved OS=Leishmania infantum OX=5671 GN=LINF_010006400 PE=4 SV=1	LINF_010006400	10.157	16	1	2	0	1	116	13.6	10.31	976
0.285331	0.54513	-0.051322	0.265491	0.0103874	0.0519438	0.686087	-0.113107	0.207377	0	-0.853809	-0.81249	-1.10593	-0.521624	-0.603198			0.0933223	0.806636	1	0.0445431	FALSE		High	High	IsMasterProtein	-7.10861e+18	E9AZV4	Haloacid dehalogenase-like hydrolase-like protein OS=Leishmania mexicana (strain MHOM/GT/2001/U1103) OX=929439 GN=LMXM_28_1350 PE=4 SV=1	LMXM_28_1350	47.277	38	7	16	0	7	333	35.3	59.39	977
-0.266916	-0.335378	0.0891275	0	-0.324851	-0.615097	-0.536599	-0.193575	0.0348701	-0.12595	0.268023	0.457157	0.00222206	0.844896	0.465044			0.34184	0.455156	1	0.119667	FALSE		High	High	IsMasterProtein	-7.10614e+18	E9B479	GTPase protein OS=Leishmania mexicana (strain MHOM/GT/2001/U1103) OX=929439 GN=LMXM_32_2400 PE=4 SV=1	LMXM_32_2400	30.812	14	5	11	0	1	566	62.4	42.3	978
-0.0586357	-0.25542	0	-0.0705643	0.0757627	0.00260162	-0.137282	-0.0962296	-0.19956	-0.231387	0.602868	0.73416	1.44855	1.45111	1.01999			0.47668	0.333672	1	0.0706001	FALSE		High	High	IsMasterProtein	-7.09372e+18	A4I2P6	Putative 2-oxoglutarate dehydrogenase subunit OS=Leishmania infantum OX=5671 GN=LINJ_27_0740 PE=3 SV=2	LINJ_27_0740	99.41	20	13	34	0	2	1006	112.8	134.61	979
0.0739107	0	-0.177163	-0.30091	-0.110825	-0.149499	0.0540504	-0.167022	-0.157018	-0.227575	2.16789	2.47357	2.02098	2.73173	2.55012			0.122706	0.753866	1	0.0264153	FALSE		High	High	IsMasterProtein	-7.08966e+18	A4HUU2	Uncharacterized protein OS=Leishmania infantum OX=5671 GN=LINJ_11_0310 PE=4 SV=1	LINJ_11_0310	285.402	27	34	135	0	30	1805	195.5	523.1	981
0.175472	-0.00127506	0	-0.119839	0.0257616	-0.138054	-0.0603762	-0.136116	-0.252987	-0.219153	1.15488	0.732728	1.21781	0.930278	2.34508			1.80053	0.0158295	1	0.177361	FALSE		High	High	IsMasterProtein	-7.08845e+18	A4I078	ATP-binding cassette protein subfamily G, member 5 OS=Leishmania infantum OX=5671 GN=putative ABCG5 PE=4 SV=1	putative	59.222	11	11	29	0	3	1246	135.2	112.01	982
0.229746	0.517142	0.373428	-0.120371	0.848125	0	0.835448	0.0216694	0.435095	-0.246724	-1.16753	-1.38859	-1.49447	-1.48221	-1.26586			0.269813	0.537263	1	0.160516	FALSE		High	High	IsMasterProtein	-7.08821e+18	E9AQ92	Calmodulin-like protein OS=Leishmania mexicana (strain MHOM/GT/2001/U1103) OX=929439 GN=LMXM_15_0930 PE=4 SV=1	LMXM_15_0930	63.854	60	8	54	0	2	189	20.5	218.6	983
-0.769934	-0.206703	0.126859	0.380307	-0.177212	-0.468879	-0.4683	-0.240308	0.0822668	0.170877	-0.257776	0	0.410069	0.424898	0.45054			0.0865818	0.819253	1	0.0555319	FALSE		High	High	IsMasterProtein	-7.08051e+18	A4I8J8	Uncharacterized protein OS=Leishmania infantum OX=5671 GN=LINJ_32_3950 PE=4 SV=1	LINJ_32_3950	5.827	8	2	3	0	2	224	23.7	9.19	986
0.531698	0.29609	0.00711441	0.116688	-0.00924587	0.230145	0.0306025	-0.0351944	0.154253	-0.161613	-0.422429	-0.487567	0	-0.168607	-0.250875			0.564701	0.272458	1	0.14483	FALSE		High	High	IsMasterProtein	-7.08038e+18	E9AJ98	Uncharacterized protein OS=Leishmania mexicana (strain MHOM/GT/2001/U1103) OX=929439 GN=LMXM_01_0120 PE=4 SV=1	LMXM_01_0120	11.43	7	2	3	0	2	402	42.5	13.37	987
NaN	NaN	NaN	NaN	NaN	NaN	NaN	NaN	NaN	NaN	NaN	NaN	NaN	NaN	NaN			NaN	#VALUE!	1	0	FALSE		High	High	IsMasterProtein	-7.08024e+18	E9B1K0	Uncharacterized protein OS=Leishmania mexicana (strain MHOM/GT/2001/U1103) OX=929439 GN=LMXM_30_0500 PE=4 SV=1	LMXM_30_0500	5.74	2	1	2	0	1	640	67	6.39	988
0.197218	-0.211522	0	-0.239468	-0.0430861	-0.232178	0.206832	0.0344543	-0.486998	-0.234975	-0.138358	0.0784311	0.127686	0.059926	0.136637			0.237393	0.578904	0.998358	0.0832012	FALSE		High	High	IsMasterProtein	-7.07993e+18	A0A6L0XZ42	Hypothetical_protein_-_conserved OS=Leishmania infantum OX=5671 GN=LINF_330040100 PE=4 SV=1	LINF_330040100	4.268	2	1	1	0	1	1075	114.8	3.09	989
1.2072	1.06689	0	0.21187	0.495297	0.337048	0.602521	-0.351954	0.340326	-0.0229387	-0.811839	-0.538321	-1.1466	-0.230607	-0.560999			0.726752	0.187607	1	0.41525	FALSE		High	High	IsMasterProtein	-7.07121e+18	E9B0J1	PDZ domain-containing protein OS=Leishmania mexicana (strain MHOM/GT/2001/U1103) OX=929439 GN=LMXM_29_0660 PE=4 SV=1	LMXM_29_0660	148.628	42	25	69	0	11	739	81.2	271.17	991
0.0276937	0	0.0226412	-0.30375	-0.0531521	-0.0194979	-0.0529861	-0.118779	-0.244737	-0.432615	0.783987	0.916824	1.18396	0.987453	0.518949			0.547788	0.283277	1	0.11241	FALSE		High	High	IsMasterProtein	-7.06467e+18	A4IDB0	Uncharacterized protein OS=Leishmania infantum OX=5671 GN=LINJ_36_3370 PE=4 SV=1	LINJ_36_3370	13.236	5	2	2	0	1	550	62.2	9.63	992
1.00761	-0.0187359	-0.418097	-1.229	-0.201828	0.65626	0	-0.579658	-0.434939	-0.806599	2.69536	2.32685	2.68061	2.21048	2.08233			0.0486767	0.893971	1	0.0609776	FALSE		High	High	IsMasterProtein	-7.0639e+18	A0A6L0Y0E8	NADPH-cytochrome_p450_reductase-like_protein OS=Leishmania infantum OX=5671 GN=LINF_340032700 PE=4 SV=1	LINF_340032700	30.876	17	5	10	0	1	624	67.9	39.49	993
0.555011	0	-0.520282	-0.509433	-0.32382	0.115901	-0.151711	-0.413596	-0.207772	-0.610289	2.29156	1.95253	2.41511	2.02415	1.8456			0.153725	0.7019	1	0.0937885	FALSE		High	High	IsMasterProtein	-7.06124e+18	A0A6L0XSY9	Ribonucleoside-diphosphate_reductase_small_chain_-_putative OS=Leishmania infantum OX=5671 GN=LINF_270027600 PE=3 SV=1	LINF_270027600	86.91	47	13	35	0	1	388	44.1	149.76	994
-0.443114	0	0.257276	0.301808	-0.166101	0.153272	0.35911	0.439811	0.111196	0.23708	-1.17379	-1.20569	-1.15789	-0.961275	-0.936698			0.951812	0.111735	1	-0.27012	FALSE		High	High	IsMasterProtein	-7.05876e+18	E9B0Z7	Mitochondrial carrier protein OS=Leishmania mexicana (strain MHOM/GT/2001/U1103) OX=929439 GN=LMXM_29_2240 PE=4 SV=1	LMXM_29_2240	14.696	10	2	7	0	2	306	33.7	24.68	995
0.250111	0.400783	0	0.986235	0.137748	0.308243	-0.0720263	-0.224527	1.03195	0.92451	-0.304055	-0.401431	-0.605526	-0.66616	-0.929174			0.0444127	0.902791	1	-0.0386539	FALSE		High	High	IsMasterProtein	-7.05759e+18	E9ANN4	60S ribosomal protein L24 OS=Leishmania mexicana (strain MHOM/GT/2001/U1103) OX=929439 GN=LMXM_11_0900 PE=3 SV=1	LMXM_11_0900	19.212	24	4	5	0	4	190	22.6	17.3	997
0	-0.207288	-0.0184841	-0.281044	0.296498	-0.0332851	0.0718737	-0.0895138	-0.421127	-0.19624	1.22612	2.10406	1.83139	0.943011	0.476198			0.297899	0.503618	1	0.0915951	FALSE		High	High	IsMasterProtein	-7.05723e+18	A4I011	Putative 40S ribosomal protein L14 OS=Leishmania infantum OX=5671 GN=LINJ_22_1370 PE=3 SV=1	LINJ_22_1370	11.395	10	3	9	0	2	233	26	24.61	998
0	-0.0431433	0.294331	-0.148708	0.445983	0.0435543	0.542108	0.589348	0.27882	0.0814009	-1.92248	-1.93157	-2.57004	-2.67275	-2.9143			0.602748	0.249604	1	-0.197354	FALSE		High	High	IsMasterProtein	-7.0547e+18	E9ATJ7	Amastin-like protein OS=Leishmania mexicana (strain MHOM/GT/2001/U1103) OX=929439 GN=LMXM_36_4140 PE=4 SV=1	LMXM_36_4140	2.499	5	1	1	0	1	199	22.1	2.75	999
-0.089982	0.218019	0.283263	0.278712	0.170565	-0.226941	0.354944	0.295903	0.461873	0	-1.28163	-1.19041	-1.19849	-1.13424	-1.40314			0.0118978	0.972976	1	-0.00504036	FALSE		High	High	IsMasterProtein	-7.05385e+18	E9B0U0	CRAL-TRIO domain-containing protein OS=Leishmania mexicana (strain MHOM/GT/2001/U1103) OX=929439 GN=LMXM_29_1680 PE=4 SV=1	LMXM_29_1680	69.483	46	12	24	0	8	297	33.2	82.96	1000
0.51329	0.518615	0.08255	-0.0578041	0.0454073	0.128675	-0.301276	-0.197182	0.147223	0.115355	-0.389716	-0.272372	0	-0.603467	-0.578794			0.803135	0.15735	1	0.241853	FALSE		High	High	IsMasterProtein	-7.05175e+18	A0A6L0XIC2	Hypothetical_protein_-_conserved OS=Leishmania infantum OX=5671 GN=LINF_280011000 PE=4 SV=1	LINF_280011000	20.69	11	4	6	0	1	501	53.9	24.82	1001
0.762335	0.741851	0.742821	0.538492	0.56837	-0.241911	0.32067	0	-0.309179	0.147746	-1.84666	-1.6833	-2.05981	-1.91289	-2.03766			3.18969	0.00064611	1	0.687309	FALSE		High	High	IsMasterProtein	-7.04829e+18	A0A0R6Y3X5	Alcohol dehydrogenase 4 OS=Leishmania amazonensis OX=5659 PE=3 SV=1		29.206	18	5	8	0	5	399	43.6	30.87	1002
-0.0063324	0.15957	0	-0.102329	-0.0540266	-0.0884514	-0.064765	0.114492	-0.196682	-0.222356	2.16098	1.99304	2.16588	1.77189	1.70848			0.592616	0.255496	1	0.0909286	FALSE		High	High	IsMasterProtein	-7.04474e+18	A4HXK1	Uncharacterized protein OS=Leishmania infantum OX=5671 GN=LINJ_17_1340 PE=4 SV=1	LINJ_17_1340	113.708	24	18	52	0	9	954	106.8	176.8	1003
0.592402	0.504369	0.264349	0.456701	-0.249042	0.350664	0.0424261	0	0.0672131	-0.0569086	-0.283767	-1.21576	-1.28952	-1.15729	-1.08702			0.701584	0.1988	1	0.233077	FALSE		High	High	IsMasterProtein	-7.04023e+18	E9AUL2	Uncharacterized protein OS=Leishmania mexicana (strain MHOM/GT/2001/U1103) OX=929439 GN=LMXM_20_0690 PE=4 SV=1	LMXM_20_0690	26.07	4	4	7	0	3	1336	142.2	25.75	1004
-0.269151	0.296307	0.687671	0.263358	0.519871	0.218246	0	1.20036	-0.0810175	0.830742	-1.08199	-1.09717	-1.57684	-1.1274	-1.29803			0.177754	0.664118	1	-0.134055	FALSE		High	High	IsMasterProtein	-7.03964e+18	E9AYM9	CDP-diacylglycerol--inositol 3-phosphatidyltransferase OS=Leishmania mexicana (strain MHOM/GT/2001/U1103) OX=929439 GN=LMXM_26_2480 PE=3 SV=1	LMXM_26_2480	12.99	17	3	4	0	3	229	25.6	6.95	1005
-0.205376	0.0971537	0	0.546831	-0.14231	-0.0371819	-0.122159	-0.166887	-0.0107651	0.0151281	-0.160461	0.0378675	0.182165	0.0642881	0.160723			0.40425	0.39423	1	0.123633	FALSE		High	High	IsMasterProtein	-7.03358e+18	E9AKG5	RNA helicase OS=Leishmania mexicana (strain MHOM/GT/2001/U1103) OX=929439 GN=LMXM_05_0590 PE=3 SV=1	LMXM_05_0590	4.33	3	3	3	0	3	995	105.2	2.96	1006
0	-0.124011	-0.149538	-0.445784	-0.129588	-0.0200768	0.214982	-0.0761929	0.0191422	-0.0857496	3.51056	3.58347	3.6087	3.35584	3.87929			1.06855	0.0853977	1	-0.180205	FALSE		High	High	IsMasterProtein	-7.03282e+18	A0A6L0XH68	Proteasome_alpha_7_subunit_-_putative OS=Leishmania infantum OX=5671 GN=LINF_270006800 PE=3 SV=1	LINF_270006800	83.242	56	12	44	0	4	238	25.6	185.48	1007
NaN	NaN	NaN	NaN	NaN	NaN	NaN	NaN	NaN	NaN	NaN	NaN	NaN	NaN	NaN			NaN	#VALUE!	1	0	FALSE		High	High	IsMasterProtein	-7.03237e+18	E9AQC1	DNA topoisomerase 2 OS=Leishmania mexicana (strain MHOM/GT/2001/U1103) OX=929439 GN=LMXM_15_1290 PE=3 SV=1	LMXM_15_1290	65.125	12	10	12	0	1	1236	138.9	51.47	1008
-0.148967	0.114169	0.155788	1.48237	-0.429371	0.639435	0	0.57135	0.960213	1.42976	-1.33667	-0.983138	-2.19375	-1.50701	-1.62066			0.577375	0.264621	1	-0.485354	FALSE		High	High	IsMasterProtein	-7.03029e+18	E9AUI4	TFIIH basal transcription factor subunit OS=Leishmania mexicana (strain MHOM/GT/2001/U1103) OX=929439 GN=LMXM_20_0400 PE=4 SV=1	LMXM_20_0400	18.461	4	1	2	0	1	589	63.7	13.79	1009
0.187576	-0.093297	-0.213907	-0.00750732	-0.0771437	0.0296955	-0.242455	0.034893	0	0.0344896	-0.0156069	-0.146392	0.488419	0.195333	0.056427			0.0506642	0.889889	1	-0.0121803	FALSE		High	High	IsMasterProtein	-7.02896e+18	E9AYX4	Reductase OS=Leishmania mexicana (strain MHOM/GT/2001/U1103) OX=929439 GN=LMXM_27_0730 PE=4 SV=1	LMXM_27_0730	9.381	8	3	3	0	3	329	37.6	7.25	1010
0.0508471	0	-0.155862	-0.379849	-0.0352268	-0.100472	0.109468	-0.204394	-0.191283	-0.241131	2.58263	2.94527	2.45031	3.21069	3.10407			0.0788223	0.834022	1	0.0215443	FALSE		High	High	IsMasterProtein	-7.02585e+18	A0A6L0XRY6	Hypothetical_protein_-_conserved OS=Leishmania infantum OX=5671 GN=LINF_350033000 PE=4 SV=1	LINF_350033000	228.079	38	34	101	0	30	1315	143	414.53	1011
0.502851	0.522631	-0.266345	-0.0268621	0.171915	0.211974	0.207884	-0.132024	0.129796	-0.186108	0.161537	0	-0.253581	-0.41893	-0.618043			0.334178	0.463257	1	0.134533	FALSE		High	High	IsMasterProtein	-7.02565e+18	E9AWQ5	PPPDE domain-containing protein OS=Leishmania mexicana (strain MHOM/GT/2001/U1103) OX=929439 GN=LMXM_24_0650 PE=3 SV=1	LMXM_24_0650	26.557	6	3	3	0	3	968	102.3	15.17	1012
-0.163513	-0.217168	-0.121084	0.0613728	0.186034	-0.241308	0.0758734	-0.325834	-0.019062	-0.0894136	0.307614	0.164289	0.408838	0.32521	0			0.276421	0.529151	1	0.0690773	FALSE		High	High	IsMasterProtein	-7.02469e+18	A4HZ92	Uncharacterized protein OS=Leishmania infantum OX=5671 GN=LINJ_21_1400 PE=4 SV=2	LINJ_21_1400	9.5	5	3	5	0	3	1132	116.1	13.98	1013
0.572554	0.467608	0.292675	-0.0875797	0.866115	0.184961	0.672078	0.0569019	0	-0.195996	-1.27797	-1.10053	-1.4039	-1.31531	-1.21903			0.637023	0.230662	1	0.278685	FALSE		High	High	IsMasterProtein	-7.02348e+18	E9B3V1	Uncharacterized protein OS=Leishmania mexicana (strain MHOM/GT/2001/U1103) OX=929439 GN=LMXM_32_1170 PE=4 SV=1	LMXM_32_1170	188.343	33	29	91	0	23	1390	151.6	338.61	1015
0.53074	0.863743	0.157739	0.486804	-0.0522108	0.146602	0.290201	-0.00376225	0.584794	-0.12583	-0.153371	-0.518896	-0.465219	-0.515059	0			0.512155	0.3075	1	0.218962	FALSE		High	High	IsMasterProtein	-7.01554e+18	E9B0Z3	C3H1-type domain-containing protein OS=Leishmania mexicana (strain MHOM/GT/2001/U1103) OX=929439 GN=LMXM_29_2200 PE=4 SV=1	LMXM_29_2200	9.089	12	1	2	0	1	169	18.1	11.12	1016
-0.0553446	-0.177721	-0.0945883	-0.184354	0.0846252	-0.121182	-0.0187855	-0.0388632	0.419368	0	4.3555	3.07347	2.4766	1.71293	3.35656			0.606885	0.247238	1	-0.133584	FALSE		High	High	IsMasterProtein	-7.01082e+18	A0A6L0WH93	Hypothetical_protein_-_conserved OS=Leishmania infantum OX=5671 GN=LINF_040006600 PE=4 SV=1	LINF_040006600	67.339	28	7	15	0	7	528	53.7	82.95	1017
NaN	NaN	NaN	NaN	NaN	NaN	NaN	NaN	NaN	NaN	NaN	NaN	NaN	NaN	NaN			NaN	#VALUE!	1	0	FALSE		High	High	IsMasterProtein	-7.01061e+18	A0A6L0XS18	Hypothetical_protein_-_conserved OS=Leishmania infantum OX=5671 GN=LINF_270018100 PE=4 SV=1	LINF_270018100	4.74	10	1	1	0	1	241	26.1	3.97	1018
0	-0.0468855	-0.0732689	-0.396458	0.264758	-0.00944328	0.333034	-0.213909	-0.139618	-0.205428	2.60528	2.85572	3.34561	3.11709	3.32773			0.00762425	0.982598	1	-0.00329781	FALSE		High	High	IsMasterProtein	-7.00962e+18	A4HTS8	EF-hand domain-containing protein OS=Leishmania infantum OX=5671 GN=LINJ_09_0120 PE=4 SV=1	LINJ_09_0120	95.972	33	16	42	0	3	582	65.6	147.78	1019
NaN	NaN	NaN	NaN	NaN	NaN	NaN	NaN	NaN	NaN	NaN	NaN	NaN	NaN	NaN			NaN	#VALUE!	1	0	FALSE		High	High	IsMasterProtein	-7.00877e+18	A0A6L0WH24	MFS_transporter_-_putative OS=Leishmania infantum OX=5671 GN=LINF_030008800 PE=4 SV=1	LINF_030008800	2.785	4	3	3	0	1	680	74.7	2.66	1020
0.103091	0.256346	0.158566	0.0572824	0.0382423	-0.0174265	0.0579433	0.186059	-0.209397	0	-0.089613	-0.570126	-0.441051	-0.742065	-0.438552			0.820302	0.151251	1	0.11927	FALSE		High	High	IsMasterProtein	-7.00823e+18	A4HWX5	Chorein N-terminal domain-containing protein OS=Leishmania infantum OX=5671 GN=LINJ_16_0780 PE=4 SV=1	LINJ_16_0780	81.438	4	19	26	0	5	5661	605.6	79.92	1021
0.0675468	-0.261079	-0.157458	-0.263461	-0.125541	0	-0.16562	-0.220207	0.00765324	-0.225198	2.68838	3.3545	2.67776	3.55222	2.82675			0.130435	0.740568	1	-0.0273241	FALSE		High	High	IsMasterProtein	-7.00334e+18	E9AH35	WD repeat protein OS=Leishmania infantum OX=5671 GN=LINJ_24_0230 PE=4 SV=1	LINJ_24_0230	9.913	4	1	2	0	1	467	51.5	10.31	1022
0.0350056	-0.0453501	-0.0348244	0.147528	-0.0564146	0	-0.147967	-0.0875301	0.140682	0.00469685	0.489202	0.286954	0.26972	-0.101832	-0.190807			0.17256	0.672109	1	0.0272125	FALSE		High	High	IsMasterProtein	-7.00238e+18	A0A6L0XR16	Hypothetical_protein_-_conserved OS=Leishmania infantum OX=5671 GN=LINF_240024300 PE=4 SV=1	LINF_240024300	1.749	6	1	1	0	1	240	28.8	2.56	1023
-0.275758	-0.0800629	0.2685	0.250451	-0.322924	-0.00956821	0	0.383557	0.0673246	0.381771	0.0314026	-0.176878	-0.070611	-0.185759	0.150235			0.62078	0.239453	1	-0.196576	FALSE		High	High	IsMasterProtein	-7.00217e+18	A4HYK2	Uncharacterized protein OS=Leishmania infantum OX=5671 GN=LINJ_20_0130 PE=4 SV=1	LINJ_20_0130	15.58	5	3	5	0	3	556	61.1	21.83	1024
0.0890598	-0.108788	0.259153	0	0.503686	0.265589	0.328549	0.1066	-0.353785	0.202804	-0.358495	-0.200927	-0.756294	-0.401906	-1.23391			0.0875109	0.817502	1	0.0386707	FALSE		High	High	IsMasterProtein	-7.0012e+18	E9B0L3	G domain-containing protein OS=Leishmania mexicana (strain MHOM/GT/2001/U1103) OX=929439 GN=LMXM_29_0840 PE=4 SV=1	LMXM_29_0840	2.491	2	2	2	0	2	918	101	0	1025
-0.174538	-0.191508	-0.192076	-0.268362	0.0750227	0	0.259814	-0.106163	-0.0215168	-0.220469	2.45853	2.65712	1.99963	2.52464	2.18277			0.665336	0.216105	1	-0.132625	FALSE		High	High	IsMasterProtein	-7.00064e+18	A4IDQ6	Uncharacterized protein OS=Leishmania infantum OX=5671 GN=LINJ_36_5010 PE=4 SV=1	LINJ_36_5010	89.786	59	13	54	0	8	317	33.6	233.15	1026
-0.142243	-0.105267	0.82134	1.16712	0.814144	0.78271	0	0.940164	1.45853	1.03952	-0.883228	-1.01826	-0.912131	-1.02111	-0.891467			0.420733	0.379548	1	-0.333167	FALSE		High	High	IsMasterProtein	-6.99831e+18	E9AL78	Calcium-transporting ATPase OS=Leishmania mexicana (strain MHOM/GT/2001/U1103) OX=929439 GN=LMXM_07_0650 PE=3 SV=1	LMXM_07_0650	134.49	20	16	44	0	4	1119	123.6	167.59	1027
1.13793	1.04171	0	0.264648	0.352973	0.272711	0.325282	-0.417749	0.304024	-0.230462	-1.70062	-1.63028	-1.55824	-1.34057	-1.94744			0.999822	0.100041	1	0.508693	FALSE		High	High	IsMasterProtein	-6.99537e+18	E9B185	S-adenosylmethionine decarboxylase proenzyme OS=Leishmania mexicana (strain MHOM/GT/2001/U1103) OX=929439 GN=LMXM_29_3110 PE=3 SV=1	LMXM_29_3110	54.481	33	10	31	0	2	382	42.8	102.25	1028
-0.0339746	0.0573215	0.0920401	0.316478	0.897623	-0.0697336	0.0193253	-0.181342	0.428334	-0.250244	-0.555943	-0.606863	0.306396	0	-0.428073			0.665106	0.216219	1	0.27663	FALSE		High	High	IsMasterProtein	-6.99086e+18	E9AYU4	Ribokinase OS=Leishmania mexicana (strain MHOM/GT/2001/U1103) OX=929439 GN=LMXM_27_0420 PE=3 SV=1	LMXM_27_0420	50.367	24	6	20	0	3	329	35.3	81.81	1029
0.371056	0.414287	0.404013	-0.217653	0.912448	0.034111	0.935233	0.485298	0	-0.0308943	-2.33422	-2.28363	-2.63617	-2.52063	-2.46424			0.135414	0.732126	1	0.0920803	FALSE		High	High	IsMasterProtein	-6.9882e+18	E9B6W9	TAX-1 OS=Leishmania mexicana (strain MHOM/GT/2001/U1103) OX=929439 GN=LMXM_34_4390 PE=4 SV=1	LMXM_34_4390	100.473	44	14	51	0	7	412	45.7	196.33	1030
1.33826	1.07514	-0.358635	0.247011	0.0416384	0.0483646	-0.317962	0	0.20575	0.598435	-1.79352	-1.51852	-2.20092	-1.74442	-1.79857			0.475052	0.334926	1	0.361765	FALSE		High	High	IsMasterProtein	-6.98645e+18	E9ALS3	Nodulin-like domain-containing protein OS=Leishmania mexicana (strain MHOM/GT/2001/U1103) OX=929439 GN=LMXM_08_29_1500 PE=4 SV=1	LMXM_08_29_1500	62.396	23	12	47	0	3	672	73.5	151.43	1031
0.0403557	0.619262	-0.116184	0.653334	-0.214849	0.211679	0.206697	0	0.355261	0.535415	-1.42635	-1.34736	-1.83094	-1.48556	-1.42688			0.120776	0.757223	1	-0.0654266	FALSE		High	High	IsMasterProtein	-6.9861e+18	E9AUC7	CCT-theta OS=Leishmania mexicana (strain MHOM/GT/2001/U1103) OX=929439 GN=LMXM_36_6910 PE=3 SV=1	LMXM_36_6910	189.093	51	23	92	0	4	537	58.2	404.56	1032
1.49065	0.79464	-0.388896	0.175952	0.156687	0.739137	0	-0.0770121	0.0995131	1.13339	-1.32719	-1.09396	-1.4375	-1.31179	-1.30585			0.0597756	0.871414	1	0.0668007	FALSE		High	High	IsMasterProtein	-6.98384e+18	F6MIH5	Ferric reductase OS=Leishmania amazonensis OX=5659 GN=LFR1 PE=4 SV=1	LFR1	58.91	11	7	9	0	7	1083	119	42.9	1033
-0.254694	0.0848875	0.305609	0.517145	0.0840178	0	-0.244391	0.361177	0.217642	0.437316	-1.28926	-1.34998	-1.68177	-1.43203	-1.52706			0.0132462	0.96996	1	-0.00695572	FALSE		High	High	IsMasterProtein	-6.98307e+18	E9AK86	Acyltransferase-like protein, copy 2 OS=Leishmania mexicana (strain MHOM/GT/2001/U1103) OX=929439 GN=LMXM_04_1050 PE=4 SV=1	LMXM_04_1050	45.525	36	9	23	0	8	307	34.6	84.85	1034
-0.054471	0	0.272529	-0.106885	-0.0852718	-0.170592	-0.230724	0.253337	-0.0883245	-0.195347	0.504852	0.261076	0.707185	0.414583	0.353288			0.358857	0.437666	1	0.0915104	FALSE		High	High	IsMasterProtein	-6.9802e+18	A4I1T9	Putative Lsm7p protein OS=Leishmania infantum OX=5671 GN=LINJ_26_0010 PE=3 SV=1	LINJ_26_0010	6.921	20	1	1	0	1	91	10.1	5.5	1035
0.187166	0.335011	-0.0618744	1.68782	0.602689	0.294247	-0.765586	0	0.622581	1.31627	-1.4212	-1.46079	-1.86341	-1.99056	-1.94894			0.228212	0.591273	1	0.256659	FALSE		High	High	IsMasterProtein	-6.9731e+18	E9AT64	40S ribosomal protein S24 OS=Leishmania mexicana (strain MHOM/GT/2001/U1103) OX=929439 GN=LMXM_36_2860 PE=3 SV=1	LMXM_36_2860	27.143	42	6	15	0	2	137	15.7	40.29	1036
-0.0592365	0.402314	0.283178	0.752039	0.609641	0	-0.211904	0.896744	0.651011	1.04702	-1.12721	-1.04293	-1.33272	-1.2875	-1.38181			0.103042	0.788784	1	-0.0789864	FALSE		High	High	IsMasterProtein	-6.97287e+18	E9B4G6	Fatty acid desaturase OS=Leishmania mexicana (strain MHOM/GT/2001/U1103) OX=929439 GN=LMXM_32_3270 PE=4 SV=1	LMXM_32_3270	56.632	25	9	33	0	8	394	45.4	124.59	1037
-0.0353441	0	0.140447	0.166392	0.0855217	-0.0235243	0.0146332	0.0786314	0.11539	0.0173016	-0.801332	-0.71225	-0.267344	-0.0616035	-0.739272			0.281516	0.522979	1	0.030917	FALSE		High	High	IsMasterProtein	-6.9701e+18	A0A6L0XSY1	Structural maintenance of chromosomes protein OS=Leishmania infantum OX=5671 GN=LINF_350040500 PE=3 SV=1	LINF_350040500	7.455	3	4	4	0	1	1322	146.9	10.63	1038
0.663538	0.550336	0.181351	-0.0780773	0.156596	0.381191	0.402692	0	0.010004	-0.344296	-0.854877	-0.80799	-0.632957	-0.635034	-0.441683			0.49018	0.32346	1	0.204831	FALSE		High	High	IsMasterProtein	-6.96699e+18	E9ANI8	Chromatin binding protein OS=Leishmania mexicana (strain MHOM/GT/2001/U1103) OX=929439 GN=LMXM_11_0420 PE=4 SV=1	LMXM_11_0420	39.81	16	7	11	0	4	774	81.5	47.34	1039
0.556799	1.468	-0.095047	0.40263	0.62511	0.313076	-0.266368	0	0.718977	0.279195	-0.861268	-0.66022	-0.98177	-0.574391	-0.974426			0.618338	0.240803	1	0.382523	FALSE		High	High	IsMasterProtein	-6.96471e+18	E8NHN1	Kinesin motor domain-containing protein (Fragment) OS=Leishmania mexicana (strain MHOM/GT/2001/U1103) OX=929439 GN=LmxM_14_1100a_1 PE=3 SV=1	LmxM_14_1100a_1	60.101	19	9	18	0	2	955	107.6	67.46	1040
0.287955	0	-0.055583	-0.568753	-0.164497	-0.103	0.0436687	-0.181344	-0.246511	-0.425531	3.70119	2.28897	1.01867	0.899689	2.38153			0.208363	0.618924	0.997151	0.0823677	FALSE		High	High	IsMasterProtein	-6.96057e+18	A0A6L0WIW1	Stress-induced_protein_sti1 OS=Leishmania infantum OX=5671 GN=LINF_080016000 PE=4 SV=1	LINF_080016000	186.668	54	34	113	0	7	546	62.2	358.9	1041
-0.490456	-0.33076	-0.175241	0	0.0574751	-0.492085	-0.330005	-0.0195332	-0.500315	0.0958662	0.275561	0.238437	0.368992	0.434459	0.62199			0.148733	0.710014	1	0.0614178	FALSE		High	High	IsMasterProtein	-6.95974e+18	A0A6L0XDM5	Kinetoplast_polyadenylation/uridylation_factor_1 OS=Leishmania infantum OX=5671 GN=LINF_180005000 PE=4 SV=1	LINF_180005000	49.124	13	12	20	0	2	1002	113.7	62.58	1042
-0.608693	-0.520363	0.214211	0.16384	-0.453369	-0.281669	-0.493696	0.326632	-0.183112	0.402603	-0.0917397	0	0.464557	0.498777	0.354474			0.340275	0.456799	1	-0.195026	FALSE		High	High	IsMasterProtein	-6.95774e+18	A4HZ68	NTF2-like domain-containing protein OS=Leishmania infantum OX=5671 GN=LINJ_21_0750 PE=4 SV=1	LINJ_21_0750	13.711	21	2	3	0	2	148	17.3	8.99	1043
-0.0558939	0	-0.498548	-0.488641	-0.202826	0.0609961	0.254181	-0.489146	-0.216456	-0.446205	0.922367	1.10335	2.09984	2.03531	1.33889			0.181705	0.658104	0.998802	-0.0818554	FALSE		High	High	IsMasterProtein	-6.95372e+18	A0A6L0WL07	Phosphoglycerate_mutase_protein_-_putative OS=Leishmania infantum OX=5671 GN=LINF_080005500 PE=4 SV=1	LINF_080005500	15.833	29	3	9	0	2	185	20.2	35.5	1044
-0.263382	-0.196141	0.0337791	-0.279228	-0.0543928	-0.212231	0.219247	0	-0.53536	-0.30948	0.874322	0.895808	1.36098	1.19622	1.22349			0.0383903	0.915397	1	0.0156918	FALSE		High	High	IsMasterProtein	-6.95334e+18	A0A6L0XMU8	Pentamidine_resistance_protein_1 OS=Leishmania infantum OX=5671 GN=LINF_310019400 PE=4 SV=1	LINF_310019400	47.482	8	9	13	0	1	1679	183.7	52.36	1045
-0.0250158	0	0.295779	0.798804	0.0887527	0.162934	-0.0351105	0.372132	0.715945	0.887033	-0.598248	-0.0558186	-0.402469	-0.0202732	-0.346274			0.363624	0.432889	1	-0.188923	FALSE		High	High	IsMasterProtein	-6.95162e+18	E9AVU0	Uncharacterized protein OS=Leishmania mexicana (strain MHOM/GT/2001/U1103) OX=929439 GN=LMXM_22_1080 PE=4 SV=1	LMXM_22_1080	21.232	22	4	8	0	3	255	27.6	34.34	1046
-0.22179	-0.137231	0.00457764	-0.381996	-0.0551252	-0.176041	0.0217505	0	-0.453787	-0.330022	1.07083	1.55742	1.38661	1.96531	1.35611			0.0945475	0.804364	1	0.0293068	FALSE		High	High	IsMasterProtein	-6.95117e+18	A0A6L0XHS8	Hypothetical_protein_-_conserved OS=Leishmania infantum OX=5671 GN=LINF_280018400 PE=4 SV=1	LINF_280018400	46.589	11	10	17	0	7	1123	123.6	54.8	1047
-0.385098	0.0843496	-0.0377922	0.931492	-0.364455	0	-0.314105	0.0435982	0.408304	0.883027	-0.182927	-0.432784	0.450098	-0.236777	0.0519981			0.201654	0.628559	1	-0.158466	FALSE		High	High	IsMasterProtein	-6.94991e+18	A4HVM8	Uncharacterized protein OS=Leishmania infantum OX=5671 GN=LINJ_13_0890 PE=4 SV=1	LINJ_13_0890	8.477	5	2	2	0	2	462	50	7.04	1048
0.187595	-0.00678349	-0.0572605	-0.24102	-0.0437212	0	0.0714388	-0.0662804	-0.121553	-0.256618	1.88522	1.86549	2.89064	2.56116	2.84009			0.191186	0.643893	1	0.0423645	FALSE		High	High	IsMasterProtein	-6.94973e+18	A4I289	Trifunctional enzyme alpha subunit, mitochondrial-like protein OS=Leishmania infantum OX=5671 GN=LINJ_26_1530 PE=3 SV=1	LINJ_26_1530	106.726	35	19	41	0	8	726	79.2	140.39	1049
0.116529	0.548071	-0.153352	0.634759	-0.137957	0.131549	0	0.0472689	0.0431948	0.576775	-1.5355	-1.56216	-2.07106	-2.09637	-1.65744			0.0768939	0.837734	1	0.0418526	FALSE		High	High	IsMasterProtein	-6.94911e+18	E9ATX4	ribose-phosphate diphosphokinase OS=Leishmania mexicana (strain MHOM/GT/2001/U1103) OX=929439 GN=LMXM_36_5390 PE=3 SV=1	LMXM_36_5390	70.476	41	10	29	0	1	358	39.3	122.36	1050
0	-0.0475016	-0.220163	-0.257435	0.0637541	-0.115492	0.105931	-0.0318375	-0.120901	-0.204106	2.38931	2.61511	3.56184	3.30242	3.00319			0.0851002	0.822053	1	-0.018988	FALSE		High	High	IsMasterProtein	-6.94566e+18	A4ICS2	Mitochondrial ATP synthase epsilon chain OS=Leishmania infantum OX=5671 GN=LINJ_36_0680 PE=4 SV=1	LINJ_36_0680	17.073	13	3	5	0	2	265	30.2	18.91	1051
-1.14112	-1.38788	-0.0372267	-0.173451	0.452436	-0.793834	-0.785033	0.317136	-0.190925	0	0.0366859	1.11835	1.56161	1.66904	0.196343			0.157796	0.695351	1	-0.166917	FALSE		High	High	IsMasterProtein	-6.94334e+18	A0A6L0XMW0	NOL1/NOP2/sun_family_-_putative OS=Leishmania infantum OX=5671 GN=LINF_280023700 PE=3 SV=1	LINF_280023700	9.42	8	2	2	0	1	589	65.2	5	1052
0	0.0125456	0.0459156	0.205204	0.17042	-0.0823278	-0.251464	0.203319	0.546816	0.205848	-0.702647	-0.689147	-1.11765	-0.983999	-0.704933			0.0971137	0.799625	1	-0.0376211	FALSE		High	High	IsMasterProtein	-6.94072e+18	E9AZX2	Uncharacterized protein OS=Leishmania mexicana (strain MHOM/GT/2001/U1103) OX=929439 GN=LMXM_28_1520 PE=4 SV=1	LMXM_28_1520	5.693	4	2	2	0	2	642	73.1	3.67	1053
-0.348028	0.223094	0.0844479	0.402567	0.122977	0	-0.0786619	0.610237	0.445084	0.59592	-0.309875	-0.361371	-0.33112	-0.57656	-0.136412			0.533823	0.292534	1	-0.217504	FALSE		High	High	IsMasterProtein	-6.93897e+18	A0A6L0WL17	GPI-GlcNAc_transferase_complex_-_PIG-H_component_-_putative OS=Leishmania infantum OX=5671 GN=LINF_080006500 PE=3 SV=1	LINF_080006500	16.749	8	3	4	0	3	520	55	17.13	1054
0.629106	0.113634	-0.00448513	-0.698043	-0.152733	0.0955935	0.1059	-0.0281076	-0.332446	-0.589613	-0.132647	0	1.0189	0.506601	0.759408			0.201285	0.629093	1	0.12723	FALSE		High	High	IsMasterProtein	-6.93716e+18	E9AWC1	Uncharacterized protein OS=Leishmania mexicana (strain MHOM/GT/2001/U1103) OX=929439 GN=LMXM_23_1035 PE=4 SV=1	LMXM_23_1035	3.872	1	1	1	0	1	696	73.4	3.76	1055
0	0.207324	0.0551014	-0.294207	-0.270389	-0.203608	0.284476	-0.178045	-0.493357	-0.498897	0.658467	0.140424	0.0289249	-0.0633497	0.00161743			0.410562	0.388542	1	0.157452	FALSE		High	High	IsMasterProtein	-6.93634e+18	E9APU1	RNA uridylyltransferase OS=Leishmania mexicana (strain MHOM/GT/2001/U1103) OX=929439 GN=LMXM_14_0960 PE=4 SV=1	LMXM_14_0960	2.243	1	1	1	0	1	1116	119.6	2.43	1056
-0.47196	0.374795	0.269238	0.479458	0.251964	-0.0187607	-0.129086	0.753838	0.314541	0.679267	-0.463725	-0.715505	0	-0.754809	-0.630919			0.232688	0.58521	1	-0.139261	FALSE		High	High	IsMasterProtein	-6.93383e+18	A0A6L0WIM6	Elongation of fatty acids protein OS=Leishmania infantum OX=5671 GN=LINF_050017000 PE=3 SV=1	LINF_050017000	4.8	4	1	4	0	1	249	29	9.6	1057
-0.045104	0	0.52465	0.605046	0.229101	0.305781	-0.344915	0.207776	0.583114	0.2234	-1.3289	-1.29704	-1.47798	-1.48982	-1.56926			0.128076	0.744601	1	0.0677074	FALSE		High	High	IsMasterProtein	-6.92993e+18	E9B0J8	GrpE protein homolog OS=Leishmania mexicana (strain MHOM/GT/2001/U1103) OX=929439 GN=LMXM_29_0730 PE=3 SV=1	LMXM_29_0730	65.407	48	8	26	0	4	219	23.9	113.3	1058
-0.123654	-0.0491467	-0.100173	0.0834494	-0.383974	0.210975	-0.308275	-0.150641	0.0453653	0.143406	0	-0.234232	0.5039	0.00062561	0.255687			0.370857	0.425739	1	-0.102866	FALSE		High	High	IsMasterProtein	-6.92784e+18	A0A6L0WKL3	Hypothetical_protein_-_conserved OS=Leishmania infantum OX=5671 GN=LINF_100018100 PE=4 SV=1	LINF_100018100	5.032	8	2	8	0	2	177	19.1	23.2	1059
-0.0856133	-0.159129	0.192575	-0.334944	0.278548	0	-0.0543928	-0.247269	-0.013319	-0.262179	3.49476	3.29847	3.19149	3.30892	4.3821			0.316714	0.482265	1	0.0937195	FALSE		High	High	IsMasterProtein	-6.92027e+18	A4IAL7	Amastin-like surface protein, putative OS=Leishmania infantum OX=5671 GN=LinJ_34_4370 PE=4 SV=1	LinJ_34_4370	6.459	8	1	3	0	1	184	20.3	11.59	1060
-0.300028	0.127603	-0.037508	0.296545	0.00929165	-0.143444	0.151067	-0.158571	0.19973	0.153924	-0.291696	-0.186589	0	0.149152	-0.56049			0.0606567	0.869648	1	-0.0213604	FALSE		High	High	IsMasterProtein	-6.91878e+18	E9B0E5	rRNA adenine N(6)-methyltransferase OS=Leishmania mexicana (strain MHOM/GT/2001/U1103) OX=929439 GN=LMXM_29_0210 PE=3 SV=1	LMXM_29_0210	40.69	31	9	14	0	9	374	41.1	51.66	1061
0	0.00836658	-0.0657101	-0.136774	-0.341575	-0.206131	-0.106563	0.0174351	-0.253904	-0.0319948	0.675483	0.569852	1.15508	0.851253	0.885908			0.0388496	0.91443	1	0.00909309	FALSE		High	High	IsMasterProtein	-6.91621e+18	A0A6L0X1M1	P-type Cu(+) transporter OS=Leishmania infantum OX=5671 GN=LINF_170012300 PE=4 SV=1	LINF_170012300	105.366	16	12	33	0	3	1134	122.1	162.79	1062
0.0371361	-0.136323	-0.304628	-0.285919	-0.0786219	0	0.0213308	-0.404335	-0.473284	-0.552089	2.40753	2.06668	2.0975	1.99512	2.14008			0.420858	0.379439	1	0.128004	FALSE		High	High	IsMasterProtein	-6.91232e+18	E9AGL0	Elongation of fatty acids protein OS=Leishmania infantum OX=5671 GN=LINJ_14_0710 PE=3 SV=1	LINJ_14_0710	14.174	13	3	4	0	2	299	34.7	15.46	1063
-0.0289774	0.19857	-0.121799	0.333831	0	0.218831	0.0721703	0.10373	0.252902	0.297281	-0.510651	-0.393038	-0.597732	-0.504402	-0.412127			0.580181	0.262917	1	-0.112658	FALSE		High	High	IsMasterProtein	-6.91079e+18	E9AXP1	JAB1/MPN/MOV34 metalloenzyme domain-containing protein OS=Leishmania mexicana (strain MHOM/GT/2001/U1103) OX=929439 GN=LMXM_25_1610 PE=4 SV=1	LMXM_25_1610	47.292	22	7	25	0	2	326	36.7	78.92	1064
0.684956	0.573691	0.456337	-0.0889835	0.97589	0.170115	0.708093	0.245262	0	-0.0793409	-1.62661	-1.50303	-1.48165	-1.4939	-1.70693			0.700473	0.199309	1	0.311552	FALSE		High	High	IsMasterProtein	-6.90041e+18	E9B537	Uncharacterized protein OS=Leishmania mexicana (strain MHOM/GT/2001/U1103) OX=929439 GN=LMXM_33_2480 PE=4 SV=1	LMXM_33_2480	303.329	42	48	119	0	20	1073	119.9	460.96	1065
0.0794716	0.277093	-0.12771	0.546093	-0.247745	0.168556	0.160947	0	0.451067	0.063756	-1.20557	-1.26529	-1.36248	-1.62216	-1.64717			0.151776	0.705056	1	-0.0634247	FALSE		High	High	IsMasterProtein	-6.89754e+18	E9AJH6	Uncharacterized protein OS=Leishmania mexicana (strain MHOM/GT/2001/U1103) OX=929439 GN=LMXM_02_0090 PE=4 SV=1	LMXM_02_0090	10.331	8	2	3	0	2	354	38.3	9.1	1066
0.100482	-0.185738	0.343503	-0.0345125	0.566923	0.0989828	-0.0508137	0.568919	-0.036418	0	-0.0809078	0.0551548	-0.328078	-0.231827	0.0594282			0.086767	0.818904	1	0.0419975	FALSE		High	High	IsMasterProtein	-6.89425e+18	E9ANR6	ABC transporter OS=Leishmania mexicana (strain MHOM/GT/2001/U1103) OX=929439 GN=LMXM_11_1290 PE=4 SV=1	LMXM_11_1290	12.917	2	3	3	0	3	1892	211	10.31	1067
0.0149355	-0.195366	-0.300385	-0.440518	0.0174751	-0.263448	0	-0.315076	-0.324788	-0.390038	1.15064	0.984848	0.96664	0.743423	0.773173			0.295161	0.506803	0.998096	0.077898	FALSE		High	High	IsMasterProtein	-6.89354e+18	A4I038	CCR4-NOT transcription complex subunit 11 OS=Leishmania infantum OX=5671 GN=LINJ_23_0020 PE=3 SV=1	LINJ_23_0020	68.853	40	11	24	0	4	383	42.8	84.87	1068
-0.491385	0	0.0764341	0.562497	-0.315123	0.0652952	0.0268269	0.338223	0.319419	0.596489	-1.54606	-1.6706	-2.19439	-1.70786	-1.834			0.732513	0.185134	1	-0.302766	FALSE		High	High	IsMasterProtein	-6.89276e+18	E9ANJ4	mRNA (guanine-N(7))-methyltransferase OS=Leishmania mexicana (strain MHOM/GT/2001/U1103) OX=929439 GN=LMXM_11_0480 PE=4 SV=1	LMXM_11_0480	59.662	11	10	23	0	2	1060	117.5	76.31	1069
0.45336	0.678296	0.185722	0.0727062	0.321128	0	0.711602	-0.271076	0.130383	-0.445598	-1.6274	-1.40229	-1.78067	-1.45304	-0.86129			0.705917	0.196826	1	0.31718	FALSE		High	High	IsMasterProtein	-6.88688e+18	E9AYA3	Heat shock 70 kDa protein OS=Leishmania mexicana (strain MHOM/GT/2001/U1103) OX=929439 GN=LMXM_26_1240 PE=3 SV=1	LMXM_26_1240	305.661	69	34	212	0	8	641	70.6	844.89	1070
-0.186569	-0.141004	0	-0.496904	-0.294076	-0.201641	0.242833	0.137251	-0.137428	-0.373141	2.47763	2.26787	2.81114	2.26654	1.72649			0.5316	0.294036	1	-0.157285	FALSE		High	High	IsMasterProtein	-6.88044e+18	A4I5F6	pyridoxal kinase OS=Leishmania infantum OX=5671 GN=LINJ_30_1310 PE=3 SV=1	LINJ_30_1310	81	44	11	49	0	5	302	33.1	167.88	1071
0.511154	0.440085	0.090992	0	0.225177	0.0207443	0.444396	-0.176579	0.025341	-0.213054	-0.983909	-0.922278	-1.05749	-0.858567	-0.919884			0.782975	0.164826	1	0.233312	FALSE		High	High	IsMasterProtein	-6.87973e+18	E9AWN9	Leucine-rich repeat and coiled-coil domain-containing protein 1 OS=Leishmania mexicana (strain MHOM/GT/2001/U1103) OX=929439 GN=LMXM_24_0490 PE=3 SV=1	LMXM_24_0490	115.878	18	23	37	0	13	1783	192.4	132.7	1072
0.780405	0.604739	0.312368	-0.0984821	1.14367	0.518761	0.94118	-0.113419	0	0.0697088	-1.96627	-1.6972	-1.95251	-1.84462	-2.01583			0.416062	0.383652	1	0.265293	FALSE		High	High	IsMasterProtein	-6.87918e+18	E9ALX2	Uncharacterized protein OS=Leishmania mexicana (strain MHOM/GT/2001/U1103) OX=929439 GN=LMXM_08_29_1000 PE=4 SV=1	LMXM_08_29_1000	162.783	42	23	98	0	12	628	67.7	366.46	1073
-0.0497351	-0.0652847	0.055068	-0.366437	0	-0.227759	0.108496	-0.0109968	-0.528195	-0.284945	1.70197	1.86732	1.59737	0.985228	1.37529			0.338029	0.459167	1	0.103402	FALSE		High	High	IsMasterProtein	-6.87653e+18	A0A381MUI9	40S ribosomal protein S25 OS=Leishmania infantum OX=5671 GN=LINF_250018100 PE=3 SV=1	LINF_250018100	33.563	45	5	15	0	2	120	13	49.51	1074
-0.19159	-0.71524	0	0.0136147	-0.130059	-0.278598	-0.1155	0.375429	-0.205696	-0.178111	0.174471	0.428567	0.42523	0.571058	0.400267			0.297685	0.503866	1	-0.12416	FALSE		High	High	IsMasterProtein	-6.87274e+18	E9AP61	Uncharacterized protein OS=Leishmania mexicana (strain MHOM/GT/2001/U1103) OX=929439 GN=LMXM_13_0270 PE=4 SV=1	LMXM_13_0270	5.153	1	1	2	0	1	1746	190	7.1	1076
1.39896	0.828204	0.950012	-0.196957	0.914931	1.05199	1.26975	0.596907	0	-0.315858	-1.54511	-1.09935	-1.53047	-1.27608	-1.57915			0.270274	0.536693	1	0.258473	FALSE		High	High	IsMasterProtein	-6.87262e+18	E9AZ97	Uncharacterized protein OS=Leishmania mexicana (strain MHOM/GT/2001/U1103) OX=929439 GN=LMXM_27_1945 PE=4 SV=1	LMXM_27_1945	35.462	24	6	13	0	1	259	29	44.16	1077
-0.235192	0.0549164	0.146384	0.384372	0	0.118421	-0.294626	0.179519	0.221478	0.50173	-1.80215	-1.65623	-2.10812	-1.84166	-2.02216			0.182603	0.656746	1	-0.0752083	FALSE		High	High	IsMasterProtein	-6.87148e+18	E9B4X4	Alkaline phosphatase OS=Leishmania mexicana (strain MHOM/GT/2001/U1103) OX=929439 GN=LMXM_33_1490 PE=4 SV=1	LMXM_33_1490	59.581	32	11	24	0	5	352	37.7	84	1078
-0.426976	-0.467028	0.512795	0.133088	0	0.0386763	-0.298309	0.54256	0.139628	-0.080965	-0.711609	-0.418175	0.390931	0.20005	-0.344188			0.206429	0.621685	1	-0.117942	FALSE		High	High	IsMasterProtein	-6.86878e+18	A4IAQ6	3-methyl-2-oxobutanoate dehydrogenase (2-methylpropanoyl-transferring) OS=Leishmania infantum OX=5671 GN=LINJ_35_0050 PE=4 SV=1	LINJ_35_0050	36.416	23	8	22	0	8	366	39.9	59.59	1079
NaN	NaN	NaN	NaN	NaN	NaN	NaN	NaN	NaN	NaN	NaN	NaN	NaN	NaN	NaN			NaN	#VALUE!	1	0	FALSE		High	High	IsMasterProtein	-6.86824e+18	E9AZG5	Pentacotripeptide-repeat region of PRORP domain-containing protein OS=Leishmania mexicana (strain MHOM/GT/2001/U1103) OX=929439 GN=LMXM_28_0040 PE=4 SV=1	LMXM_28_0040	5.832	3	2	2	0	2	916	99.4	5.37	1081
-0.0288754	-0.151416	0	-0.45764	0.107917	-0.0304298	0.0283728	-0.0141773	-0.333828	-0.35485	2.66136	2.51545	4.06076	3.45657	2.1675			0.101365	0.791836	1	0.0349796	FALSE		High	High	IsMasterProtein	-6.86403e+18	A0A6L0WJF6	Peptidyl-prolyl cis-trans isomerase OS=Leishmania infantum OX=5671 GN=LINF_070016600 PE=4 SV=1	LINF_070016600	43.806	53	5	22	0	3	115	12.6	76.99	1082
0	-0.0472193	0.369913	0.687277	0.017705	0.347067	-0.220812	0.272137	0.495985	0.700465	-0.522914	-0.482528	-0.544885	-0.546159	-0.170136			0.220614	0.601708	1	-0.113433	FALSE		High	High	IsMasterProtein	-6.86366e+18	A0A6L0X1L5	Hypothetical_protein_-_conserved OS=Leishmania infantum OX=5671 GN=LINF_170011900 PE=4 SV=1	LINF_170011900	13.897	6	1	4	0	1	221	24	7.32	1083
0.148636	-0.0148191	-0.165176	-0.0982456	0.0957041	0	-0.10716	-0.328009	-0.213821	-0.279983	1.63337	1.52774	1.73924	1.12775	0.776224			1.19477	0.0638595	1	0.179014	FALSE		High	High	IsMasterProtein	-6.86087e+18	A4I7Q5	Ethanolamine-phosphate cytidylyltransferase OS=Leishmania infantum OX=5671 GN=LINJ_32_0940 PE=3 SV=1	LINJ_32_0940	78.64	38	11	23	0	6	402	45.3	93.73	1084
-0.416287	0.0913696	0.278291	0.795608	-0.177608	0.0570154	0	0.274627	0.337974	0.518946	-0.768742	-0.556623	-0.667706	-0.460138	-0.684897			0.219903	0.602694	1	-0.123438	FALSE		High	High	IsMasterProtein	-6.85972e+18	E9AVL4	Uncharacterized protein OS=Leishmania mexicana (strain MHOM/GT/2001/U1103) OX=929439 GN=LMXM_22_0300 PE=4 SV=1	LMXM_22_0300	72.814	26	13	37	0	4	562	61.2	138.45	1085
-0.356046	-0.0117588	-0.280515	0.0244989	0.138268	0.138438	-0.339922	-0.0020628	-0.0078249	0.221371	0	-0.203144	0.168759	0.347754	0.408765			0.316671	0.482313	1	-0.0991104	FALSE		High	High	IsMasterProtein	-6.85964e+18	A4HYE6	Band 7 domain-containing protein OS=Leishmania infantum OX=5671 GN=LINJ_19_1270 PE=4 SV=1	LINJ_19_1270	36.669	20	6	18	0	6	277	30.7	66.21	1086
0.256891	0.513335	0.0313816	0.208418	0.344159	-0.0119133	0.317092	-0.475389	0	-0.30754	0.082387	-0.120395	-0.308857	-0.731174	-0.525923			1.30672	0.0493491	1	0.366387	FALSE		High	High	IsMasterProtein	-6.85122e+18	E9AQ60	Uncharacterized protein OS=Leishmania mexicana (strain MHOM/GT/2001/U1103) OX=929439 GN=LMXM_15_0620 PE=4 SV=1	LMXM_15_0620	25.114	11	5	5	0	5	448	48.6	15.97	1087
0	-0.0733137	-0.275713	-0.248619	0.254266	-0.124954	0.0583906	-0.276245	-0.0996933	-0.34751	0.0617094	0.395568	0.361845	0.985139	0.393993			0.322332	0.476067	1	0.0893265	FALSE		High	High	IsMasterProtein	-6.84864e+18	E9B4D9	Uncharacterized protein OS=Leishmania mexicana (strain MHOM/GT/2001/U1103) OX=929439 GN=LMXM_32_2980 PE=4 SV=1	LMXM_32_2980	6.427	3	3	5	0	1	1207	126.7	4.41	1088
-0.351296	0.207924	0.213609	1.00375	0.495169	-0.086812	0	0.0821962	0.724589	0.801096	-0.892927	-1.03684	-1.16793	-1.75017	-1.19786			0.0112518	0.974425	1	0.00961723	FALSE		High	High	IsMasterProtein	-6.84855e+18	E9B3A2	Conserved oligomeric Golgi complex subunit 5 OS=Leishmania mexicana (strain MHOM/GT/2001/U1103) OX=929439 GN=LMXM_31_3190 PE=4 SV=1	LMXM_31_3190	7.571	2	1	1	0	1	1032	110.7	4.36	1089
0.829221	0.616766	0.163861	0.720399	-0.267349	0.532592	0	-0.0288763	0.414098	0.938334	-1.73586	-1.72536	-2.30139	-1.98003	-1.79767			0.0540357	0.883007	1	0.0413502	FALSE		High	High	IsMasterProtein	-6.84543e+18	E9AUQ0	Uncharacterized protein OS=Leishmania mexicana (strain MHOM/GT/2001/U1103) OX=929439 GN=LMXM_20_1110 PE=4 SV=1	LMXM_20_1110	21.939	4	3	3	0	3	1142	124.2	14.38	1090
0.481197	0.484149	0.109421	0.0101585	0.29544	0	0.104918	0.0536251	-0.0405159	-0.0378923	-1.52879	-1.45172	-1.57056	-1.54299	-1.57552			1.50079	0.0315654	1	0.260046	FALSE		High	High	IsMasterProtein	-6.84352e+18	E9AW39	Uncharacterized protein OS=Leishmania mexicana (strain MHOM/GT/2001/U1103) OX=929439 GN=LMXM_23_0355 PE=4 SV=1	LMXM_23_0355	25.335	15	4	6	0	4	366	39.1	22.45	1091
-0.0402832	-0.0662756	-0.104834	-0.129009	-0.0544081	0.142015	0.0659933	-0.0811996	0	-0.218379	2.81286	3.24273	2.26457	2.76028	2.61526			0.42848	0.372838	1	-0.060648	FALSE		High	High	IsMasterProtein	-6.84181e+18	A0A6L0WJ15	Tyrosine_phosphatase_-__putative OS=Leishmania infantum OX=5671 GN=LINF_090010100 PE=3 SV=1	LINF_090010100	44.666	10	7	13	0	2	1004	106.4	48.09	1092
0.102535	-0.187034	-0.035532	-0.400522	-0.078557	0	0.308894	-0.11092	-0.0577888	-0.345445	3.38178	2.21776	1.78413	0.938151	2.55426			0.240224	0.575144	0.998488	-0.0787701	FALSE		High	High	IsMasterProtein	-6.84071e+18	A0A6L0XM35	Cysteine_peptidase_-_Clan_CA_-_family_C2_-_putative OS=Leishmania infantum OX=5671 GN=LINF_200017000 PE=4 SV=1	LINF_200017000	61.318	16	10	21	0	1	687	78.2	85	1093
0.0186892	-0.26823	-0.0427961	-0.289289	0	-0.0958776	-0.0295544	0.0182257	-0.0155573	-0.128204	2.27127	2.66846	2.38398	3.03333	2.50343			0.411957	0.387296	1	-0.0661316	FALSE		High	High	IsMasterProtein	-6.8393e+18	A0A6L0XEI9	Hypothetical_protein_-_conserved OS=Leishmania infantum OX=5671 GN=LINF_240020200 PE=4 SV=1	LINF_240020200	318.201	23	47	103	0	34	2920	305.9	392.04	1094
-0.31431	0.151599	0.0116272	0.613773	-0.0103216	0	-0.205241	0.331953	0.573471	0.729182	-0.36259	-0.426131	-0.217432	0.107461	-0.142107			0.375593	0.421121	1	-0.195399	FALSE		High	High	IsMasterProtein	-6.83807e+18	E9B175	KRR1 small subunit processome component OS=Leishmania mexicana (strain MHOM/GT/2001/U1103) OX=929439 GN=LMXM_29_3020 PE=3 SV=1	LMXM_29_3020	17.758	14	3	4	0	3	321	36.1	13.98	1095
0.312683	0.245566	-0.148251	0.491844	0.444253	0	-0.015727	0.0733166	0.428524	0.495275	-0.183797	-0.709184	-1.10537	-0.896693	-0.139633			0.182774	0.656487	1	0.0729416	FALSE		High	High	IsMasterProtein	-6.83758e+18	E9B529	DNAj-like protein OS=Leishmania mexicana (strain MHOM/GT/2001/U1103) OX=929439 GN=LMXM_33_2430 PE=4 SV=1	LMXM_33_2430	33.972	13	7	9	0	4	808	88.7	32.9	1096
0.000384331	0	-0.152432	-0.526004	-0.0720119	-0.184567	0.328497	-0.178901	-0.214351	-0.341963	2.9486	3.05649	2.78286	3.41283	3.28936			0.0760856	0.839294	1	-0.0317558	FALSE		High	High	IsMasterProtein	-6.83331e+18	A0A6L0XKD3	Centrosomal protein of 97 kDa OS=Leishmania infantum OX=5671 GN=LINF_300042200 PE=3 SV=1	LINF_300042200	181.497	51	28	107	0	12	555	63.7	343.14	1097
-0.0712681	0.0299444	0	-0.157967	0.594486	-0.054554	0.471988	0.155532	0.225052	-0.100924	-1.05286	-0.139331	0.515827	0.972779	-0.626082			0.137212	0.729102	1	-0.0603794	FALSE		High	High	IsMasterProtein	-6.83114e+18	E9B137	Ubiquitin-like domain-containing protein OS=Leishmania mexicana (strain MHOM/GT/2001/U1103) OX=929439 GN=LMXM_29_2650 PE=4 SV=1	LMXM_29_2650	13.771	27	2	15	0	1	156	17	55.52	1098
0.0960379	-0.173948	-0.0614309	-0.22815	-0.0398884	0.0552053	0	-0.0427408	-0.205493	-0.307323	1.51131	1.40201	2.42809	2.0433	2.3013			0.0767072	0.838094	1	0.0185944	FALSE		High	High	IsMasterProtein	-6.82733e+18	A4I233	Uncharacterized protein OS=Leishmania infantum OX=5671 GN=LINJ_26_1020 PE=3 SV=1	LINJ_26_1020	43.779	17	8	10	0	6	549	59.6	36.36	1099
NaN	NaN	NaN	NaN	NaN	NaN	NaN	NaN	NaN	NaN	NaN	NaN	NaN	NaN	NaN			NaN	#VALUE!	1	0	FALSE		High	High	IsMasterProtein	-6.82691e+18	A0A6L0XPV8	Hypothetical_protein_-_conserved OS=Leishmania infantum OX=5671 GN=LINF_330014400 PE=4 SV=1	LINF_330014400	1.784	2	1	1	0	1	771	84.3	2.85	1100
0.260114	0	-0.128741	0.227382	0.058876	0.254718	-0.181864	0.167201	0.333243	0.278183	-1.78625	-1.45892	-2.14965	-1.41367	-1.68918			0.319137	0.479582	1	-0.0867702	FALSE		High	High	IsMasterProtein	-6.82612e+18	E9AJJ9	non-specific serine/threonine protein kinase OS=Leishmania mexicana (strain MHOM/GT/2001/U1103) OX=929439 GN=LMXM_02_0360 PE=3 SV=1	LMXM_02_0360	84.615	38	10	34	0	2	381	44.2	143.48	1101
-0.241463	-0.0503206	0.724779	0.402336	-0.0937624	0.460007	-0.0159254	0.529524	0.161718	0.646445	-0.387712	-0.446177	0.199928	-0.0409842	0			0.434958	0.367318	1	-0.20804	FALSE		High	High	IsMasterProtein	-6.82612e+18	E9AQ06	Heat shock protein HslVU, ATPase subunit HslU,putative OS=Leishmania mexicana (strain MHOM/GT/2001/U1103) OX=929439 GN=LMXM_15_0090 PE=3 SV=1	LMXM_15_0090	79.12	38	14	24	0	14	423	47.5	94.08	1102
-0.349947	-0.225909	0.0276718	0.505966	-0.00406742	-0.0990715	-0.274215	0.0420742	0.333147	0.42303	-0.393336	-0.384391	0.398575	0.13864	0			0.191155	0.64394	1	-0.0942501	FALSE		High	High	IsMasterProtein	-6.82595e+18	E9B6S3	PRP8 protein homologue OS=Leishmania mexicana (strain MHOM/GT/2001/U1103) OX=929439 GN=LMXM_34_3950 PE=4 SV=1	LMXM_34_3950	82.692	11	19	21	0	19	2427	277.5	63.48	1103
0.107188	0	0.0462885	-0.258313	0.437033	0.194436	0.472994	0.126842	-0.256843	0.073103	-1.17965	-0.946383	-1.21385	-1.20001	-0.839643			0.130946	0.739697	1	-0.0556671	FALSE		High	High	IsMasterProtein	-6.8259e+18	A4I863	Uncharacterized protein OS=Leishmania infantum OX=5671 GN=LINJ_32_2560 PE=4 SV=1	LINJ_32_2560	3.013	1	3	3	0	3	2567	270.9	2.6	1104
-0.207959	0	0.108052	0.255496	0.0844135	0.284093	0.127945	-0.00180531	0.297921	-0.169441	0.0765629	-0.160955	-0.131417	-0.157057	-0.463552			0.205868	0.62249	1	-0.059742	FALSE		High	High	IsMasterProtein	-6.82429e+18	A4HUJ8	Nucleolar protein 16 OS=Leishmania infantum OX=5671 GN=LINJ_10_0910 PE=3 SV=1	LINJ_10_0910	12.429	14	2	3	0	2	196	22.7	11.83	1105
-0.200965	-0.0131264	0.473731	0.758609	0.00152016	0.166383	0	0.171584	0.334468	0.792664	-0.515224	-0.733416	-0.881299	-0.38825	-0.0366564			0.154353	0.700886	0.99777	-0.0890659	FALSE		High	High	IsMasterProtein	-6.82344e+18	E9AJV9	Uncharacterized protein OS=Leishmania mexicana (strain MHOM/GT/2001/U1103) OX=929439 GN=LMXM_03_0760 PE=4 SV=1	LMXM_03_0760	6.98	4	1	1	0	1	323	34.5	4.49	1106
[truncated: 7,222 more rows]

## Sheet: Lm vs. Li
Relative Abundance by Log2															Statistics (Lm vs Li)						Protein Information
[truncated: 8,280 more rows]

## Sheet: La vs. Li
Relative Abundance by Log2															Statistics (La vs Li)						Protein Information
[truncated: 8,280 more rows]
