# Supplementary material for: Insights into Divergent Leishmaniasis Pathogenesis: A Quantitative Flagellar Proteomic Comparison of L. mexicana, L. amazonensis, and L. infantum
Source: Microorganisms. 2026 Jun 26;14(7):1411. doi: 10.3390/microorganisms14071411 (PMC13414411; doi:10.3390/microorganisms14071411)
Supplement: Supplementary file 1 [file microorganisms-14-01411-s001.zip › Table S3 Flagella membrane protein abundance_new2.xlsx]

## Sheet: Higher in L. amazonensis
Accession	Gene symbol	La mean abundance	Li mean abundance	Log2(La/Li)	Description	Signal peptide	Transmembrane domain	GPI anchored	# AAs	MW [kDa]
E9AYV2	LMXM_27_0510	135131	28125.9	1.67287	Putative calpain-like cysteine peptidase OS=Leishmania mexicana (strain MHOM/GT/2001/U1103) OX=929439 GN=LMXM_27_0510 PE=3 SV=1	N	Y	N	4341	488.8
D1GJ46	PSA-34S	117354	17253.6	2.37589	Soluble promastigote surface antigen PSA-34S (Fragment) OS=Leishmania amazonensis OX=5659 GN=PSA-34S PE=2 SV=1	N	Y	Y	331	34.8
D1GJ50	PSA-38S	63443.9	10530.6	2.213	Soluble promastigote surface antigen PSA-38S OS=Leishmania amazonensis OX=5659 GN=PSA-38S PE=2 SV=1	Y	Y	Y	371	38.5
E9B1E9	LMXM_30_0010	44435	6710.9	2.23534	5-methyltetrahydropteroyltriglutamate--homocysteine S-methyltransferase OS=Leishmania mexicana (strain MHOM/GT/2001/U1103) OX=929439 GN=LMXM_30_0010 PE=3 SV=1	N	Y	N	770	86.1
E9AHH1	LINJ_28_3060	40844	7145.72	2.51497	Putative heat-shock protein hsp70 OS=Leishmania mexicana (strain MHOM/GT/2001/U1103) OX=929439 GN=LMXM_28_2770 PE=3 SV=1	N	Y	N	736	80.4
Q27673	gp63	38088.6	6143.36	2.09631	Leishmanolysin OS=Leishmania amazonensis OX=5659 GN=gp63 PE=3 SV=1	N	Y	Y	597	63
E9AT13	LMXM_36_2360	25078	5925.4	1.49142	Putative tyrosine aminotransferase OS=Leishmania mexicana (strain MHOM/GT/2001/U1103) OX=929439 GN=LMXM_36_2360 PE=3 SV=1	N	y	n	448	49.5
E9AKL5	LMXM_05_1080	23993.3	5643.56	1.77048	Phosphatidylinositol 4-phosphate 5-kinase OS=Leishmania mexicana (strain MHOM/GT/2001/U1103) OX=929439 GN=LMXM_05_1080 PE=4 SV=1	N	Y	N	726	80.3
E9AT56	LMXM_36_2790	22487.2	6817.44	1.3497	Flagellar Member 1 OS=Leishmania mexicana (strain MHOM/GT/2001/U1103) OX=929439 GN=LMXM_36_2790 PE=4 SV=1	N	Y	N	2687	294.7
Q9BLW4	exgmp	21207.6	5885.92	1.45783	mannose-1-phosphate guanylyltransferase OS=Leishmania mexicana OX=5665 GN=exgmp PE=3 SV=1	N	Y	N	379	41.5
Q8T6M2		20557.5	6417.48	1.07426	Guanosine permease OS=Leishmania amazonensis OX=5659 PE=3 SV=1	N	Y	Y	499	54.2
E9AM16	LMXM_08_29_0620	19799.6	4859.16	1.46605	Putative ABC transporter OS=Leishmania mexicana (strain MHOM/GT/2001/U1103) OX=929439 GN=LMXM_08_29_0620 PE=4 SV=1	N	Y	N	1867	206.7
E9AJD9	LMXM_01_0520	18447.5	6361.52	1.05416	Putative long-chain-fatty-acid-CoA ligase OS=Leishmania mexicana (strain MHOM/GT/2001/U1103) OX=929439 GN=LMXM_01_0520 PE=4 SV=1	N	Y	N	715	77.5
E9ANM5	LMXM_11_0810	18063.5	2497.74	2.39872	EF-hand domain-containing protein OS=Leishmania mexicana (strain MHOM/GT/2001/U1103) OX=929439 GN=LMXM_11_0810 PE=4 SV=1	N	Y	N	974	104.4
E9B632	LMXM_34_1540	15656	6892.22	1.07042	Putative reiske iron-sulfur protein OS=Leishmania mexicana (strain MHOM/GT/2001/U1103) OX=929439 GN=LMXM_34_1540 PE=3 SV=1	N	Y	N	297	33.7
E9AZ74	LMXM_27_1730	15388.5	1990.38	2.33805	BAR domain-containing protein OS=Leishmania mexicana (strain MHOM/GT/2001/U1103) OX=929439 GN=LMXM_27_1730 PE=4 SV=1	N	Y	N	340	37.8
E9AXR4	LMXM_25_1820	14783.3	1973.78	2.38862	Starmaker OS=Leishmania mexicana (strain MHOM/GT/2001/U1103) OX=929439 GN=LMXM_25_1820 PE=4 SV=1	N	Y	N	852	92.1
E9ART6	LMXM_18_1520	14698.9	2300.38	2.07357	Plasma membrane ATPase OS=Leishmania mexicana (strain MHOM/GT/2001/U1103) OX=929439 GN=LMXM_18_1520 PE=3 SV=1	N	Y	N	974	107.4
E9AT96	LMXM_36_3180	14336.6	3180.18	1.62722	ATP pyrophosphate-lyase OS=Leishmania mexicana (strain MHOM/GT/2001/U1103) OX=929439 GN=LMXM_36_3180 PE=4 SV=1	Y	Y	N	1410	152.2
E9AQ26	LMXM_15_0250	14300.1	3007.42	1.75995	DUF4456 domain-containing protein OS=Leishmania mexicana (strain MHOM/GT/2001/U1103) OX=929439 GN=LMXM_15_0250 PE=4 SV=1	N	Y	N	1931	203.9
E9AQE4	LMXM_15_1480	14173.9	1785.5	2.61079	Phosphodiesterase OS=Leishmania mexicana (strain MHOM/GT/2001/U1103) OX=929439 GN=LMXM_15_1480 PE=3 SV=1	N	Y	N	930	102.6
E9AJY1	LMXM_03_0970	14038.1	2209.74	2.35788	MORN repeat-containing protein OS=Leishmania mexicana (strain MHOM/GT/2001/U1103) OX=929439 GN=LMXM_03_0970 PE=4 SV=1	N	Y	N	325	36
Q8MTW1	meta2	14028.8	3350.22	1.45266	Meta 2 protein OS=Leishmania amazonensis OX=5659 GN=meta2 PE=2 SV=2	N	Y	N	444	48.2
E9B584	LMXM_33_2950	13491.1	2208.98	2.28704	EF-hand domain-containing protein OS=Leishmania mexicana (strain MHOM/GT/2001/U1103) OX=929439 GN=LMXM_33_2950 PE=4 SV=1	N	Y	N	422	47.1
E9AT36	LMXM_36_2590	13304	2352.5	1.82066	Putative membrane-bound acid phosphatase 2 OS=Leishmania mexicana (strain MHOM/GT/2001/U1103) OX=929439 GN=LMXM_36_2590 PE=3 SV=1	Y	Y	N	571	62.6
E9B038	LMXM_28_2170	13068.1	5414.34	1.27119	CS domain-containing protein OS=Leishmania mexicana (strain MHOM/GT/2001/U1103) OX=929439 GN=LMXM_28_2170 PE=4 SV=1	N	Y	N	651	71.3
E9B469	LMXM_32_2300	13025	3248.04	1.46733	UDP-glucose 4-epimerase OS=Leishmania mexicana (strain MHOM/GT/2001/U1103) OX=929439 GN=LMXM_32_2300 PE=3 SV=1	N	Y	N	391	43.5
E9B4M5	LMXM_33_0560	12844.9	3238.18	1.64173	Separase OS=Leishmania mexicana (strain MHOM/GT/2001/U1103) OX=929439 GN=LMXM_33_0560 PE=4 SV=1	N	Y	N	1877	199.5
E9AJQ8	LMXM_03_0230	12780.4	1945.82	2.34576	Putative long chain fatty Acyl CoA synthetase OS=Leishmania mexicana (strain MHOM/GT/2001/U1103) OX=929439 GN=LMXM_03_0230 PE=4 SV=1	N	Y	N	656	73.6
E9AM02	LMXM_08_29_0760	12767.2	5264.78	1.21162	Putative lipophosphoglycan biosynthetic protein OS=Leishmania mexicana (strain MHOM/GT/2001/U1103) OX=929439 GN=LMXM_08_29_0760 PE=3 SV=1	Y	Y	N	771	86.8
E9AMS7	LMXM_09_0760	12734.1	3627.4	1.41541	Separase OS=Leishmania mexicana (strain MHOM/GT/2001/U1103) OX=929439 GN=LMXM_09_0760 PE=4 SV=1	N	Y	N	5461	567
Q2HWD2	CYP51	12338.1	4458.58	1.32882	Putative lanosterol C-14 demethylase OS=Leishmania amazonensis OX=5659 GN=CYP51 PE=3 SV=1	Y	Y	N	479	54.1
E9B494	LMXM_32_2550	12321	2487.84	1.82465	Isocitrate dehydrogenase [NADP] OS=Leishmania mexicana (strain MHOM/GT/2001/U1103) OX=929439 GN=LMXM_32_2550 PE=3 SV=1	N	Y	N	425	46.5
E9AYY4	LMXM_27_0820	12215.3	3336.9	1.41169	Carbohydrate-binding/sugar hydrolysis domain-containing protein OS=Leishmania mexicana (strain MHOM/GT/2001/U1103) OX=929439 GN=LMXM_27_0820 PE=4 SV=1	N	Y	N	3289	347.3
E9AQP9	LMXM_16_0900	12202	3695.26	1.33015	Flagellar calcium-binding protein OS=Leishmania mexicana (strain MHOM/GT/2001/U1103) OX=929439 GN=LMXM_16_0900 PE=4 SV=1	N	Y	N	1656	183.7
E9AQC6	LMXM_15_1340	12183.1	2387.46	1.86461	EF-hand domain-containing protein OS=Leishmania mexicana (strain MHOM/GT/2001/U1103) OX=929439 GN=LMXM_15_1340 PE=4 SV=1	N	Y	N	371	39.8
E9AJN6	LMXM_02_0740	11961.9	4133.92	1.2619	Putative peptidyl dipeptidase OS=Leishmania mexicana (strain MHOM/GT/2001/U1103) OX=929439 GN=LMXM_02_0740 PE=3 SV=1	n	Y	N	678	76.6
Q95PT4	ino1	11861.5	4616.96	1.00979	inositol-3-phosphate synthase OS=Leishmania mexicana OX=5665 GN=ino1 PE=3 SV=1	N	Y	N	526	58.2
E9ARF8	LMXM_18_0210	11250	4408.16	1.10566	Activator of Hsp90 ATPase AHSA1-like N-terminal domain-containing protein OS=Leishmania mexicana (strain MHOM/GT/2001/U1103) OX=929439 GN=LMXM_18_0210 PE=3 SV=1	N	Y	N	352	38.6
E9ALR7	LMXM_08_29_1570	11216.3	2225.8	2.04975	Putative glutamamyl carboxypeptidase OS=Leishmania mexicana (strain MHOM/GT/2001/U1103) OX=929439 GN=LMXM_08_29_1570 PE=4 SV=1	N	Y	N	401	43.9
E9ATS5	LMXM_36_4910	11120.6	3965.12	1.17475	Trichohyalin-plectin-homology domain-containing protein OS=Leishmania mexicana (strain MHOM/GT/2001/U1103) OX=929439 GN=LMXM_36_4910 PE=4 SV=1	N	Y	N	360	43
E9AU26	LMXM_36_5910	10062.8	1587.86	2.3124	Acireductone synthase OS=Leishmania mexicana (strain MHOM/GT/2001/U1103) OX=929439 GN=LMXM_36_5910 PE=4 SV=1	N	Y	N	374	41.3
E9B715	LMXM_34_4870	10016	3134.44	1.17442	Protein FAM184A/B N-terminal domain-containing protein OS=Leishmania mexicana (strain MHOM/GT/2001/U1103) OX=929439 GN=LMXM_34_4870 PE=4 SV=1	N	Y	N	999	112.1
E9B6Q0	LMXM_34_3720	9855.3	3310.64	1.11933	DUF4201 domain-containing protein OS=Leishmania mexicana (strain MHOM/GT/2001/U1103) OX=929439 GN=LMXM_34_3720 PE=4 SV=1	N	Y	N	440	50.7
E8NHP1	LmxM_15_0440a_1	9538.58	1810.08	1.68019	WGS CADB00000000 data, contig 73 OS=Leishmania mexicana (strain MHOM/GT/2001/U1103) OX=929439 GN=LmxM_15_0440a_1 PE=4 SV=1	N	Y	N	842	93.5
E9ASV3	LMXM_36_1810	9510.7	2486.92	1.56751	MORN repeat-containing protein OS=Leishmania mexicana (strain MHOM/GT/2001/U1103) OX=929439 GN=LMXM_36_1810 PE=4 SV=1	N	Y	N	938	101
E9B3Z6	LMXM_32_1590	9502.96	3606	1.23956	3-ketoacyl-CoA reductase OS=Leishmania mexicana (strain MHOM/GT/2001/U1103) OX=929439 GN=LMXM_32_1590 PE=4 SV=1	Y	Y	N	326	36.1
E9AW66	LMXM_23_1640	9229.62	2990.56	1.18008	Galactose oxidase, central domain family protein OS=Leishmania mexicana (strain MHOM/GT/2001/U1103) OX=929439 GN=LMXM_23_1640 PE=4 SV=1	N	Y	N	3312	344.5
E9AS64	LMXM_19_1130	8892.64	3073.96	1.14474	Ankyrin repeat protein OS=Leishmania mexicana (strain MHOM/GT/2001/U1103) OX=929439 GN=LMXM_19_1130 PE=4 SV=1	N	Y	N	5789	614.5
E9AUA8	LMXM_36_6730	8738.84	1259.76	2.42618	EF-hand domain-containing protein OS=Leishmania mexicana (strain MHOM/GT/2001/U1103) OX=929439 GN=LMXM_36_6730 PE=4 SV=1	N	Y	N	835	91.8
E9B2X2	LMXM_31_1940	8492.26	1923.94	2.14208	Putative heat shock protein-like protein OS=Leishmania mexicana (strain MHOM/GT/2001/U1103) OX=929439 GN=LMXM_31_1940 PE=4 SV=1	N	Y	N	323	35.3
E9AV20	LMXM_21_0530	8465.64	2191.6	1.48034	Tetratricopeptide repeat protein OS=Leishmania mexicana (strain MHOM/GT/2001/U1103) OX=929439 GN=LMXM_21_0530 PE=4 SV=1	N	Y	N	1151	121.2
E9AR29	LMXM_17_0600	8428.02	3317.42	1.2103	Putative P-type ATPase OS=Leishmania mexicana (strain MHOM/GT/2001/U1103) OX=929439 GN=LMXM_17_0600 PE=4 SV=1	N	Y	N	1135	122
E9AZ89	LMXM_27_1870	8380.14	1209.4	2.32958	Putative trypanothione synthetase OS=Leishmania mexicana (strain MHOM/GT/2001/U1103) OX=929439 GN=LMXM_27_1870 PE=3 SV=1	N	Y	N	652	74.4
E9B170	LMXM_29_2980	8343.34	1274.82	2.32116	Glyceraldehyde-3-phosphate dehydrogenase OS=Leishmania mexicana (strain MHOM/GT/2001/U1103) OX=929439 GN=LMXM_29_2980 PE=3 SV=1	N	Y	N	361	39.1
E8NHN7	LmxM_32_3070a_1	8250.3	1455.28	1.90196	WGS CADB00000000 data, contig 72 (Fragment) OS=Leishmania mexicana (strain MHOM/GT/2001/U1103) OX=929439 GN=LmxM_32_3070a_1 PE=4 SV=1	N	Y	N	903	96.4
E9AW42	LMXM_23_0380	8241.86	2785.22	1.17549	ABC transporter-like protein OS=Leishmania mexicana (strain MHOM/GT/2001/U1103) OX=929439 GN=LMXM_23_0380 PE=4 SV=1	Y	Y	N	1235	135
E9B593	LMXM_33_3040	8080.96	1920.94	1.57274	C-CAP/cofactor C-like domain-containing protein OS=Leishmania mexicana (strain MHOM/GT/2001/U1103) OX=929439 GN=LMXM_33_3040 PE=4 SV=1	N	Y	N	599	64
E9AN53	LMXM_10_0460	8030.22	825.22	2.92688	Leishmanolysin OS=Leishmania mexicana (strain MHOM/GT/2001/U1103) OX=929439 GN=LMXM_10_0460 PE=3 SV=1	N	Y	N	655	69.6
E9B2P6	LMXM_31_1210	7830.56	2369.96	1.34773	Pentacotripeptide-repeat region of PRORP domain-containing protein OS=Leishmania mexicana (strain MHOM/GT/2001/U1103) OX=929439 GN=LMXM_31_1210 PE=4 SV=1	N	Y	N	801	91
E9AU63	LMXM_36_6290	7674.16	1631.56	1.75126	Glucose transporter, lmgt2 OS=Leishmania mexicana (strain MHOM/GT/2001/U1103) OX=929439 GN=LMXM_36_6290 PE=3 SV=1	N	Y	N	567	61.1
E9B3J9	LMXM_32_0210	7529.34	2196.04	1.10918	Integral membrane protein OS=Leishmania mexicana (strain MHOM/GT/2001/U1103) OX=929439 GN=LMXM_32_0210 PE=4 SV=1	N	Y	N	920	100.1
E9B2G3	LMXM_31_0420	7492.08	1690.92	1.77296	MORN repeat-containing protein 3 OS=Leishmania mexicana (strain MHOM/GT/2001/U1103) OX=929439 GN=LMXM_31_0420 PE=3 SV=1	N	Y	N	718	80.7
E9AL78	LMXM_07_0650	7474.12	3512.52	1.00292	Calcium-transporting ATPase OS=Leishmania mexicana (strain MHOM/GT/2001/U1103) OX=929439 GN=LMXM_07_0650 PE=3 SV=1	N	Y	N	1119	123.6
E9B2Y1	LMXM_31_2010	7260.48	1979.68	1.45371	Putative calpain-like cysteine peptidase OS=Leishmania mexicana (strain MHOM/GT/2001/U1103) OX=929439 GN=LMXM_31_2010 PE=4 SV=1	N	Y	N	295	32.7
E9AWV3	LMXM_24_1120	7193.8	1576.28	1.58016	EF-hand domain-containing protein OS=Leishmania mexicana (strain MHOM/GT/2001/U1103) OX=929439 GN=LMXM_24_1120 PE=4 SV=1	N	Y	N	922	97
E9AJD4	LMXM_01_0470	7051.98	2078.78	1.47911	Putative fatty acyl CoA syntetase 1 OS=Leishmania mexicana (strain MHOM/GT/2001/U1103) OX=929439 GN=LMXM_01_0470 PE=4 SV=1	N	Y	N	696	77.3
E9B132	LMXM_29_2620	6982.36	1056.76	2.28765	EF-hand domain-containing protein OS=Leishmania mexicana (strain MHOM/GT/2001/U1103) OX=929439 GN=LMXM_29_2620 PE=4 SV=1	N	Y	N	717	78
E9B6W9	LMXM_34_4390	6975.88	1042.26	2.40982	TAX-1 OS=Leishmania mexicana (strain MHOM/GT/2001/U1103) OX=929439 GN=LMXM_34_4390 PE=4 SV=1	N	Y	N	412	45.7
E9AXP9	LMXM_25_1680	6869.4	2119.88	1.29854	Clu domain-containing protein OS=Leishmania mexicana (strain MHOM/GT/2001/U1103) OX=929439 GN=LMXM_25_1680 PE=4 SV=1	N	Y	N	1936	205.3
E9AT61	LMXM_36_2840	6822.84	1478.38	1.77791	Phytochelatin synthase OS=Leishmania mexicana (strain MHOM/GT/2001/U1103) OX=929439 GN=LMXM_36_2840 PE=4 SV=1	N	Y	N	1145	125.9
E9APD5	LMXM_13_1110	6574.08	1433.54	2.19721	Trichohyalin-plectin-homology domain-containing protein OS=Leishmania mexicana (strain MHOM/GT/2001/U1103) OX=929439 GN=LMXM_13_1110 PE=4 SV=1	N	Y	N	516	60.1
E9AX71	LMXM_24_2250	6522.94	1397.12	1.80217	Putative fatty-acid desaturase OS=Leishmania mexicana (strain MHOM/GT/2001/U1103) OX=929439 GN=LMXM_24_2250 PE=3 SV=1	N	Y	N	431	49
E9APL9	LMXM_14_0260	6481.9	1863.8	1.38092	VWFA domain-containing protein OS=Leishmania mexicana (strain MHOM/GT/2001/U1103) OX=929439 GN=LMXM_14_0260 PE=4 SV=1	N	Y	N	722	74.7
E9AYW8	LMXM_27_0670	6442.28	1323.74	1.87028	Putative amino acid permease OS=Leishmania mexicana (strain MHOM/GT/2001/U1103) OX=929439 GN=LMXM_27_0670 PE=4 SV=1	N	Y	N	500	55.6
A7XAB0		6402.84	1446.2	1.68437	Prolyl endopeptidase OS=Leishmania amazonensis OX=5659 PE=3 SV=1	N	Y	N	731	83.5
E9AS61	LMXM_19_1100	6328.3	1716.5	1.39627	Lebercilin domain-containing protein OS=Leishmania mexicana (strain MHOM/GT/2001/U1103) OX=929439 GN=LMXM_19_1100 PE=4 SV=1	N	Y	N	1311	138.2
A4IAQ1	LinJ_35_5450	6295.04	2194.34	1.08351	Pyruvate kinase OS=Leishmania infantum	N	Y	N	507	55.2
E9B2X1	LMXM_31_1930	6219.4	1428.4	1.6498	DUF4201 domain-containing protein OS=Leishmania mexicana (strain MHOM/GT/2001/U1103) OX=929439 GN=LMXM_31_1930 PE=4 SV=1	N	Y	N	784	84.7
E9ARI8	LMXM_18_0510	6124.24	1170.4	1.92635	Aconitate hydratase OS=Leishmania mexicana (strain MHOM/GT/2001/U1103) OX=929439 GN=LMXM_18_0510 PE=3 SV=1	N	Y	N	896	97.4
E9ATU5	LMXM_36_5110	6119.74	949.86	2.30127	CCDC81 HU domain-containing protein OS=Leishmania mexicana (strain MHOM/GT/2001/U1103) OX=929439 GN=LMXM_36_5110 PE=4 SV=1	N	Y	N	264	29.5
E9AL37	LMXM_07_0270	6077.14	1326.98	1.75733	Acetylornithine deacetylase-like protein OS=Leishmania mexicana (strain MHOM/GT/2001/U1103) OX=929439 GN=LMXM_07_0270 PE=3 SV=1	N	Y	N	397	42.9
E9AXQ9	LMXM_25_1770	6037.32	788.58	2.69547	Putative 3-oxo-5-alpha-steroid 4-dehydrogenase OS=Leishmania mexicana (strain MHOM/GT/2001/U1103) OX=929439 GN=LMXM_25_1770 PE=3 SV=1	N	Y	N	306	34.1
E9AYI0	LMXM_26_2000	5991.2	2642.96	1.07219	Methyltransferase type 11 domain-containing protein OS=Leishmania mexicana (strain MHOM/GT/2001/U1103) OX=929439 GN=LMXM_26_2000 PE=4 SV=1	N	Y	N	348	39.3
E9AL06	LMXM_06_1260	5880.92	1010.12	2.31152	Putative pteridine transporter OS=Leishmania mexicana (strain MHOM/GT/2001/U1103) OX=929439 GN=LMXM_06_1260 PE=3 SV=1	N	Y	N	651	71
E9B5Z2	LMXM_34_1130	5804.14	2028.86	1.44526	dolichyl-diphosphooligosaccharide--protein glycotransferase OS=Leishmania mexicana (strain MHOM/GT/2001/U1103) OX=929439 GN=LMXM_34_1130 PE=3 SV=1	N	Y	N	863	96.2
E9AW72	LMXM_23_0570	5595.28	1872.06	1.07557	MYCBP-associated protein OS=Leishmania mexicana (strain MHOM/GT/2001/U1103) OX=929439 GN=LMXM_23_0570 PE=4 SV=1	N	Y	N	1083	115.7
E9AVX8	LMXM_22_1460	5586.88	1260.6	1.79507	I/6 autoantigen-like protein OS=Leishmania mexicana (strain MHOM/GT/2001/U1103) OX=929439 GN=LMXM_22_1460 PE=4 SV=1	N	Y	N	204	22.9
E9B163	LMXM_29_2900	5555.54	1944.56	1.202	Putative aldehyde dehydrogenase OS=Leishmania mexicana (strain MHOM/GT/2001/U1103) OX=929439 GN=LMXM_29_2900 PE=3 SV=1	N	Y	N	585	63.9
E9B370	LMXM_31_2900	5546.9	1703.56	1.21232	ODAD1 central coiled coil region domain-containing protein OS=Leishmania mexicana (strain MHOM/GT/2001/U1103) OX=929439 GN=LMXM_31_2900 PE=4 SV=1	N	Y	N	618	70.5
E9B0L7	LMXM_29_0880	5517.66	1004.96	1.93105	Adenosine kinase OS=Leishmania mexicana (strain MHOM/GT/2001/U1103) OX=929439 GN=LMXM_29_0880 PE=3 SV=1	N	Y	N	345	37.2
E9B686	LMXM_34_2080	5471.44	1061.68	1.94088	Putative calcium motive P-type ATPase OS=Leishmania mexicana (strain MHOM/GT/2001/U1103) OX=929439 GN=LMXM_34_2080 PE=4 SV=1	N	Y	N	1225	133.8
E9AWI3	LMXM_23_1510	5407	1640.16	1.50373	V-type proton ATPase subunit a OS=Leishmania mexicana (strain MHOM/GT/2001/U1103) OX=929439 GN=LMXM_23_1510 PE=3 SV=1	N	Y	N	775	87.6
E9AL88	LMXM_07_0740	5388.58	2028.8	1.04147	EF-hand domain-containing protein OS=Leishmania mexicana (strain MHOM/GT/2001/U1103) OX=929439 GN=LMXM_07_0740 PE=4 SV=1	N	Y	N	3810	400.6
E9B5S0	LMXM_34_0320	5315.46	1622.24	1.59638	serine C-palmitoyltransferase OS=Leishmania mexicana (strain MHOM/GT/2001/U1103) OX=929439 GN=LMXM_34_0320 PE=3 SV=1	N	Y	N	526	58.4
E9AKQ0	LMXM_06_0220	5239.1	1152.1	1.62647	EF-hand domain-containing protein OS=Leishmania mexicana (strain MHOM/GT/2001/U1103) OX=929439 GN=LMXM_06_0220 PE=4 SV=1	N	Y	N	286	32.1
E9B4A4	LMXM_32_2640	5186.12	931.38	2.02859	LIM zinc-binding domain-containing protein OS=Leishmania mexicana (strain MHOM/GT/2001/U1103) OX=929439 GN=LMXM_32_2640 PE=4 SV=1	N	Y	N	429	45.5
E9B2A5	LMXM_30_3060	4957.82	1234.1	1.38765	Iron/zinc transporter protein-like protein OS=Leishmania mexicana (strain MHOM/GT/2001/U1103) OX=929439 GN=LMXM_30_3060 PE=4 SV=1	N	Y	Y	432	46.1
E9AST4	LMXM_36_1630	4948.28	2095.42	1.03094	Clathrin heavy chain OS=Leishmania mexicana (strain MHOM/GT/2001/U1103) OX=929439 GN=LMXM_36_1630 PE=3 SV=1	N	Y	N	1693	191.1
E9B4W6	LMXM_33_1415	4859.04	779.34	1.88242	D-isomer specific 2-hydroxyacid dehydrogenase-like protein OS=Leishmania mexicana (strain MHOM/GT/2001/U1103) OX=929439 GN=LMXM_33_1415 PE=4 SV=1	N	Y	N	335	36.5
A0A6L0XMJ5	LINF_310005000	4799.34	1621.78	1.1847	5-methyltetrahydropteroyltriglutamate--homocysteine S-methyltransferase OS=Leishmania infantum	N	Y	N	770	85.9
E9AP43	LMXM_13_0090	4773.18	845.72	1.99205	Putative carboxypeptidase (Metallo-peptidase, clan ma(E), family 32) OS=Leishmania mexicana (strain MHOM/GT/2001/U1103) OX=929439 GN=LMXM_13_0090 PE=4 SV=1	N	Y	N	503	57.2
E9AQR9	LMXM_16_1100	4717.84	1002.74	1.77112	200 kDa antigen p200 OS=Leishmania mexicana (strain MHOM/GT/2001/U1103) OX=929439 GN=LMXM_16_1100 PE=4 SV=1	N	Y	N	558	63.3
E9AQY9	LMXM_17_0140	4613.14	1676.5	1.12154	Putative peptidase t (Peptidase t, putative, metallo-peptidase, clanmh,family m20b) OS=Leishmania mexicana (strain MHOM/GT/2001/U1103) OX=929439 GN=LMXM_17_0140 PE=4 SV=1	N	Y	N	423	46.7
E9AZV7	LMXM_28_1380	4566.26	1049.64	1.85008	Haloacid dehalogenase-like hydrolase-like protein OS=Leishmania mexicana (strain MHOM/GT/2001/U1103) OX=929439 GN=LMXM_28_1380 PE=4 SV=1	N	Y	N	401	44.3
E9AU90	LMXM_36_6540	4548.08	901.12	1.93077	Similarity to endo-1-like protein OS=Leishmania mexicana (strain MHOM/GT/2001/U1103) OX=929439 GN=LMXM_36_6540 PE=4 SV=1	N	Y	N	240	26.4
A0A6L0XQY9	LINF_260013000	4476.74	616.94	2.33934	Glutathione peroxidase OS=Leishmania infantum	N	Y	N	183	20.4
E9AX62	LMXM_24_2160	4382.2	1852.56	1.16897	GP-PDE domain-containing protein OS=Leishmania mexicana (strain MHOM/GT/2001/U1103) OX=929439 GN=LMXM_24_2160 PE=4 SV=1	Y	Y	N	333	38.2
E9ALS2	LMXM_08_29_1520	4363.92	897.6	2.06757	Nodulin-like domain-containing protein OS=Leishmania mexicana (strain MHOM/GT/2001/U1103) OX=929439 GN=LMXM_08_29_1520 PE=4 SV=1	N	Y	N	648	72
E9B6H1	LMXM_34_2920	4331.58	1337.64	1.35131	Translin-associated factor X-interacting protein 1 N-terminal domain-containing protein OS=Leishmania mexicana (strain MHOM/GT/2001/U1103) OX=929439 GN=LMXM_34_2920 PE=4 SV=1	N	Y	N	1173	130.3
E9B6S0	LMXM_34_3925	4252.44	765.14	2.05549	Sperm-tail PG-rich repeat OS=Leishmania mexicana (strain MHOM/GT/2001/U1103) OX=929439 GN=LMXM_34_3925 PE=4 SV=1	N	Y	N	476	51.2
E9ANN2	LMXM_11_0880	4243.16	626.44	2.20683	START domain-containing protein OS=Leishmania mexicana (strain MHOM/GT/2001/U1103) OX=929439 GN=LMXM_11_0880 PE=4 SV=1	N	Y	N	328	37.4
E9AND7	LMXM_10_1230	4214.26	1218.72	1.42227	Glycosyl hydrolase-like protein OS=Leishmania mexicana (strain MHOM/GT/2001/U1103) OX=929439 GN=LMXM_10_1230 PE=1 SV=1	N	Y	N	328	36.8
E9B4G6	LMXM_32_3270	4166.24	1432.5	1.32766	Putative fatty acid desaturase OS=Leishmania mexicana (strain MHOM/GT/2001/U1103) OX=929439 GN=LMXM_32_3270 PE=4 SV=1	N	Y	N	394	45.4
E9AJD5	LMXM_01_0480	4102.06	897.94	1.62166	Beta eliminating lyase,putative OS=Leishmania mexicana (strain MHOM/GT/2001/U1103) OX=929439 GN=LMXM_01_0480 PE=3 SV=1	N	Y	N	369	40.4
E9AZA9	LMXM_27_2032	4066.4	1106.24	1.74913	Branched-chain-amino-acid aminotransferase OS=Leishmania mexicana (strain MHOM/GT/2001/U1103) OX=929439 GN=LMXM_27_2032 PE=3 SV=1	N	Y	N	403	44.2
E9ALS3	LMXM_08_29_1500	3964.46	775.66	1.75692	Nodulin-like domain-containing protein OS=Leishmania mexicana (strain MHOM/GT/2001/U1103) OX=929439 GN=LMXM_08_29_1500 PE=4 SV=1	N	Y	N	672	73.5
E9AK86	LMXM_04_1050	3962.62	1203	1.45312	Acyltransferase-like protein, copy 2 OS=Leishmania mexicana (strain MHOM/GT/2001/U1103) OX=929439 GN=LMXM_04_1050 PE=4 SV=1	N	Y	N	307	34.6
E9B4X4	LMXM_33_1490	3800.1	1612.6	1.08913	Alkaline phosphatase OS=Leishmania mexicana (strain MHOM/GT/2001/U1103) OX=929439 GN=LMXM_33_1490 PE=4 SV=1	N	Y	N	352	37.7
E9B6S6	LMXM_34_3980	3792.5	764.14	1.96666	4E-interacting protein OS=Leishmania mexicana (strain MHOM/GT/2001/U1103) OX=929439 GN=LMXM_34_3980 PE=4 SV=1	N	Y	N	786	82.1
E9B528	LMXM_33_2420	3738.16	1216.14	1.47825	Alpha-1,3/1,6-mannosyltransferase ALG2 OS=Leishmania mexicana (strain MHOM/GT/2001/U1103) OX=929439 GN=LMXM_33_2420 PE=3 SV=1	N	Y	N	550	60.6
E9AU29	LMXM_36_5940	3687.16	1354.22	1.23479	A distinct subfamily of CDD/CDA-like deaminases protein OS=Leishmania mexicana (strain MHOM/GT/2001/U1103) OX=929439 GN=LMXM_36_5940 PE=4 SV=1	N	Y	N	623	68.7
E9AZX7	LMXM_28_1570	3640.96	1344.22	1.26913	Putative hydrolase, alpha/beta fold family OS=Leishmania mexicana (strain MHOM/GT/2001/U1103) OX=929439 GN=LMXM_28_1570 PE=4 SV=1	N	Y	N	346	38.1
E9ALJ9	LMXM_08_29_2240	3553.76	1263.88	1.10226	Aminopeptidase OS=Leishmania mexicana (strain MHOM/GT/2001/U1103) OX=929439 GN=LMXM_08_29_2240 PE=3 SV=1	N	Y	N	868	96.4
E9B1R1	LMXM_30_1140	3519.1	1440.76	1.08102	Putative monoglyceride lipase OS=Leishmania mexicana (strain MHOM/GT/2001/U1103) OX=929439 GN=LMXM_30_1140 PE=4 SV=1	N	Y	N	311	34.6
E9AVW8	LMXM_22_1360	3481.62	1185.38	1.30501	Putative farnesyl pyrophosphate synthase OS=Leishmania mexicana (strain MHOM/GT/2001/U1103) OX=929439 GN=LMXM_22_1360 PE=3 SV=1	N	Y	N	362	41.1
E9B3L1	LMXM_32_0310	3455.56	420.3	2.58766	Putative ATP-binding cassette protein OS=Leishmania mexicana (strain MHOM/GT/2001/U1103) OX=929439 GN=LMXM_32_0310 PE=4 SV=1	N	Y	N	668	74.7
E9AVJ8	LMXM_22_0140	3453.84	567.5	2.16368	BAG domain-containing protein OS=Leishmania mexicana (strain MHOM/GT/2001/U1103) OX=929439 GN=LMXM_22_0140 PE=4 SV=1	N	Y	N	456	48.7
E9AYW2	LMXM_27_0610	3428.18	1054.36	1.20727	Trichohyalin-plectin-homology domain-containing protein OS=Leishmania mexicana (strain MHOM/GT/2001/U1103) OX=929439 GN=LMXM_27_0610 PE=4 SV=1	N	Y	N	463	54.5
E9B2I3	LMXM_31_0600	3404.4	1110.14	1.2747	Death domain-containing protein OS=Leishmania mexicana (strain MHOM/GT/2001/U1103) OX=929439 GN=LMXM_31_0600 PE=4 SV=1	n	Y	N	810	90.5
E9AWJ8	LMXM_24_0080	3359.66	716.5	1.79071	RING-type domain-containing protein OS=Leishmania mexicana (strain MHOM/GT/2001/U1103) OX=929439 GN=LMXM_24_0080 PE=4 SV=1	Y	Y	N	512	55.3
E9B201	LMJF_31_2020	3314.32	835.24	1.7594	Succinyl-diaminopimelate desuccinylase-like protein OS=Leishmania mexicana (strain MHOM/GT/2001/U1103)	N	Y	N	471	51.1
E9B1S0	LMXM_30_1220	3310.84	903.5	1.59928	H(+)-exporting diphosphatase OS=Leishmania mexicana (strain MHOM/GT/2001/U1103) OX=929439 GN=LMXM_30_1220 PE=3 SV=1	Y	Y	N	802	83.7
E9B3U8	LMXM_32_1140	3240.64	315.84	2.31492	IPT/TIG domain-containing protein OS=Leishmania mexicana (strain MHOM/GT/2001/U1103) OX=929439 GN=LMXM_32_1140 PE=4 SV=1	N	Y	N	432	45.1
E9AN32	LMXM_10_0220	3213.7	906.9	1.82522	Amastin-like protein OS=Leishmania mexicana (strain MHOM/GT/2001/U1103) OX=929439 GN=LMXM_10_0220 PE=4 SV=1	N	Y	N	473	52.1
E9AT19	LMXM_36_2420	3180.86	1098.94	1.0955	Dipeptidyl-peptidase 8-like serine peptidase,putative OS=Leishmania mexicana (strain MHOM/GT/2001/U1103) OX=929439 GN=LMXM_36_2420 PE=4 SV=1	N	Y	N	852	94.6
E9AN31	LMXM_10_0219	3150.72	577.36	2.01416	Membrane-associated protein OS=Leishmania mexicana (strain MHOM/GT/2001/U1103) OX=929439 GN=LMXM_10_0219 PE=4 SV=1	Y	Y	N	286	30.8
E9B3J8	LMXM_32_0200	3135.72	534.82	2.21294	Putative zinc carboxypeptidase OS=Leishmania mexicana (strain MHOM/GT/2001/U1103) OX=929439 GN=LMXM_32_0200 PE=3 SV=1	N	Y	N	1483	160.7
E9B1N0	LMXM_30_0780	3064.12	681.52	1.7491	Putative c2 domain protein OS=Leishmania mexicana (strain MHOM/GT/2001/U1103) OX=929439 GN=LMXM_30_0780 PE=4 SV=1	N	Y	N	274	30.1
E9AQZ4	LMXM_17_0250	3059.3	915.98	1.11262	Cystathionine beta-synthase OS=Leishmania mexicana (strain MHOM/GT/2001/U1103) OX=929439 GN=LMXM_17_0250 PE=4 SV=1	N	Y	N	359	39
E9B600	LMXM_34_1210	3042.62	1183.22	1.18154	ARMET C-terminal domain-containing protein OS=Leishmania mexicana (strain MHOM/GT/2001/U1103) OX=929439 GN=LMXM_34_1210 PE=4 SV=1	Y	Y	N	219	24.5
E9ANF3	LMXM_11_0070	3024.16	1061.84	1.45552	GRIP domain-containing protein OS=Leishmania mexicana (strain MHOM/GT/2001/U1103) OX=929439 GN=LMXM_11_0070 PE=4 SV=1	N	Y	N	1562	174.3
E9ALG1	LMXM_08_29_2630	3020.58	1216.44	1.19018	SAM domain-containing protein OS=Leishmania mexicana (strain MHOM/GT/2001/U1103) OX=929439 GN=LMXM_08_29_2630 PE=4 SV=1	N	Y	N	1236	132.4
A4HWD5	LINJ_15_0380	2999.72	938.06	1.20021	BD-FAE-like domain-containing protein OS=Leishmania infantum	N	Y	N	1020	111.2
E9AUG4	LMXM_20_0240	2976.92	1078.44	1.39735	Transmembrane protein OS=Leishmania mexicana (strain MHOM/GT/2001/U1103) OX=929439 GN=LMXM_20_0240 PE=4 SV=1	Y	Y	N	261	28.9
E9AJT5	LMXM_03_0520	2943.48	1184.04	1.23233	RRM domain-containing protein OS=Leishmania mexicana (strain MHOM/GT/2001/U1103) OX=929439 GN=LMXM_03_0520 PE=4 SV=1	N	Y	N	848	90.9
E9B171	LMXM_29_2990	2893.14	721.06	1.97373	DUF2817 domain-containing protein OS=Leishmania mexicana (strain MHOM/GT/2001/U1103) OX=929439 GN=LMXM_29_2990 PE=4 SV=1	N	Y	N	408	45.6
A4I2N6	LINJ_27_0510	2858.2	1003.5	1.28611	Putative calpain-like cysteine peptidase	N	Y	N	6168	701.5
E9AV14	LMXM_21_0470	2833.36	1225.12	1.08802	Vacuolar protein sorting-associated protein 35 OS=Leishmania mexicana (strain MHOM/GT/2001/U1103) OX=929439 GN=LMXM_21_0470 PE=3 SV=1	N	Y	N	1015	111.7
E9B258	LMXM_30_2590	2831.28	910.68	1.1387	TerD domain-containing protein OS=Leishmania mexicana (strain MHOM/GT/2001/U1103) OX=929439 GN=LMXM_30_2590 PE=3 SV=1	N	Y	N	927	103.2
E9B3U1	LMXM_32_1070	2820.98	887.6	1.66709	P27 protein OS=Leishmania mexicana (strain MHOM/GT/2001/U1103) OX=929439 GN=LMXM_32_1070 PE=4 SV=1	N	Y	N	243	27.8
E9AXZ5	LMXM_26_0140	2814.18	402.66	2.26866	adenine phosphoribosyltransferase OS=Leishmania mexicana (strain MHOM/GT/2001/U1103) OX=929439 GN=LMXM_26_0140 PE=3 SV=1	N	Y	N	237	26.2
E9ASN6	LMXM_36_1160	2807.36	992.26	1.41318	Memo-like protein OS=Leishmania mexicana (strain MHOM/GT/2001/U1103) OX=929439 GN=LMXM_36_1160 PE=3 SV=1	N	Y	N	370	41.4
E9AVX2	LMXM_22_1400	2806.66	494.66	2.01166	MORN repeat-containing protein OS=Leishmania mexicana (strain MHOM/GT/2001/U1103) OX=929439 GN=LMXM_22_1400 PE=4 SV=1	N	Y	N	417	46.8
E9ATM1	LMXM_36_4370	2788.48	901.72	1.31792	HECT domain-containing protein OS=Leishmania mexicana (strain MHOM/GT/2001/U1103) OX=929439 GN=LMXM_36_4370 PE=4 SV=1	N	Y	N	2576	276.6
E9AW99	LMXM_23_0840	2780.56	466.28	2.06012	Transmembrane protein OS=Leishmania mexicana (strain MHOM/GT/2001/U1103) OX=929439 GN=LMXM_23_0840 PE=4 SV=1	Y	Y	N	527	57
E9AK59	LMXM_04_0760	2754.8	578.9	1.79318	NAC-A/B domain-containing protein OS=Leishmania mexicana (strain MHOM/GT/2001/U1103) OX=929439 GN=LMXM_04_0760 PE=3 SV=1	N	Y	N	279	29.6
E9B4M3	LMXM_33_0540	2719.78	760.54	1.59683	Gamma-soluble NSF attachment protein OS=Leishmania mexicana (strain MHOM/GT/2001/U1103) OX=929439 GN=LMXM_33_0540 PE=3 SV=1	N	Y	N	389	42.1
E9AN06	LMXM_09_1530	2711.04	607.2	1.80853	EF-hand domain-containing protein OS=Leishmania mexicana (strain MHOM/GT/2001/U1103) OX=929439 GN=LMXM_09_1530 PE=4 SV=1	N	Y	N	161	17.8
E9AZV4	LMXM_28_1350	2694.5	648.26	1.81357	Haloacid dehalogenase-like hydrolase-like protein OS=Leishmania mexicana (strain MHOM/GT/2001/U1103) OX=929439 GN=LMXM_28_1350 PE=4 SV=1	N	Y	N	333	35.3
E9AX57	LMXM_24_2110	2667.8	445.86	2.25823	Hydroxymethylglutaryl-coenzyme A synthase N-terminal domain-containing protein OS=Leishmania mexicana (strain MHOM/GT/2001/U1103) OX=929439 GN=LMXM_24_2110 PE=4 SV=1	N	Y	N	501	55.3
E9ANQ1	LMXM_11_1080	2657.2	394.72	2.22987	Palmitoyltransferase OS=Leishmania mexicana (strain MHOM/GT/2001/U1103) OX=929439 GN=LMXM_11_1080 PE=3 SV=1	N	Y	N	627	69
E9B343	LMXM_31_2640	2629.24	739.04	1.39385	Putative cystathionine beta-lyase OS=Leishmania mexicana (strain MHOM/GT/2001/U1103) OX=929439 GN=LMXM_31_2640 PE=3 SV=1	N	Y	N	399	44.5
E8NHQ5	LmxM_10_0380_1	2623.92	424.4	2.44722	WGS CADB00000000 data, contig 84 OS=Leishmania mexicana (strain MHOM/GT/2001/U1103) OX=929439 GN=LmxM_10_0380_1 PE=3 SV=1	N	Y	N	697	75.9
E9B6T5	LMXM_34_4060	2560.04	291.76	2.60095	EF-hand domain-containing protein OS=Leishmania mexicana (strain MHOM/GT/2001/U1103) OX=929439 GN=LMXM_34_4060 PE=4 SV=1	N	Y	N	279	31.7
E9B3A3	LMXM_31_3200	2522.98	729.16	1.39315	VPS9 domain-containing protein OS=Leishmania mexicana (strain MHOM/GT/2001/U1103) OX=929439 GN=LMXM_31_3200 PE=4 SV=1	N	Y	N	1321	143.1
E9ARV1	LMXM_18_1660	2346.52	779.34	1.32035	Glutamate--cysteine ligase OS=Leishmania mexicana (strain MHOM/GT/2001/U1103) OX=929439 GN=LMXM_18_1660 PE=3 SV=1	N	Y	N	687	78.5
E9APR7	LMXM_14_0705	2343.26	615.76	1.80406	Elongation of fatty acids protein OS=Leishmania mexicana (strain MHOM/GT/2001/U1103) OX=929439 GN=LMXM_14_0705 PE=3 SV=1	N	Y	N	323	37.2
E9B1N7	LMXM_30_0860	2341.26	763.4	1.0652	Putative ras-like small GTPases OS=Leishmania mexicana (strain MHOM/GT/2001/U1103) OX=929439 GN=LMXM_30_0860 PE=4 SV=1	N	Y	N	610	64.4
E9ANF5	LMXM_11_0090	2339.28	671.14	1.4655	MORN repeat-containing protein 5 OS=Leishmania mexicana (strain MHOM/GT/2001/U1103) OX=929439 GN=LMXM_11_0090 PE=4 SV=1	N	Y	N	526	57.3
A4HV14	LINJ_11_1050	2327.74	802.74	1.31037	Putative pretranslocation protein, alpha subunit	N	Y	N	486	54
E9AVR3	LMXM_22_0790	2280.58	578.4	1.74493	SUI1 domain-containing protein OS=Leishmania mexicana (strain MHOM/GT/2001/U1103) OX=929439 GN=LMXM_22_0790 PE=4 SV=1	N	Y	N	664	73.9
E9AT63	LMXM_36_2850	2209.24	454.98	1.42521	SPRY domain-containing protein OS=Leishmania mexicana (strain MHOM/GT/2001/U1103) OX=929439 GN=LMXM_36_2850 PE=4 SV=1	N	Y	N	260	28.4
E9APN3	LMXM_14_0391	2194.86	534.04	1.64367	MATH domain-containing protein OS=Leishmania mexicana (strain MHOM/GT/2001/U1103) OX=929439 GN=LMXM_14_0391 PE=4 SV=1	N	Y	N	310	34.6
E9B4S5	LMXM_33_1030	2169.58	610.94	1.45174	EF-hand domain-containing protein OS=Leishmania mexicana (strain MHOM/GT/2001/U1103) OX=929439 GN=LMXM_33_1030 PE=4 SV=1	N	Y	N	254	26.4
E9AN69	LMXM_10_0590	2161.52	518	1.64242	EF-hand domain-containing protein OS=Leishmania mexicana (strain MHOM/GT/2001/U1103) OX=929439 GN=LMXM_10_0590 PE=4 SV=1	N	Y	N	267	30
E9AYA8	LMXM_26_1290	2148.78	472.08	1.86501	JmjC domain-containing protein OS=Leishmania mexicana (strain MHOM/GT/2001/U1103) OX=929439 GN=LMXM_26_1290 PE=4 SV=1	N	Y	N	591	64.9
E9B513	LMXM_33_2270	2125.66	398.54	2.16542	Dynamin-type G domain-containing protein OS=Leishmania mexicana (strain MHOM/GT/2001/U1103) OX=929439 GN=LMXM_33_2270 PE=4 SV=1	N	Y	N	539	61.1
E9AS92	LMXM_19_1380	2103.92	953.24	1.04375	Putative cation transporter OS=Leishmania mexicana (strain MHOM/GT/2001/U1103) OX=929439 GN=LMXM_19_1380 PE=4 SV=1	N	Y	N	612	64.3
E9AS02	LMXM_19_0500	2087.08	565.14	1.35932	Enkurin domain-containing protein OS=Leishmania mexicana (strain MHOM/GT/2001/U1103) OX=929439 GN=LMXM_19_0500 PE=4 SV=1	N	Y	N	299	33
E9AXB8	LMXM_25_0410	2082.58	614.44	1.38518	SUI1 domain-containing protein OS=Leishmania mexicana (strain MHOM/GT/2001/U1103) OX=929439 GN=LMXM_25_0410 PE=3 SV=1	N	Y	N	295	32.9
E9B2T7	LMXM_31_1610	2075.84	605.32	1.46561	NYN domain-containing protein OS=Leishmania mexicana (strain MHOM/GT/2001/U1103) OX=929439 GN=LMXM_31_1610 PE=4 SV=1	N	Y	N	291	32.7
E9AP08	LMXM_12_0990	2073.9	488.22	1.81723	Putative surface antigen protein OS=Leishmania mexicana (strain MHOM/GT/2001/U1103) OX=929439 GN=LMXM_12_0990 PE=4 SV=1	Y	Y	Y	420	43.9
E9AMC7	LMXM_08_0480	2047.14	733.96	1.1219	STI1 domain-containing protein OS=Leishmania mexicana (strain MHOM/GT/2001/U1103) OX=929439 GN=LMXM_08_0480 PE=4 SV=1	N	Y	N	276	29.9
E9B2I6	LMXM_31_0630	2040.52	376.98	2.00772	AMMECR1 domain-containing protein OS=Leishmania mexicana (strain MHOM/GT/2001/U1103) OX=929439 GN=LMXM_31_0630 PE=4 SV=1	N	Y	N	186	20.8
E9AQC4	LMXM_15_1320	2035.52	822.44	1.00724	MIF4G domain-containing protein OS=Leishmania mexicana (strain MHOM/GT/2001/U1103) OX=929439 GN=LMXM_15_1320 PE=3 SV=1	N	Y	N	1452	154.2
E9B108	LMXM_29_2350	2030.22	804.1	1.12214	sphinganine-1-phosphate aldolase OS=Leishmania mexicana (strain MHOM/GT/2001/U1103) OX=929439 GN=LMXM_29_2350 PE=3 SV=1	N	Y	N	537	59.2
E9B6Z2	LMXM_34_4630	2022.74	668.4	1.43158	J domain-containing protein OS=Leishmania mexicana (strain MHOM/GT/2001/U1103) OX=929439 GN=LMXM_34_4630 PE=4 SV=1	N	Y	N	492	56
E9B465	LMXM_32_2260	1988.44	778.6	1.08777	mannosyl-glycoprotein endo-beta-N-acetylglucosaminidase OS=Leishmania mexicana (strain MHOM/GT/2001/U1103) OX=929439 GN=LMXM_32_2260 PE=3 SV=1	N	Y	N	1433	154.3
E9ATM7	LMXM_36_4430	1965.94	689	1.1645	asparaginase OS=Leishmania mexicana (strain MHOM/GT/2001/U1103) OX=929439 GN=LMXM_36_4430 PE=4 SV=1	N	Y	N	369	41.1
E9AZU7	LMXM_28_1280	1955.32	820.92	1.03057	phenylalanine 4-monooxygenase OS=Leishmania mexicana (strain MHOM/GT/2001/U1103) OX=929439 GN=LMXM_28_1280 PE=3 SV=1	N	Y	N	452	51.4
E9AYW6	LMXM_27_0650	1937.9	345.58	2.5604	Transmembrane protein OS=Leishmania mexicana (strain MHOM/GT/2001/U1103) OX=929439 GN=LMXM_27_0650 PE=4 SV=1	N	Y	N	167	19.6
E9B5X8	LMXM_34_0980	1928.74	326.04	2.08463	Aldose 1-epimerase-like protein OS=Leishmania mexicana (strain MHOM/GT/2001/U1103) OX=929439 GN=LMXM_34_0980 PE=3 SV=1	N	Y	N	377	41.9
E9AVM7	LMXM_22_0440	1918.56	520.22	1.48685	EF-hand domain-containing protein OS=Leishmania mexicana (strain MHOM/GT/2001/U1103) OX=929439 GN=LMXM_22_0440 PE=4 SV=1	N	Y	N	1286	140.4
E9B2B7	LMXM_30_3160	1912.32	300.3	2.5406	non-specific serine/threonine protein kinase OS=Leishmania mexicana (strain MHOM/GT/2001/U1103) OX=929439 GN=LMXM_30_3160 PE=3 SV=1	N	Y	N	429	48.4
E9B4T9	LMXM_33_1170	1905.98	558.28	1.18268	RanBP2-type domain-containing protein OS=Leishmania mexicana (strain MHOM/GT/2001/U1103) OX=929439 GN=LMXM_33_1170 PE=4 SV=1	N	Y	N	666	74.7
A4I885	LINJ_32_2780	1905.8	356.62	1.99075	Putative cysteine desulfhydrase OS=Leishmania infantum OX=5671 GN=CD PE=3 SV=1	N	Y	N	399	44.3
E9B6D7	LMXM_34_2580	1901.26	261.76	2.79534	Transmembrane protein OS=Leishmania mexicana (strain MHOM/GT/2001/U1103) OX=929439 GN=LMXM_34_2580 PE=4 SV=1	N	Y	N	191	20.5
E9ALI3	LMXM_08_29_2410	1887.06	507.66	1.94906	Phospholipid/glycerol acyltransferase domain-containing protein OS=Leishmania mexicana (strain MHOM/GT/2001/U1103) OX=929439 GN=LMXM_08_29_2410 PE=3 SV=1	N	Y	N	414	47
E9AW00	LMXM_23_0010	1882	642.38	1.25229	CST complex subunit CTC1 OS=Leishmania mexicana (strain MHOM/GT/2001/U1103) OX=929439 GN=LMXM_23_0010 PE=4 SV=1	n	Y	N	613	67.4
E9AJX7	LMXM_03_0930	1868.02	417.52	1.8312	Amidohydrolase 3 domain-containing protein OS=Leishmania mexicana (strain MHOM/GT/2001/U1103) OX=929439 GN=LMXM_03_0930 PE=4 SV=1	N	Y	N	697	76.5
E9B6B8	LMXM_34_2380	1862.34	379.94	1.8059	Serine/threonine-protein phosphatase 4 regulatory subunit 3-like central domain-containing protein OS=Leishmania mexicana (strain MHOM/GT/2001/U1103) OX=929439 GN=LMXM_34_2380 PE=4 SV=1	N	Y	N	1388	146
E9APY1	LMXM_14_1330	1862.28	569.26	1.55007	J domain-containing protein OS=Leishmania mexicana (strain MHOM/GT/2001/U1103) OX=929439 GN=LMXM_14_1330 PE=4 SV=1	N	Y	N	569	64.3
E9ASM4	LMXM_36_1040	1849.54	459.82	1.59835	Flagellar C1a complex subunit C1a-32 OS=Leishmania mexicana (strain MHOM/GT/2001/U1103) OX=929439 GN=LMXM_36_1040 PE=4 SV=1	N	Y	N	286	32.5
E9B3B3	LMXM_31_3300	1848.34	819.1	1.05786	Putative chaperone protein DNAj OS=Leishmania mexicana (strain MHOM/GT/2001/U1103) OX=929439 GN=LMXM_31_3300 PE=4 SV=1	Y	N	N	400	44.6
E9ARS2	LMXM_18_1380	1840.3	714.6	1.14288	Putative pyruvate dehydrogenase E1 component alpha subunit OS=Leishmania mexicana (strain MHOM/GT/2001/U1103) OX=929439 GN=LMXM_18_1380 PE=4 SV=1	N	Y	N	378	42.7
E9B662	LMXM_34_1850	1796.46	455.4	1.83788	Putative COP-coated vesicle membrane protein gp25L (Putative er--golgi transport protein gp25l) OS=Leishmania mexicana (strain MHOM/GT/2001/U1103) OX=929439 GN=LMXM_34_1850 PE=3 SV=1	Y	Y	N	216	24.5
E9AUW8	LMXM_21_0030	1759.94	375.96	1.84969	BAR domain-containing protein OS=Leishmania mexicana (strain MHOM/GT/2001/U1103) OX=929439 GN=LMXM_21_0030 PE=4 SV=1	N	Y	N	231	26.3
E9B4N6	LMXM_33_0670	1751.52	710.38	1.16087	ABC transporter-like protein OS=Leishmania mexicana (strain MHOM/GT/2001/U1103) OX=929439 GN=LMXM_33_0670 PE=4 SV=1	N	Y	N	2090	227
E9AYP0	LMXM_26_2590	1728.88	407.54	1.53198	Paraquat-inducible protein A OS=Leishmania mexicana (strain MHOM/GT/2001/U1103) OX=929439 GN=LMXM_26_2590 PE=4 SV=1	Y	Y	N	823	88.5
A4HUD1	LINJ_10_0230	1700.8	250.38	2.30777	Uncharacterized protein, Leishmania infantum	Y	Y	N	278	29.5
E9ARW7	LMXM_19_0160	1688.14	354.2	2.05087	Putative aminopeptidase OS=Leishmania mexicana (strain MHOM/GT/2001/U1103) OX=929439 GN=LMXM_19_0160 PE=3 SV=1	N	Y	N	380	42.4
E9AVF9	LMXM_21_1640	1681.18	450.68	1.36734	EF-hand domain-containing protein OS=Leishmania mexicana (strain MHOM/GT/2001/U1103) OX=929439 GN=LMXM_21_1640 PE=4 SV=1	N	Y	N	231	24.9
E9ALJ6	LMXM_08_29_2280	1666.34	648.08	1.33778	Phospholipid/glycerol acyltransferase domain-containing protein OS=Leishmania mexicana (strain MHOM/GT/2001/U1103) OX=929439 GN=LMXM_08_29_2280 PE=4 SV=1	N	Y	N	309	35.3
E9AS50	LMXM_19_0995	1660.3	732.7	1.12904	4-coumarate:coa ligase-like protein OS=Leishmania mexicana (strain MHOM/GT/2001/U1103) OX=929439 GN=LMXM_19_0995 PE=4 SV=1	N	Y	N	633	68.6
F6MIH5	LFR1	1658.42	350.2	1.79848	Ferric reductase OS=Leishmania amazonensis OX=5659 GN=LFR1 PE=4 SV=1	N	Y	N	1083	119
E9AUK0	LMXM_20_0560	1637.74	415.78	1.49826	CTP synthase OS=Leishmania mexicana (strain MHOM/GT/2001/U1103) OX=929439 GN=LMXM_20_0560 PE=3 SV=1	N	Y	N	596	65.9
P21978		1628.98	230.5	2.37283	Surface membrane glycoprotein GP46/M-2 OS=Leishmania amazonensis OX=5659 PE=1 SV=1	Y	Y	Y	476	50.1
E9AXI8	LMXM_25_1090	1610.24	436.08	1.50127	MGT2 magnesium transporter OS=Leishmania mexicana (strain MHOM/GT/2001/U1103) OX=929439 GN=LMXM_25_1090 PE=3 SV=1	N	Y	N	412	45.7
A4I2G6	LINJ_26_2400	1599.42	355.16	1.75241	Fibronectin type-III domain-containing protein OS=Leishmania infantum	N	Y	N	5102	557.9
E9APR2	LMXM_14_0670	1582.22	545.24	1.40372	Elongation of fatty acids protein OS=Leishmania mexicana (strain MHOM/GT/2001/U1103) OX=929439 GN=LMXM_14_0670 PE=3 SV=1	N	Y	N	294	32.8
E9B280	LMXM_30_2810	1577.08	279.76	2.01278	Smr domain-containing protein OS=Leishmania mexicana (strain MHOM/GT/2001/U1103) OX=929439 GN=LMXM_30_2810 PE=4 SV=1	N	Y	N	279	29.8
E9AW28	LMXM_23_0250	1572.64	454.58	1.53862	ABC-thiol transporter OS=Leishmania mexicana (strain MHOM/GT/2001/U1103) OX=929439 GN=LMXM_23_0250 PE=4 SV=1	N	Y	N	1571	173.9
E9B5Y3	LMXM_34_1030	1571.34	495.22	1.37695	DUF985 domain-containing protein OS=Leishmania mexicana (strain MHOM/GT/2001/U1103) OX=929439 GN=LMXM_34_1030 PE=4 SV=1	N	Y	N	217	24.3
E9AX22	LMXM_24_1770	1532.38	371.14	1.52422	Inhibitor of cysteine peptidase OS=Leishmania mexicana (strain MHOM/GT/2001/U1103) OX=929439 GN=LMXM_24_1770 PE=4 SV=1	N	Y	N	113	12.7
E9B5K0	LMXM_33_4050	1530.96	276.84	1.92421	GAF domain-containing protein OS=Leishmania mexicana (strain MHOM/GT/2001/U1103) OX=929439 GN=LMXM_33_4050 PE=4 SV=1	N	Y	N	674	74.2
E9AWQ8	LMXM_24_0680	1487.4	337.76	1.39934	Putative sugar transporter OS=Leishmania mexicana (strain MHOM/GT/2001/U1103) OX=929439 GN=LMXM_24_0680 PE=3 SV=1	N	Y	N	538	57.9
A4HY37	LINJ_18_1660	1487.02	118.74	2.64882	Glutamate--cysteine ligase OS=Leishmania infantum	N	Y	N	687	78.3
E9B1Q8	LMXM_30_1110	1486.14	238	2.51434	GOLD domain-containing protein OS=Leishmania mexicana (strain MHOM/GT/2001/U1103) OX=929439 GN=LMXM_30_1110 PE=3 SV=1	N	Y	Y	215	24
E9AR62	LMXM_17_0890	1461.96	210.74	2.05203	DUF306 domain-containing protein OS=Leishmania mexicana (strain MHOM/GT/2001/U1103) OX=929439 GN=LMXM_17_0890 PE=4 SV=1	N	Y	N	112	12
E9AU04	LMXM_36_5700	1458.08	574.04	1.03666	CUE domain-containing protein OS=Leishmania mexicana (strain MHOM/GT/2001/U1103) OX=929439 GN=LMXM_36_5700 PE=4 SV=1	N	Y	N	793	86.1
E9B4H1	LMXM_33_0050	1451.66	384.64	1.70445	Cleft lip and palate transmembrane protein 1 (CLPTM1) OS=Leishmania mexicana (strain MHOM/GT/2001/U1103) OX=929439 GN=LMXM_33_0050 PE=3 SV=1	N	Y	N	586	66.4
E9B0T3	LMXM_29_1590	1444.82	432.38	1.62356	Transmembrane protein OS=Leishmania mexicana (strain MHOM/GT/2001/U1103) OX=929439 GN=LMXM_29_1590 PE=4 SV=1	Y	Y	N	377	40.7
D1GJ48	PSA-31S	1436.1	542.92	2.02582	Soluble promastigote surface antigen PSA-31S (Fragment) OS=Leishmania amazonensis OX=5659 GN=PSA-31S PE=2 SV=1	N	Y	N	308	32.1
E9B5C7	LMXM_33_3380	1432.9	382.48	1.5065	glucose-6-phosphate 1-epimerase OS=Leishmania mexicana (strain MHOM/GT/2001/U1103) OX=929439 GN=LMXM_33_3380 PE=3 SV=1	N	Y	N	301	33
E9B6T2	LMXM_34_4040	1427.36	261.52	2.00867	J domain-containing protein OS=Leishmania mexicana (strain MHOM/GT/2001/U1103) OX=929439 GN=LMXM_34_4040 PE=4 SV=1	N	Y	N	390	42.9
E9B4Y5	LMXM_33_2000	1425.78	404.54	1.48037	Putative pyroglutamyl-peptidase I (PGP) (Cysteine peptidase, clan cf, family c15,putative) OS=Leishmania mexicana (strain MHOM/GT/2001/U1103) OX=929439 GN=LMXM_33_2000 PE=3 SV=1	N	Y	N	277	30.7
E9ALH5	LMXM_08_29_2490	1417.24	549.46	1.03699	Protein kinase domain-containing protein OS=Leishmania mexicana (strain MHOM/GT/2001/U1103) OX=929439 GN=LMXM_08_29_2490 PE=4 SV=1	N	Y	N	448	50.5
E9AY51	LMXM_26_0720	1396.24	312.66	1.79714	Serine/threonine-protein phosphatase 4 regulatory subunit 3-like central domain-containing protein OS=Leishmania mexicana (strain MHOM/GT/2001/U1103) OX=929439 GN=LMXM_26_0720 PE=4 SV=1	N	Y	N	1075	114.7
A4I889	LINJ_32_2820	1395.32	118.34	3.47308	Uncharacterized protein, Leishmania infantum	N	Y	N	384	41.9
E9AMW8	LMXM_09_1170	1394.9	320.62	1.52626	SKP1 component dimerisation domain-containing protein OS=Leishmania mexicana (strain MHOM/GT/2001/U1103) OX=929439 GN=LMXM_09_1170 PE=4 SV=1	N	Y	N	196	22.1
E9AKT5	LMXM_06_0560	1388.8	267.86	2.0072	Putative deoxyuridine triphosphatase (Dutp diphosphatase) OS=Leishmania mexicana (strain MHOM/GT/2001/U1103) OX=929439 GN=LMXM_06_0560 PE=4 SV=1	N	Y	N	268	30.2
E9AMY1	LMXM_09_1300	1383.6	468.62	1.47173	PPPDE domain-containing protein OS=Leishmania mexicana (strain MHOM/GT/2001/U1103) OX=929439 GN=LMXM_09_1300 PE=3 SV=1	N	Y	N	218	24.3
E9AS87	LMXM_19_1350	1378.92	408.34	1.50053	Phosphatidic acid phosphatase protein-like protein OS=Leishmania mexicana (strain MHOM/GT/2001/U1103) OX=929439 GN=LMXM_19_1350 PE=3 SV=1	N	Y	N	399	44.3
A0A6L0XQW4	LINF_350053800	1359.92	375.42	1.58127	Histidine_phosphatase_superfamily_(Branch_1)_-_pu tative	Y	Y	N	335	36.5
Q867S4	cys1	1359.74	462	1.34942	Cysteine proteinase OS=Leishmania amazonensis OX=5659 GN=cys1 PE=2 SV=1	Y	Y	N	354	38.7
A4I4S9	LINJ_29_2310	1358.1	223.46	2.41683	Putative GTP-binding protein, Leishmania infantum	N	Y	N	700	78
E9ALA7	LMXM_07_0900	1356.48	109.68	3.08648	Putative serine/threonine kinase (Putative protein kinase) OS=Leishmania mexicana (strain MHOM/GT/2001/U1103) OX=929439 GN=LMXM_07_0900 PE=3 SV=1	N	Y	N	296	33.6
E9B0A7	LMXM_28_2850	1323.78	429.88	1.00086	F-box domain-containing protein OS=Leishmania mexicana (strain MHOM/GT/2001/U1103) OX=929439 GN=LMXM_28_2850 PE=4 SV=1	N	Y	N	463	49.7
E9AT09	LMXM_36_2320	1291.68	156.96	2.71558	Glucokinase 1-like protein OS=Leishmania mexicana (strain MHOM/GT/2001/U1103) OX=929439 GN=LMXM_36_2320 PE=4 SV=1	N	Y	N	411	44.2
E9B3X5	LMXM_32_1380	1290.02	412	1.26108	Putative mitogen activated protein kinase OS=Leishmania mexicana (strain MHOM/GT/2001/U1103) OX=929439 GN=LMXM_32_1380 PE=4 SV=1	N	Y	N	408	46.6
E9B1I6	LMXM_30_0350	1262.78	353.96	1.63826	Putative amino acid transporter aATP11 OS=Leishmania mexicana (strain MHOM/GT/2001/U1103) OX=929439 GN=LMXM_30_0350 PE=4 SV=1	N	Y	N	511	56.1
E9AW98	LMXM_23_0830	1244.9	462.5	1.1897	Na/H antiporter-like protein OS=Leishmania mexicana (strain MHOM/GT/2001/U1103) OX=929439 GN=LMXM_23_0830 PE=4 SV=1	N	Y	N	1499	165.8
E9APQ9	LMXM_14_0640	1239.58	369.76	1.64603	Elongation of fatty acids protein OS=Leishmania mexicana (strain MHOM/GT/2001/U1103) OX=929439 GN=LMXM_14_0640 PE=3 SV=1	Y	Y	N	375	42.5
E9AUW3	LMXM_20_1620	1214.18	444.48	1.19471	CHORD domain-containing protein OS=Leishmania mexicana (strain MHOM/GT/2001/U1103) OX=929439 GN=LMXM_20_1620 PE=4 SV=1	N	Y	N	296	33.5
A7YBX4	pdi-15	1205.8	395.74	1.43084	15 kDa PDI (Fragment) OS=Leishmania amazonensis OX=5659 GN=pdi-15 PE=2 SV=1	N	Y	N	110	12.6
E9AKD3	LMXM_05_0280	1197.2	248.96	2.15966	very-long-chain (3R)-3-hydroxyacyl-CoA dehydratase OS=Leishmania mexicana (strain MHOM/GT/2001/U1103) OX=929439 GN=LMXM_05_0280 PE=3 SV=1	N	Y	N	224	25
E9AQK7	LMXM_16_0490	1187.2	190.14	2.21383	Amastin-like protein OS=Leishmania mexicana (strain MHOM/GT/2001/U1103) OX=929439 GN=LMXM_16_0490 PE=4 SV=1	Y	Y	N	206	22.3
E9B2G5	LMXM_31_0440	1185.04	540.22	1.02124	WW domain-containing protein OS=Leishmania mexicana (strain MHOM/GT/2001/U1103) OX=929439 GN=LMXM_31_0440 PE=4 SV=1	N	Y	N	291	31.8
E9ALL1	LMXM_08_29_2120	1182.98	239.6	2.17999	VIT family protein OS=Leishmania infantum	N	Y	N	297	31.3
E9AVT5	LMXM_22_1030	1176.22	358.62	1.33274	BTB domain-containing protein OS=Leishmania mexicana (strain MHOM/GT/2001/U1103) OX=929439 GN=LMXM_22_1030 PE=4 SV=1	N	Y	N	1222	127.8
E9AQU7	LMXM_16_1360	1169.22	349.24	1.59468	Amidase domain-containing protein OS=Leishmania mexicana (strain MHOM/GT/2001/U1103) OX=929439 GN=LMXM_16_1360 PE=4 SV=1	N	Y	N	599	66
E9ATX9	LMXM_36_5440	1166.74	457.44	1.0156	SEP domain-containing protein OS=Leishmania mexicana (strain MHOM/GT/2001/U1103) OX=929439 GN=LMXM_36_5440 PE=4 SV=1	N	Y	N	608	66.2
E9ALQ7	LMXM_08_29_1640	1159.54	337.76	1.48609	Putative ABC transporter domain protein OS=Leishmania mexicana (strain MHOM/GT/2001/U1103) OX=929439 GN=LMXM_08_29_1640 PE=3 SV=1	N	Y	N	463	49.8
E9B4I9	LMXM_33_0210	1152.48	306.64	1.55808	CS domain-containing protein OS=Leishmania mexicana (strain MHOM/GT/2001/U1103) OX=929439 GN=LMXM_33_0210 PE=3 SV=1	N	Y	N	209	23
Q4TZP9	Mitogen-activated protein kinase	1113.42	361.5	1.15515	Mitogen-activated protein kinase OS=Leishmania mexicana OX=5665 PE=3 SV=1	N	Y	N	410	46.3
A4HXX2	LINJ_18_0990	1108.86	170.14	1.87086	UTP--glucose-1-phosphate uridylyltransferase OS=Leishmania infantum	N	Y	N	494	54.4
E9AX03	LMXM_24_1580	1089	176.1	2.26517	UBA domain-containing protein OS=Leishmania mexicana (strain MHOM/GT/2001/U1103) OX=929439 GN=LMXM_24_1580 PE=4 SV=1	N	Y	N	396	42.7
E9AMR2	LMXM_09_0610	1047.68	422.54	1.15367	Glucosidase II beta subunit-like protein OS=Leishmania mexicana (strain MHOM/GT/2001/U1103) OX=929439 GN=LMXM_09_0610 PE=4 SV=1	N	Y	N	837	92.2
E9ANA1	LMXM_10_0910	1041.96	209.46	2.03537	Putative small GTP-binding protein Rab11 OS=Leishmania mexicana (strain MHOM/GT/2001/U1103) OX=929439 GN=LMXM_10_0910 PE=4 SV=1	N	Y	N	208	23.3
E9ART5	LMXM_18_1510	1038.62	303.74	1.42007	Putative P-type H+-ATPase OS=Leishmania mexicana (strain MHOM/GT/2001/U1103) OX=929439 GN=LMXM_18_1510 PE=4 SV=1	N	Y	N	533	59.1
E9AJX3	LMXM_03_0890	1035.28	252.2	1.79	FCP1 homology domain-containing protein OS=Leishmania mexicana (strain MHOM/GT/2001/U1103) OX=929439 GN=LMXM_03_0890 PE=4 SV=1	N	Y	N	643	67.2
E9B695	LMXM_34_2160	1025.12	284.36	1.35024	Adenine aminohydrolase OS=Leishmania mexicana (strain MHOM/GT/2001/U1103) OX=929439 GN=LMXM_34_2160 PE=3 SV=1	N	Y	N	364	41.2
E9B130	LMXM_29_2600	1016.66	361.12	1.49329	formate--tetrahydrofolate ligase OS=Leishmania mexicana (strain MHOM/GT/2001/U1103) OX=929439 GN=LMXM_29_2600 PE=3 SV=1	N	Y	N	622	66.5
E9AR38	LMXM_17_0730	1016.16	431.38	1.09083	VASt domain-containing protein OS=Leishmania mexicana (strain MHOM/GT/2001/U1103) OX=929439 GN=LMXM_17_0730 PE=4 SV=1	N	Y	N	658	71.9
E9B1N1	LMXM_30_0790	993.9	280.78	1.5356	Putative c2 domain protein OS=Leishmania mexicana (strain MHOM/GT/2001/U1103) OX=929439 GN=LMXM_30_0790 PE=4 SV=1	N	Y	N	277	30.1
E9AR88	LMXM_17_1160	986.98	224.96	1.74409	UTP-monosaccharide-1-phosphate uridylyltransferase OS=Leishmania mexicana (strain MHOM/GT/2001/U1103) OX=929439 GN=LMXM_17_1160 PE=3 SV=1	N	Y	N	630	68.7
E9B5J2	LMXM_33_3970	983.28	379.38	1.13469	AP-1 complex subunit gamma OS=Leishmania mexicana (strain MHOM/GT/2001/U1103) OX=929439 GN=LMXM_33_3970 PE=3 SV=1	N	Y	N	831	91.2
A0A6L0XTB9	LINF_290005800	946.4	168.02	1.82602	Small_GTP-binding_protein_-_putative, Leishmania infantum	N	Y	N	186	20.9
E9B518	LMXM_33_2320	945.04	170.24	2.33178	Membrane magnesium transporter OS=Leishmania mexicana (strain MHOM/GT/2001/U1103)	N	Y	N	132	14.7
E9AT94	LMXM_36_3160	929.46	209.26	1.71525	C-CAP/cofactor C-like domain-containing protein OS=Leishmania mexicana (strain MHOM/GT/2001/U1103) OX=929439 GN=LMXM_36_3160 PE=3 SV=1	N	Y	N	324	35.7
E9AJS4	LMXM_03_0410	925.52	298.54	1.01088	Major facilitator superfamily (MFS) profile domain-containing protein OS=Leishmania mexicana (strain MHOM/GT/2001/U1103) OX=929439 GN=LMXM_03_0410 PE=4 SV=1	N	Y	N	657	71.7
E9AUA0	LMXM_36_6640	922.84	239.54	1.52022	Spindle assembly abnormal protein 6 N-terminal domain-containing protein OS=Leishmania mexicana (strain MHOM/GT/2001/U1103) OX=929439 GN=LMXM_36_6640 PE=4 SV=1	N	Y	N	197	22.4
E9AYR2	LMXM_27_0100	922.12	241.22	1.43939	Protein kinase domain-containing protein OS=Leishmania mexicana (strain MHOM/GT/2001/U1103) OX=929439 GN=LMXM_27_0100 PE=4 SV=1	N	Y	N	660	71.6
D1GJ49	PSA-12S	920.74	216.2	1.57654	Soluble promastigote surface antigen PSA-12S (Fragment) OS=Leishmania amazonensis OX=5659 GN=PSA-12S PE=2 SV=1	N	Y	N	119	11.9
E9B712	LMXM_34_4840	919.48	155.56	2.37764	Transmembrane protein OS=Leishmania mexicana (strain MHOM/GT/2001/U1103) OX=929439 GN=LMXM_34_4840 PE=4 SV=1	N	Y	N	350	39.9
E8NHE1	LmxM_11_0660a_1	911.08	263.64	1.33103	WGS CADB00000000 data, contig 103 OS=Leishmania mexicana (strain MHOM/GT/2001/U1103) OX=929439 GN=LmxM_11_0660a_1 PE=4 SV=1	N	Y	N	628	69.3
E9APP3	LMXM_14_0490	909.14	120.12	2.39949	Amastin-like surface protein-like protein OS=Leishmania mexicana (strain MHOM/GT/2001/U1103) OX=929439 GN=LMXM_14_0490 PE=4 SV=1	N	Y	N	276	30.1
E9AXE4	LMXM_25_0670	901.62	165.78	1.99613	Putative epsin OS=Leishmania mexicana (strain MHOM/GT/2001/U1103) OX=929439 GN=LMXM_25_0670 PE=4 SV=1	N	Y	N	635	70.6
Q9Y081	mkk	897.3	103.48	2.84147	mitogen-activated protein kinase kinase OS=Leishmania amazonensis OX=5659 GN=mkk PE=3 SV=1	N	Y	N	372	41.4
E9AZF5	LMXM_27_2460	896.04	178.58	1.85584	Protein kinase domain-containing protein OS=Leishmania mexicana (strain MHOM/GT/2001/U1103) OX=929439 GN=LMXM_27_2460 PE=4 SV=1	N	Y	N	299	32.3
E9B563	LMXM_33_2730	889.88	368.72	1.14447	Putative GPI transamidase component OS=Leishmania mexicana (strain MHOM/GT/2001/U1103) OX=929439 GN=LMXM_33_2730 PE=4 SV=1	N	Y	N	733	79.2
E9AXI2	LMXM_25_1030	885.56	256.98	1.4008	Protein kinase domain-containing protein OS=Leishmania mexicana (strain MHOM/GT/2001/U1103) OX=929439 GN=LMXM_25_1030 PE=4 SV=1	N	Y	N	873	94.2
E9B012	LMXM_28_1930	869.32	279.76	1.14461	Putative zinc transporter OS=Leishmania mexicana (strain MHOM/GT/2001/U1103) OX=929439 GN=LMXM_28_1930 PE=4 SV=1	N	Y	N	450	46.9
A4I1S5	LINJ_25_2360	868.82	396.78	1.2971	Uncharacterized protein, Leishmania infantum	N	Y	N	267	30.2
E9AZM3	LMXM_28_0620	851	189.98	1.88683	Protein kinase domain-containing protein OS=Leishmania mexicana (strain MHOM/GT/2001/U1103) OX=929439 GN=LMXM_28_0620 PE=4 SV=1	N	Y	N	1315	143.5
E9AJU5	LMXM_03_0620	842.52	243.1	1.61767	Putative MP99 OS=Leishmania mexicana (strain MHOM/GT/2001/U1103) OX=929439 GN=LMXM_03_0620 PE=4 SV=1	N	Y	N	655	70.2
E9B0N9	LMXM_29_1100	837.42	100.76	2.95506	Putative DREV methyltransferase OS=Leishmania mexicana (strain MHOM/GT/2001/U1103) OX=929439 GN=LMXM_29_1100 PE=4 SV=1	N	Y	N	303	34.4
E9B5R4	LMXM_34_0260	831.5	301.42	1.46394	Putative GTP-ase activating protein OS=Leishmania mexicana (strain MHOM/GT/2001/U1103) OX=929439 GN=LMXM_34_0260 PE=4 SV=1	N	Y	N	626	69.5
E9AMV4	LMXM_09_1020	824.06	288.12	1.49358	LEM3/CDC50 family protein OS=Leishmania mexicana (strain MHOM/GT/2001/U1103) OX=929439 GN=LMXM_09_1020 PE=3 SV=1	N	Y	N	595	66.8
E9B2Y0	LMXM_31_2000	812.46	223.74	1.83612	DUF3456 domain-containing protein OS=Leishmania mexicana (strain MHOM/GT/2001/U1103) OX=929439 GN=LMXM_31_2000 PE=4 SV=1	Y	N	N	369	40.9
E9B2K6	LMXM_31_0820	810.58	354.2	1.04003	Cyclin OS=Leishmania mexicana (strain MHOM/GT/2001/U1103) OX=929439 GN=LMXM_31_0820 PE=3 SV=1	N	Y	N	164	18.9
A0A2K9UW63	LIR1	804.66	225.32	1.62178	MFS iron transporter OS=Leishmania amazonensis OX=5659 GN=LIR1 PE=4 SV=1	N	Y	N	661	73.2
E9AXU8	LMXM_25_2150	797.22	168.44	1.87784	BRO1 domain-containing protein OS=Leishmania mexicana (strain MHOM/GT/2001/U1103) OX=929439 GN=LMXM_25_2150 PE=3 SV=1	N	Y	N	404	45
E9AT34	LMXM_36_2570	792.7	222.22	1.77511	Membrane-bound acid phosphatase OS=Leishmania mexicana (strain MHOM/GT/2001/U1103) OX=929439 GN=LMXM_36_2570 PE=3 SV=1	Y	Y	N	516	57.4
E9B1Z9	LMXM_30_2000	773.58	261.02	1.07383	Leishmanolysin OS=Leishmania mexicana (strain MHOM/GT/2001/U1103) OX=929439 GN=LMXM_30_2000 PE=3 SV=1	Y	Y	Y	635	66.8
E9AMF3	LMXM_08_0750	771.06	146.36	1.60345	Putative amastin-like protein OS=Leishmania mexicana (strain MHOM/GT/2001/U1103) OX=929439 GN=LMXM_08_0750 PE=4 SV=1	N	Y	N	195	21.9
E9APU2	LMXM_14_0970	760.88	207.74	1.14325	Phosphoribulokinase/uridine kinase domain-containing protein OS=Leishmania mexicana (strain MHOM/GT/2001/U1103) OX=929439 GN=LMXM_14_0970 PE=4 SV=1	N	Y	N	287	31.6
E9ARH0	LMXM_18_0330	757	212.94	1.87158	J domain-containing protein OS=Leishmania mexicana (strain MHOM/GT/2001/U1103) OX=929439 GN=LMXM_18_0330 PE=4 SV=1	N	Y	N	244	27.4
E9ARE9	LMXM_18_0120	751.36	207.78	1.58108	ARF-like 2-binding protein OS=Leishmania mexicana (strain MHOM/GT/2001/U1103) OX=929439 GN=LMXM_18_0120 PE=4 SV=1	N	Y	N	127	14.3
E9AR76	LMXM_17_1040	749.32	223.66	1.42298	Hydrolase-like protein OS=Leishmania mexicana (strain MHOM/GT/2001/U1103) OX=929439 GN=LMXM_17_1040 PE=4 SV=1	N	Y	N	432	46.6
E9AKE5	LMXM_05_0390	748.36	256.06	1.09146	Protein kinase domain-containing protein OS=Leishmania mexicana (strain MHOM/GT/2001/U1103) OX=929439 GN=LMXM_05_0390 PE=4 SV=1	N	Y	N	733	78.9
E9ALG0	LMXM_08_29_2640	747.1	170.38	1.75242	Vacuolar protein 8 OS=Leishmania mexicana (strain MHOM/GT/2001/U1103) OX=929439 GN=LMXM_08_29_2640 PE=4 SV=1	N	Y	N	441	48.2
E9AL35	LMXM_07_0250	735.5	223.14	1.26537	mitogen-activated protein kinase kinase OS=Leishmania mexicana (strain MHOM/GT/2001/U1103) OX=929439 GN=LMXM_07_0250 PE=3 SV=1	N	Y	N	1904	193.7
E9ASF2	LMXM_36_0350	732.12	264.9	1.18173	IQ calmodulin-binding motif family protein OS=Leishmania mexicana (strain MHOM/GT/2001/U1103) OX=929439 GN=LMXM_36_0350 PE=4 SV=1	N	Y	N	503	57.1
Q25293	HSP83-1	724.82	286.14	1.61177	Heat shock protein 83-1, Leishmania infantum	N	Y	N	180	19.9
E9AH03	LINJ_22_1200	721.6	285.12	1.07127	Palmitoyltransferase OS=Leishmania infantum	N	Y	N	394	44.1
E9B5Z8	LMXM_34_1190	721.38	302.62	1.06299	Putative NADH-dependent fumarate reductase OS=Leishmania mexicana (strain MHOM/GT/2001/U1103) OX=929439 GN=LMXM_34_1190 PE=4 SV=1	N	Y	N	495	52.1
E9AS84	LMXM_19_1320	714.58	137.82	2.16993	Putative glycerol uptake protein OS=Leishmania mexicana (strain MHOM/GT/2001/U1103) OX=929439 GN=LMXM_19_1320 PE=4 SV=1	N	Y	N	491	55.5
E9B3M0	LMXM_32_0420	712.44	99.5	2.79691	Archaic translocase of outer membrane 11 kDa subunit OS=Leishmania mexicana (strain MHOM/GT/2001/U1103) OX=929439 GN=LMXM_32_0420 PE=4 SV=1	N	Y	N	99	10.7
E9APR4	LMXM_14_0685	709.06	160.5	2.0355	Elongation of fatty acids protein OS=Leishmania mexicana (strain MHOM/GT/2001/U1103) OX=929439 GN=LMXM_14_0685 PE=3 SV=1	N	Y	N	299	34.8
E9B2U9	LMJF_32_1730	707.46	138.6	2.08198	Coatomer subunit epsilon OS=Leishmania mexicana (strain MHOM/GT/2001/U1103)	N	Y	N	323	35
E9AJZ9	LMXM_04_0130	702.4	187.84	1.46409	Surface antigen-like protein OS=Leishmania mexicana (strain MHOM/GT/2001/U1103) OX=929439 GN=LMXM_04_0130 PE=4 SV=1	N	Y	N	613	63.2
E9AMB0	LMXM_08_0310	700.62	206.2	1.40691	Isochorismatase-like domain-containing protein OS=Leishmania mexicana (strain MHOM/GT/2001/U1103) OX=929439 GN=LMXM_08_0310 PE=3 SV=1	N	Y	N	275	29.9
E9AW22	LMXM_23_0210	699.26	230.76	1.44277	Putative ATP-binding cassette protein subfamily C, member 1 OS=Leishmania mexicana (strain MHOM/GT/2001/U1103) OX=929439 GN=LMXM_23_0210 PE=4 SV=1	N	Y	N	1559	171.7
E9ANN6	LMXM_11_0920	698.94	198.06	1.65992	PUB domain-containing protein OS=Leishmania mexicana (strain MHOM/GT/2001/U1103) OX=929439 GN=LMXM_11_0920 PE=4 SV=1	N	Y	N	622	67.2
E9B1D2	LMXM_29_3580	696.56	294.32	1.01652	non-specific serine/threonine protein kinase OS=Leishmania mexicana (strain MHOM/GT/2001/U1103) OX=929439 GN=LMXM_29_3580 PE=4 SV=1	N	Y	N	748	84.6
E9AR44	LMXM_17_0670	694.1	181.48	1.64628	Protein kinase domain-containing protein OS=Leishmania mexicana (strain MHOM/GT/2001/U1103) OX=929439 GN=LMXM_17_0670 PE=4 SV=1	N	Y	N	1676	180.1
E9AWW7	LMXM_24_1250	693.14	108.8	2.51783	Amastin-like surface protein-like protein OS=Leishmania mexicana (strain MHOM/GT/2001/U1103)	N	Y	N	187	20.2
A4IDK6	LINJ_36_2450	686.7	101.72	2.42019	Glucokinase OS=Leishmania infantum	N	Y	N	411	44.4
E9ARF2	LMXM_18_0150	684.2	275.24	1.19772	protein-serine/threonine phosphatase OS=Leishmania mexicana (strain MHOM/GT/2001/U1103) OX=929439 GN=LMXM_18_0150 PE=3 SV=1	N	Y	N	469	53
E9AQ75	LMXM_15_0770	682.48	256.7	1.13544	non-specific serine/threonine protein kinase OS=Leishmania mexicana (strain MHOM/GT/2001/U1103) OX=929439 GN=LMXM_15_0770 PE=4 SV=1	N	Y	N	656	72.5
E9B2R2	LMXM_31_1370	681.84	191.64	1.42947	G5-interacting protein OS=Leishmania mexicana (strain MHOM/GT/2001/U1103) OX=929439 GN=LMXM_31_1370 PE=4 SV=1	N	Y	N	796	86.7
E9B4C7	LMXM_32_2860	678.82	204.24	1.54168	Peptidase C51 domain-containing protein OS=Leishmania mexicana (strain MHOM/GT/2001/U1103) OX=929439 GN=LMXM_32_2860 PE=4 SV=1	N	Y	N	486	53.1
E9B032	LMXM_28_2110	676.9	207	1.46032	Cullin family profile domain-containing protein OS=Leishmania mexicana (strain MHOM/GT/2001/U1103) OX=929439 GN=LMXM_28_2110 PE=3 SV=1	N	Y	N	766	87
E9B066	LMXM_28_2445	676.64	186.76	1.21997	DUF676 domain-containing protein OS=Leishmania mexicana (strain MHOM/GT/2001/U1103) OX=929439 GN=LMXM_28_2445 PE=4 SV=1	N	Y	N	494	54.3
E9AXH3	LMXM_25_0950	675.5	229.14	1.24234	PUB domain-containing protein OS=Leishmania mexicana (strain MHOM/GT/2001/U1103) OX=929439 GN=LMXM_25_0950 PE=4 SV=1	N	Y	N	441	49.2
E9AZT1	LMXM_28_1130	659.76	166.62	1.98538	Amastin-like protein OS=Leishmania mexicana (strain MHOM/GT/2001/U1103) OX=929439 GN=LMXM_28_1130 PE=4 SV=1	N	Y	N	522	58.6
E9B2X0	LMXM_31_1920	653.8	242.68	1.08838	Vitamin B6 photo-protection and homoeostasis OS=Leishmania mexicana (strain MHOM/GT/2001/U1103) OX=929439 GN=LMXM_31_1920 PE=3 SV=1	N	Y	N	468	53.6
E9B037	LMXM_28_2160	649.2	137.86	2.12079	Methyltransferase domain-containing protein OS=Leishmania mexicana (strain MHOM/GT/2001/U1103) OX=929439 GN=LMXM_28_2160 PE=4 SV=1	N	Y	N	243	27.5
A4HSI0	LINJ_05_0580	649.04	120.74	2.04569	Uncharacterized protein, Leishmania infantum	N	Y	N	779	86.4
Q9GRU2	MPK3	644.22	152.06	1.75669	Mitogen-activated protein kinase OS=Leishmania mexicana mexicana OX=44270 GN=MPK3 PE=3 SV=1	N	Y	N	388	43.7
E9AYI8	LMXM_26_2080	642.94	141.24	1.71582	Ig-like domain-containing protein OS=Leishmania mexicana (strain MHOM/GT/2001/U1103) OX=929439 GN=LMXM_26_2080 PE=4 SV=1	N	Y	N	316	33.1
E9AYC8	LMXM_26_1490	640.6	182.68	1.80894	Transmembrane protein OS=Leishmania mexicana (strain MHOM/GT/2001/U1103) OX=929439 GN=LMXM_26_1490 PE=4 SV=1	N	Y	N	652	72
E9B467	LMXM_32_2280	639.08	186.68	1.4786	MYND-type domain-containing protein OS=Leishmania mexicana (strain MHOM/GT/2001/U1103) OX=929439 GN=LMXM_32_2280 PE=4 SV=1	N	Y	N	1025	109.5
E9B0U3	LMXM_29_1710	626.32	166.16	1.82351	Putative small GTP-binding protein Rab28 OS=Leishmania mexicana (strain MHOM/GT/2001/U1103) OX=929439 GN=LMXM_29_1710 PE=3 SV=1	N	Y	N	235	25.7
E9ATA7	LMXM_36_3280	621.84	264.96	1.25138	3-hydroxyisobutyryl-CoA hydrolase OS=Leishmania mexicana (strain MHOM/GT/2001/U1103) OX=929439 GN=LMXM_36_3280 PE=4 SV=1	n	Y	N	1169	131.4
E9AWK8	LMXM_24_0190	613.3	176.18	1.36249	Serine/threonine-protein phosphatase 4 regulatory subunit 4 OS=Leishmania mexicana (strain MHOM/GT/2001/U1103) OX=929439 GN=LMXM_24_0190 PE=4 SV=1	N	Y	N	813	90.5
E9B5T9	LMXM_34_0580	610.02	138.82	1.75383	Conserved SNF-7-like protein OS=Leishmania mexicana (strain MHOM/GT/2001/U1103) OX=929439 GN=LMXM_34_0580 PE=3 SV=1	N	Y	N	224	25.5
E9B615	LMXM_34_1360	606.9	157.86	1.55735	OCRE domain-containing protein OS=Leishmania mexicana (strain MHOM/GT/2001/U1103) OX=929439 GN=LMXM_34_1360 PE=4 SV=1	N	Y	N	449	49.1
E9AZI9	LMXM_28_0280	597.06	168.84	1.37773	Elongin-C OS=Leishmania mexicana (strain MHOM/GT/2001/U1103) OX=929439 GN=LMXM_28_0280 PE=4 SV=1	N	Y	N	216	23.2
E9APG2	LMXM_13_1380	592.38	253.22	1.03644	Transmembrane 9 superfamily member OS=Leishmania mexicana (strain MHOM/GT/2001/U1103) OX=929439 GN=LMXM_13_1380 PE=3 SV=1	Y	Y	N	589	66.6
E9B2Y2	LMXM_31_2020	580.32	134.5	1.98198	Putative cop-coated vesicle membrane protein p24 OS=Leishmania mexicana (strain MHOM/GT/2001/U1103) OX=929439 GN=LMXM_31_2020 PE=3 SV=1	N	Y	N	160	18.2
A0A6L0XJU0	LINF_300028900	574.46	134.4	1.94217	sphinganine-1-phosphate aldolase OS=Leishmania infantum	N	Y	N	537	59.3
E9AXX6	LMXM_25_2420	570.16	262.6	1.00921	SURF1-like protein OS=Leishmania mexicana (strain MHOM/GT/2001/U1103) OX=929439 GN=LMXM_25_2420 PE=4 SV=1	N	Y	N	261	30.4
E9AX23	LMXM_24_1780	568.38	185.12	1.51275	Fatty acid transporter protein-like protein OS=Leishmania mexicana (strain MHOM/GT/2001/U1103) OX=929439 GN=LMXM_24_1780 PE=3 SV=1	N	Y	N	1321	145.1
E9B576	LMXM_33_2850	566.42	157.04	1.59258	serine O-acetyltransferase OS=Leishmania mexicana (strain MHOM/GT/2001/U1103) OX=929439 GN=LMXM_33_2850 PE=3 SV=1	N	Y	N	411	45
E9AKZ1	LMXM_06_1120	565.46	237.06	1.21187	Phosphatidylinositol-glycan biosynthesis class X protein OS=Leishmania mexicana (strain MHOM/GT/2001/U1103) OX=929439 GN=LMXM_06_1120 PE=4 SV=1	Y	Y	N	273	29.5
E9ALN8	LMXM_08_29_1860	558.94	138	1.62004	Fungal lipase-like domain-containing protein OS=Leishmania mexicana (strain MHOM/GT/2001/U1103) OX=929439 GN=LMXM_08_29_1860 PE=4 SV=1	N	Y	N	554	60.9
E9B5D1	LMXM_33_3420	547	233.92	1.05998	hydroxyacylglutathione hydrolase OS=Leishmania mexicana (strain MHOM/GT/2001/U1103) OX=929439 GN=LMXM_33_3420 PE=3 SV=1	N	Y	N	518	56.4
E9B5Z5	LMXM_34_1160	545.34	224.76	1.13923	dolichyl-diphosphooligosaccharide--protein glycotransferase OS=Leishmania mexicana (strain MHOM/GT/2001/U1103) OX=929439 GN=LMXM_34_1160 PE=3 SV=1	N	Y	N	852	93.7
E9AVI5	LMXM_22_0010	540.02	122.92	1.67795	CLN3 protein OS=Leishmania mexicana (strain MHOM/GT/2001/U1103) OX=929439 GN=LMXM_22_0010 PE=3 SV=1	N	Y	N	642	71.5
E9AUU0	LMXM_20_1510	539.34	207.78	1.21114	Non-specific serine/threonine protein kinase OS=Leishmania mexicana (strain MHOM/GT/2001/U1103) OX=929439 GN=LMXM_20_1510 PE=4 SV=1	N	Y	N	2106	222.5
E9B6P9	LMXM_34_3710	536.44	224.88	1.26687	Transmembrane protein OS=Leishmania mexicana (strain MHOM/GT/2001/U1103) OX=929439 GN=LMXM_34_3710 PE=4 SV=1	n	Y	N	341	38.4
E9AYF2	LMXM_26_1730	532.44	201.12	1.05123	Protein kinase domain-containing protein OS=Leishmania mexicana (strain MHOM/GT/2001/U1103) OX=929439 GN=LMXM_26_1730 PE=4 SV=1	N	Y	N	1025	113.3
E9AZ11	LMXM_27_1090	516.78	147.78	1.78822	EXPERA domain-containing protein OS=Leishmania mexicana (strain MHOM/GT/2001/U1103) OX=929439 GN=LMXM_27_1090 PE=4 SV=1	N	Y	N	197	22.2
E9ANE2	LMXM_10_1280	513.34	118.52	1.63566	Glycosyl hydrolase-like protein OS=Leishmania mexicana (strain MHOM/GT/2001/U1103) OX=929439 GN=LMXM_10_1280 PE=4 SV=1	N	Y	N	316	35.4
E9AZH0	LMXM_28_0090	483.98	79.38	2.00936	ATP pyrophosphate-lyase OS=Leishmania mexicana (strain MHOM/GT/2001/U1103) OX=929439 GN=LMXM_28_0090 PE=4 SV=1	N	Y	N	677	77.3
E9AHM8	LINJ_33_0350	482.86	249.26	1.02561	Heat shock protein 83-1, Leishmania infantum	N	Y	N	686	78.7
E9AZ43	LMXM_27_1370	479.4	85.66	2.09675	Protein kinase domain-containing protein OS=Leishmania mexicana (strain MHOM/GT/2001/U1103) OX=929439 GN=LMXM_27_1370 PE=4 SV=1	N	Y	N	1517	159
A0A6L0WXH0	LINF_150012300	478.06	166.08	2.02005	Metalloprotease putative, Leishmania infantum	N	Y	N	1002	105.8
E9AFT9	LMJF_35_4620	475.8	174.76	1.06356	Protein kinase domain-containing protein OS=Leishmania mexicana (strain MHOM/GT/2001/U1103)	N	Y	N	289	30.9
A8QXT1		468.98	226.24	1.00069	Prolyl endopeptidase-like OS=Leishmania amazonensis OX=5659 PE=3 SV=1	N	Y	N	905	103.9
E9AMV1	LMXM_09_0990	465.22	195.34	1.01835	Chorein N-terminal domain-containing protein OS=Leishmania mexicana (strain MHOM/GT/2001/U1103) OX=929439 GN=LMXM_09_0990 PE=4 SV=1	N	Y	N	5280	567.7
E9ART2	LMXM_18_1480	464.22	97.12	2.20917	NADH:ubiquinone oxidoreductase 78 Kd subunit-like protein OS=Leishmania mexicana (strain MHOM/GT/2001/U1103) OX=929439 GN=LMXM_18_1480 PE=4 SV=1	N	Y	N	258	28.7
E9AI55	LBRM_17_0470	460.52	173.48	1.40244	Protein kinase domain-containing protein (Fragment) OS=Leishmania braziliensis OX=5660 GN=LBRM_17_0470 PE=4 SV=1	N	Y	N	1027	108
E9B2V3	LMXM_31_1770	460.24	131.2	1.53749	Phosphatidylethanolamine-binding protein OS=Leishmania mexicana (strain MHOM/GT/2001/U1103) OX=929439 GN=LMXM_31_1770 PE=4 SV=1	N	Y	N	513	58.3
A4I310	LINJ_27_2060	459.16	76.88	2.355	PI3K/PI4K catalytic domain-containing protein, Leishmania infantum	N	Y	N	1119	118.4
E9AVC2	LMXM_21_1370	457.74	116.82	1.64912	Integral membrane protein OS=Leishmania mexicana (strain MHOM/GT/2001/U1103) OX=929439 GN=LMXM_21_1370 PE=4 SV=1	N	Y	N	1049	111.1
E9AQV0	LMXM_16_1385	457.54	148.44	1.74367	OTU domain-containing protein OS=Leishmania mexicana (strain MHOM/GT/2001/U1103) OX=929439 GN=LMXM_16_1385 PE=4 SV=1	N	Y	N	947	101.1
E9AP24	LMXM_12_1240	453.94	148.24	1.19715	RING-type domain-containing protein OS=Leishmania mexicana (strain MHOM/GT/2001/U1103) OX=929439 GN=LMXM_12_1240 PE=4 SV=1	N	Y	N	868	95.9
E9B480	LMXM_32_2410	428.82	133.32	1.42832	Diphthamide synthesis protein OS=Leishmania mexicana (strain MHOM/GT/2001/U1103) OX=929439 GN=LMXM_32_2410 PE=4 SV=1	N	Y	N	667	71.4
E9AMA8	LMXM_08_0290	425.68	172.36	1.08616	Superoxide dismutase OS=Leishmania mexicana (strain MHOM/GT/2001/U1103) OX=929439 GN=LMXM_08_0290 PE=3 SV=1	N	Y	N	230	26.5
E9AKX9	LMXM_06_1000	424.34	156.42	1.29803	SET domain-containing protein OS=Leishmania mexicana (strain MHOM/GT/2001/U1103) OX=929439 GN=LMXM_06_1000 PE=4 SV=1	N	Y	N	494	53.1
E9AVE6	LMXM_21_1565	421.3	150.84	1.05216	non-specific serine/threonine protein kinase OS=Leishmania mexicana (strain MHOM/GT/2001/U1103) OX=929439 GN=LMXM_21_1565 PE=3 SV=1	N	Y	N	800	90
E9B4Y6	LMXM_33_2010	416.7	162.12	1.21082	Uncharacterized protein, Leishmania mexicana (strain MHOM/GT/2001/U1103)	N	Y	N	165	18.2
E9B2P0	LMXM_31_1150	416.32	115.72	1.14095	ADF-H domain-containing protein OS=Leishmania mexicana (strain MHOM/GT/2001/U1103) OX=929439 GN=LMXM_31_1150 PE=4 SV=1	N	Y	N	304	33.5
E9B335	LMXM_31_2560	415.84	111.78	1.8167	Putative GPI transamidase component Tta1 OS=Leishmania mexicana (strain MHOM/GT/2001/U1103) OX=929439 GN=LMXM_31_2560 PE=4 SV=1	N	Y	N	419	45.3
E9ARQ0	LMXM_18_1130	414.12	148.54	1.22827	Putative ras-related protein rab-5 OS=Leishmania mexicana (strain MHOM/GT/2001/U1103) OX=929439 GN=LMXM_18_1130 PE=3 SV=1	N	Y	N	236	25.2
E9AMR5	LMXM_09_0640	410.72	166.72	1.29743	Palmitoyltransferase OS=Leishmania mexicana (strain MHOM/GT/2001/U1103) OX=929439 GN=LMXM_09_0640 PE=3 SV=1	N	Y	N	500	56.6
E9AP21	LMXM_12_1210	409.92	118.28	1.45193	Ig-like domain-containing protein OS=Leishmania mexicana (strain MHOM/GT/2001/U1103) OX=929439 GN=LMXM_12_1210 PE=4 SV=1	N	Y	N	996	102.2
E9B1M7	LMXM_30_0760	399.66	134.2	1.13082	BAR domain-containing protein OS=Leishmania mexicana (strain MHOM/GT/2001/U1103) OX=929439 GN=LMXM_30_0760 PE=4 SV=1	N	Y	N	300	33.6
E9AS16	LMXM_19_0640	393.64	97.26	2.06959	Putative extracellular receptor OS=Leishmania mexicana (strain MHOM/GT/2001/U1103) OX=929439 GN=LMXM_19_0640 PE=4 SV=1	N	Y	N	918	99.5
E9AYA6	LMXM_26_1270	389.04	124.86	1.04936	J domain-containing protein OS=Leishmania mexicana (strain MHOM/GT/2001/U1103)	N	Y	N	849	93.3
E9ASF4	LMXM_36_0370	385.52	110.52	1.41431	Phosphatidylinositol-4-phosphate 5-kinase-like protein OS=Leishmania mexicana (strain MHOM/GT/2001/U1103) OX=929439 GN=LMXM_36_0370 PE=4 SV=1	N	Y	N	455	51.2
E9ATL5	LMXM_36_4310	382.78	135.6	1.14982	SET domain-containing protein OS=Leishmania mexicana (strain MHOM/GT/2001/U1103) OX=929439 GN=LMXM_36_4310 PE=4 SV=1	N	Y	N	542	59.1
E9ALD5	LMXM_07_1160	382.08	98.4	1.63925	Putative transmembrane amino acid transporter OS=Leishmania mexicana (strain MHOM/GT/2001/U1103) OX=929439 GN=LMXM_07_1160 PE=4 SV=1	N	Y	N	491	53.7
E9AQQ2	LMXM_16_0930	376.06	71.18	1.76139	Charged multivesicular body protein 6 OS=Leishmania mexicana (strain MHOM/GT/2001/U1103) OX=929439 GN=LMXM_16_0930 PE=4 SV=1	N	Y	N	220	24.9
E9AVB4	LMXM_21_1295	373.94	79.48	2.08297	RING-type domain-containing protein OS=Leishmania mexicana (strain MHOM/GT/2001/U1103) OX=929439 GN=LMXM_21_1295 PE=4 SV=1	N	Y	N	273	28.2
A4I9U8	LINJ_34_1460	367.54	136.1	1.36701	Uncharacterized protein, Leishmania infantum	N	Y	N	576	61.3
E9AVN5	LMXM_22_0520	363.1	158.56	1.07132	Rab-GAP TBC domain-containing protein OS=Leishmania mexicana (strain MHOM/GT/2001/U1103) OX=929439 GN=LMXM_22_0520 PE=4 SV=1	N	Y	N	1128	120.5
E9B3M9	LMXM_32_0510	359.3	110.32	1.35984	SET domain-containing protein OS=Leishmania mexicana (strain MHOM/GT/2001/U1103) OX=929439 GN=LMXM_32_0510 PE=4 SV=1	N	Y	N	889	95.5
E9AP78	LMXM_13_0540	359.08	149.58	1.18954	Transmembrane protein OS=Leishmania mexicana (strain MHOM/GT/2001/U1103) OX=929439 GN=LMXM_13_0540 PE=4 SV=1	N	Y	N	198	22
A0A6L0XQW4	LINF_350053800	358.78	85.34	1.95742	Histidine_phosphatase_superfamily_(Branch_1) putative, Leishmania infantum	Y	Y	N	335	36.5
E9B3R1	LMXM_32_0780	353.74	94.02	1.62202	FCP1 homology domain-containing protein OS=Leishmania mexicana (strain MHOM/GT/2001/U1103) OX=929439 GN=LMXM_32_0780 PE=4 SV=1	N	Y	N	1689	178
E9AHM3	LINJ_32_3570	344.84	93.82	1.5507	Chloride channel protein OS=Leishmania infantum	N	Y	N	885	96.9
E9AVW2	LMXM_22_1300	340.92	89.54	1.53614	Autophagy-related protein OS=Leishmania mexicana (strain MHOM/GT/2001/U1103) OX=929439 GN=LMXM_22_1300 PE=3 SV=1	N	Y	N	182	19.4
A0A6L0WZ08	LINF_140012200	333.3	123.36	1.37286	Elongation of fatty acids protein OS=Leishmania infantum	N	Y	N	284	32.3
E9B087	LMXM_28_2640	322.6	59.92	2.24393	Molybdenum cofactor biosynthesis protein,putative OS=Leishmania mexicana (strain MHOM/GT/2001/U1103) OX=929439 GN=LMXM_28_2640 PE=4 SV=1	N	Y	N	761	80.1
A4H9A3	LBRM_17_1600	322.26	101.9	1.36421	Rab-GAP TBC domain-containing protein OS=Leishmania braziliensis OX=5660 GN=LBRM_17_1600 PE=4 SV=2	N	Y	N	486	55.4
E9B1K9	LMXM_30_0580	321.62	135.94	1.0397	Putative amino acid transporter aATP11 OS=Leishmania mexicana (strain MHOM/GT/2001/U1103) OX=929439 GN=LMXM_30_0580 PE=4 SV=1	N	Y	N	548	60.3
E9APR1	LMXM_14_0660	321.32	100.12	1.49752	Elongation of fatty acids protein OS=Leishmania mexicana (strain MHOM/GT/2001/U1103) OX=929439 GN=LMXM_14_0660 PE=3 SV=1	N	Y	N	284	32.5
A4HXS9	LINJ_18_0540	320.56	85.12	1.46579	Uncharacterized protein, Leishmania infantum	N	Y	N	513	57.7
E9ARZ0	LMXM_19_0380	319.64	106.92	1.09182	PDZ domain-containing protein OS=Leishmania mexicana (strain MHOM/GT/2001/U1103) OX=929439 GN=LMXM_19_0380 PE=4 SV=1	N	Y	N	2065	220
E9B253	LMXM_30_2530	311.18	101.56	1.13997	EGF-like domain-containing protein OS=Leishmania mexicana (strain MHOM/GT/2001/U1103) OX=929439 GN=LMXM_30_2530 PE=4 SV=1	N	Y	N	823	88.5
E9AMN2	LMXM_09_0330	311.1	85.02	1.56435	CHASE domain-containing protein OS=Leishmania mexicana (strain MHOM/GT/2001/U1103) OX=929439 GN=LMXM_09_0330 PE=4 SV=1	N	Y	N	851	92.5
E9AY48	LMXM_26_0690	303.24	117.7	1.23759	t-SNARE coiled-coil homology domain-containing protein OS=Leishmania mexicana (strain MHOM/GT/2001/U1103) OX=929439 GN=LMXM_26_0690 PE=4 SV=1	N	Y	N	250	28
A0A6L0X031	LINF_150013800	302	128.14	1.14764	Kelch_motif/Galactose_oxidase_-_central_domain_containing_protein_-_putative, Leishmania infantum	N	Y	N	1369	147
E9B0L0	LMXM_29_0810	300.56	78.52	1.72255	Alpha N-terminal protein methyltransferase 1 OS=Leishmania mexicana (strain MHOM/GT/2001/U1103) OX=929439 GN=LMXM_29_0810 PE=3 SV=1	N	Y	N	250	28.3
E9B694	LMXM_34_2150	299.46	93.3	1.30665	Short-chain dehydrogenase OS=Leishmania mexicana (strain MHOM/GT/2001/U1103) OX=929439 GN=LMXM_34_2150 PE=3 SV=1	N	Y	N	440	48.1
E9AVB5	LMXM_21_1300	296.86	117.6	1.17967	Prokaryotic-type class I peptide chain release factors domain-containing protein OS=Leishmania mexicana (strain MHOM/GT/2001/U1103) OX=929439 GN=LMXM_21_1300 PE=3 SV=1	N	Y	N	583	62.6
E9AZ76	LMXM_27_1760	290.9	102.82	1.20547	C-CAP/cofactor C-like domain-containing protein OS=Leishmania mexicana (strain MHOM/GT/2001/U1103) OX=929439 GN=LMXM_27_1760 PE=3 SV=1	N	Y	N	566	60.3
E9ATI6	LMXM_36_4030	289.84	75.34	1.46528	Putative zinc carboxypeptidase OS=Leishmania mexicana (strain MHOM/GT/2001/U1103) OX=929439 GN=LMXM_36_4030 PE=3 SV=1	N	Y	N	1266	136.6
A4IAC3	LINJ_34_3350	280.32	100.76	1.12943	Uncharacterized protein, Leishmania infantum	N	Y	N	940	101.4
Q6R2L9		275.98	62.28	2.00711	Chitinase (Fragment) OS=Leishmania infantum	Y	Y	N	343	38.2
E9APP8	LMXM_14_0540	268.62	52.62	2.31355	Ion transport protein-like protein OS=Leishmania mexicana (strain MHOM/GT/2001/U1103) OX=929439 GN=LMXM_14_0540 PE=4 SV=1	N	Y	N	554	61.3
E9AKW4	LMXM_06_0860	267.86	81.32	1.2398	Bifunctional dihydrofolate reductase-thymidylate synthase OS=Leishmania mexicana (strain MHOM/GT/2001/U1103) OX=929439 GN=LMXM_06_0860 PE=3 SV=1	N	Y	N	520	58.5
E9B0G5	LMXM_29_0405	267.4	51.88	2.33747	Putative PAP2 family protein OS=Leishmania mexicana (strain MHOM/GT/2001/U1103) OX=929439 GN=LMXM_29_0405 PE=4 SV=1	N	Y	N	252	27.7
A4I760	LINJ_31_2620	266.7	29.6	2.73758	Uncharacterized protein, Leishmania infantum	N	Y	N	788	86.4
E9B2F4	LMXM_31_0330	265.28	92	1.40099	Transmembrane protein OS=Leishmania mexicana (strain MHOM/GT/2001/U1103) OX=929439 GN=LMXM_31_0330 PE=4 SV=1	N	Y	N	1576	171.5
A4I686	LINJ_30_2550	263.48	62.06	1.71089	Uncharacterized protein, Leishmania infantum	N	Y	N	1077	116.7
E9ARW2	LMXM_19_0110	262.12	86.4	1.07569	Clathrin light chain OS=Leishmania mexicana (strain MHOM/GT/2001/U1103) OX=929439 GN=LMXM_19_0110 PE=3 SV=1	N	Y	N	145	15.7
A4I148	LINJ_25_0060	260.78	70.78	1.81912	Vesicle transport protein OS=Leishmania infantum	N	Y	N	152	17.3
E9B073	LMXM_28_2510	260.12	69.8	1.8523	Putative acyl-CoA dehydrogenase OS=Leishmania mexicana (strain MHOM/GT/2001/U1103) OX=929439 GN=LMXM_28_2510 PE=3 SV=1	N	Y	N	629	69
E9AME3	LMXM_08_0640	259.72	41.06	2.62867	Amastin-like surface protein-like protein OS=Leishmania mexicana (strain MHOM/GT/2001/U1103) OX=929439 GN=LMXM_08_0640 PE=4 SV=1	N	Y	N	304	32.1
E9AR64	LMXM_17_0910	259.66	72.28	1.83748	Phospholipid/glycerol acyltransferase domain-containing protein OS=Leishmania mexicana (strain MHOM/GT/2001/U1103) OX=929439 GN=LMXM_17_0910 PE=4 SV=1	Y	Y	N	477	54.7
A4I137	LINJ_24_2380	255.62	98.04	1.38256	Cullin-like protein-like protein, Leishmania infantum	N	Y	N	744	85.5
E9B5X7	LMXM_34_0970	253.14	68.24	1.57365	Aldose 1-epimerase, Leishmania mexicana (strain MHOM/GT/2001/U1103)	N	Y	N	371	41.4
E9B2E6	LMXM_31_0250	252.24	83.1	1.23215	Protein kinase domain-containing protein OS=Leishmania mexicana (strain MHOM/GT/2001/U1103) OX=929439 GN=LMXM_31_0250 PE=4 SV=1	N	Y	N	1702	185.8
E9AE64	LMJF_29_2020	252.04	77.6	1.41602	Serine/threonine protein kinase, Leishmania mexicana (strain MHOM/GT/2001/U1103)	N	Y	N	815	88.4
A0A6L0XY81	LINF_360079100	252	36	2.54276	Hypothetical_protein_conserved, Leishmania infantum	N	Y	N	1361	150.6
E9B6E5	LMXM_34_2670	248.62	92.44	1.17414	Putative ankyrin repeat protein OS=Leishmania mexicana (strain MHOM/GT/2001/U1103) OX=929439 GN=LMXM_34_2670 PE=4 SV=1	N	Y	N	173	18.7
A0A6L0XUJ9	LINF_280036700	247.58	32.88	2.24189	Hypothetical_protein_conserved, Leishmania infantum	N	Y	N	439	47.1
E9B4S9	LMXM_33_1070	246.1	96.2	1.30091	Fungal lipase-like domain-containing protein OS=Leishmania mexicana (strain MHOM/GT/2001/U1103) OX=929439 GN=LMXM_33_1070 PE=4 SV=1	N	Y	N	1025	113.9
A0A6L0XPI8	LINF_330029800	243.06	108.36	1.0345	Copper-transporting_ATPase-like_protein_putative, Leishmania infantum	N	Y	N	1163	123.2
E9ATE1	LMXM_36_3620	242.26	49.78	1.77084	EF-hand domain-containing protein OS=Leishmania mexicana (strain MHOM/GT/2001/U1103)	N	Y	N	103	11.8
E9B431	LMXM_32_1940	241.58	87.2	1.23073	Transmembrane protein OS=Leishmania mexicana (strain MHOM/GT/2001/U1103) OX=929439 GN=LMXM_32_1940 PE=4 SV=1	N	Y	N	1009	109.9
E9B1E1	LMXM_29_3670	241.08	43.28	2.32914	SnoaL-like domain-containing protein OS=Leishmania mexicana (strain MHOM/GT/2001/U1103) OX=929439 GN=LMXM_29_3670 PE=4 SV=1	N	Y	N	144	16.5
E9B3E6	LMXM_31_3680	239.96	85.84	1.2123	3-hydroxyisobutyryl-CoA hydrolase OS=Leishmania mexicana (strain MHOM/GT/2001/U1103) OX=929439 GN=LMXM_31_3680 PE=4 SV=1	N	Y	N	371	40.2
O43955	TOR	239.64	19.5	2.66427	NupM1 OS=Leishmania amazonensis OX=5659 GN=TOR PE=4 SV=1	N	Y	N	478	52.2
E9B392	LMXM_31_3080	239.38	51.98	2.10148	Putative ABC transporter OS=Leishmania mexicana (strain MHOM/GT/2001/U1103) OX=929439 GN=LMXM_31_3080 PE=4 SV=1	N	Y	N	704	77.5
E9AUF3	LMXM_20_0130	236.68	71.46	1.58493	Phosphatidylinositol-4-phosphate 5-kinase related OS=Leishmania mexicana (strain MHOM/GT/2001/U1103) OX=929439 GN=LMXM_20_0130 PE=4 SV=1	N	Y	N	444	48.8
E9AW48	LMXM_23_0450	235.8	94.8	1.17447	Permease-like protein OS=Leishmania mexicana (strain MHOM/GT/2001/U1103) OX=929439 GN=LMXM_23_0450 PE=4 SV=1	N	Y	N	1104	122.8
E9AWA8	LMXM_23_0960	234.76	57.48	1.63988	Chitobiase/beta-hexosaminidase C-terminal domain-containing protein OS=Leishmania mexicana (strain MHOM/GT/2001/U1103) OX=929439 GN=LMXM_23_0960 PE=4 SV=1	N	Y	N	698	75.6
E9B4C6	LMXM_32_2850	232.9	50.08	1.94396	D-alanyl-glycyl endopeptidase-like protein OS=Leishmania mexicana (strain MHOM/GT/2001/U1103) OX=929439 GN=LMXM_32_2850 PE=4 SV=1	N	Y	N	384	41.6
E9AQ25	LMXM_15_0240	231.22	61.24	1.66324	Putative nonspecific lipid-transfer protein (Putative sterol carrier protein) OS=Leishmania mexicana (strain MHOM/GT/2001/U1103) OX=929439 GN=LMXM_15_0240 PE=4 SV=1	N	Y	N	405	43.5
E9B3T0	LMXM_32_0970	226.86	98.92	1.06078	WW domain-containing protein OS=Leishmania mexicana (strain MHOM/GT/2001/U1103) OX=929439 GN=LMXM_32_0970 PE=4 SV=1	N	Y	N	598	67
E9B6Q5	LMXM_34_3770	225.3	78.72	1.51721	Membrane-associated protein OS=Leishmania mexicana (strain MHOM/GT/2001/U1103) OX=929439 GN=LMXM_34_3770 PE=4 SV=1	Y	Y	N	643	70.2
E9B0T0	LMXM_29_1560	225.2	69.84	1.57311	non-specific serine/threonine protein kinase OS=Leishmania mexicana (strain MHOM/GT/2001/U1103) OX=929439 GN=LMXM_29_1560 PE=3 SV=1	N	Y	N	1297	140.6
E9ANM9	LMXM_11_0850	217.36	104.08	1.04995	AB hydrolase-1 domain-containing protein OS=Leishmania mexicana (strain MHOM/GT/2001/U1103) OX=929439 GN=LMXM_11_0850 PE=3 SV=1	N	Y	N	472	52.3
E9B6A6	LMXM_34_2260	212.26	78.32	1.44766	ATP-grasp domain-containing protein OS=Leishmania infantum	N	Y	N	526	57
E9ANF2	LMXM_11_0060	210.56	60.02	1.77968	non-specific serine/threonine protein kinase OS=Leishmania mexicana (strain MHOM/GT/2001/U1103) OX=929439 GN=LMXM_11_0060 PE=3 SV=1	N	Y	N	1143	126.7
E9B254	LMXM_30_2550	210.26	41.02	1.80029	Ig-like domain-containing protein OS=Leishmania mexicana (strain MHOM/GT/2001/U1103) OX=929439 GN=LMXM_30_2550 PE=4 SV=1	N	Y	N	788	86.5
E9B1J1	LMXM_30_0400	205.46	46.16	1.95397	Putative calpain-like protein OS=Leishmania mexicana (strain MHOM/GT/2001/U1103) OX=929439 GN=LMXM_30_0400 PE=4 SV=1	N	Y	N	936	103
E9ARE3	LMXM_18_0060	203.38	42.64	2.22022	Transmembrane protein OS=Leishmania mexicana (strain MHOM/GT/2001/U1103) OX=929439 GN=LMXM_18_0060 PE=4 SV=1	N	Y	N	157	18.8
E9AT14	LMXM_36_2370	202.78	60.76	1.2807	CCZ1/INTU/HSP4 first Longin domain-containing protein OS=Leishmania mexicana (strain MHOM/GT/2001/U1103) OX=929439 GN=LMXM_36_2370 PE=4 SV=1	N	Y	N	956	102.9
E9AXR8	LMJF_25_1860	202.64	67.64	1.41503	TPM domain-containing protein OS=Leishmania mexicana (strain MHOM/GT/2001/U1103)	N	Y	N	435	49.2
E9ARW0	LMXM_19_0090	199.7	46.08	1.95297	J domain-containing protein OS=Leishmania mexicana (strain MHOM/GT/2001/U1103)	N	Y	N	403	46.6
E9AJH8	LMXM_02_0110	196	65.9	1.42458	Exportin-T OS=Leishmania mexicana (strain MHOM/GT/2001/U1103) OX=929439 GN=LMXM_02_0110 PE=3 SV=1	N	Y	N	1167	128.1
E9AYC0	LMXM_26_1410	193.78	66.5	1.30995	J domain-containing protein OS=Leishmania mexicana (strain MHOM/GT/2001/U1103) OX=929439 GN=LMXM_26_1410 PE=4 SV=1	N	Y	N	536	59.5
E9B635	LMXM_34_1570	192.78	60.78	1.50983	Methyltransferase type 11 domain-containing protein OS=Leishmania mexicana (strain MHOM/GT/2001/U1103) OX=929439 GN=LMXM_34_1570 PE=4 SV=1	N	Y	N	348	40.1
E9AKG2	LMXM_05_0560	191.82	33.82	2.28914	MSP domain-containing protein OS=Leishmania mexicana (strain MHOM/GT/2001/U1103) OX=929439 GN=LMXM_05_0560 PE=4 SV=1	N	Y	N	419	44.7
E9AJK5	LMXM_02_0420	191.16	50.44	1.56989	PSI domain-containing protein OS=Leishmania mexicana (strain MHOM/GT/2001/U1103) OX=929439 GN=LMXM_02_0420 PE=4 SV=1	N	Y	N	1008	108.4
A0A6L0XP50	LINF_340037700	186.62	82.66	1.02093	AAA domain family protein OS=Leishmania infantum	N	Y	N	257	28.9
E9AM74	LMXM_08_29_0050	186.44	70.86	1.30603	CCZ1/INTU/HSP4 first Longin domain-containing protein OS=Leishmania mexicana (strain MHOM/GT/2001/U1103) OX=929439 GN=LMXM_08_29_0050 PE=4 SV=1	N	Y	N	672	73.2
E9ARL4	LMXM_18_0770	185.9	59.24	1.34713	PDZ domain-containing protein OS=Leishmania mexicana (strain MHOM/GT/2001/U1103) OX=929439 GN=LMXM_18_0770 PE=4 SV=1	N	Y	N	1781	186.8
E9AUI4	LMXM_20_0400	183.2	39.64	2.2374	TFIIH basal transcription factor subunit OS=Leishmania mexicana (strain MHOM/GT/2001/U1103) OX=929439 GN=LMXM_20_0400 PE=4 SV=1	N	Y	N	589	63.7
E9AS27	LMXM_19_0750	182.98	49.86	1.98739	Methyltransferase type 11 domain-containing protein OS=Leishmania mexicana (strain MHOM/GT/2001/U1103) OX=929439 GN=LMXM_19_0750 PE=4 SV=1	N	Y	N	524	56.6
E9AU60	LMXM_36_6250	182.22	43.5	1.65693	Putative small G-protein OS=Leishmania mexicana (strain MHOM/GT/2001/U1103) OX=929439 GN=LMXM_36_6250 PE=4 SV=1	N	Y	N	296	32
E9ALX8	LMXM_08_29_0940	181.82	60.84	1.10669	5-histidylcysteine sulfoxide synthase OS=Leishmania mexicana (strain MHOM/GT/2001/U1103)	N	Y	N	757	87
E9APY9	LMXM_14_1410	181.8	58.76	1.64169	non-specific serine/threonine protein kinase OS=Leishmania mexicana (strain MHOM/GT/2001/U1103) OX=929439 GN=LMXM_14_1410 PE=3 SV=1	N	Y	N	555	62.1
E9ASB5	LMXM_19_1620	181.36	42.54	1.95368	Putative potassium voltage-gated channel OS=Leishmania mexicana (strain MHOM/GT/2001/U1103) OX=929439 GN=LMXM_19_1620 PE=4 SV=1	N	Y	N	308	34.5
E9AN36	LMXM_10_0260	180.96	53.96	1.58973	COPI associated protein OS=Leishmania mexicana (strain MHOM/GT/2001/U1103) OX=929439 GN=LMXM_10_0260 PE=4 SV=1	N	Y	N	129	14.1
E9AHR1	LINJ_33_2560	177.84	71.84	1.0778	Uncharacterized protein, Leishmania infantum	N	Y	N	650	71.9
E9B5F8	LMXM_33_3670	176.78	64.38	1.19336	H(+)-transporting two-sector ATPase OS=Leishmania mexicana (strain MHOM/GT/2001/U1103)	N	Y	N	610	67.8
E9ALQ8	LMXM_08_29_1630	173.98	69.5	1.20951	Putative Zn-finger domain protein OS=Leishmania mexicana (strain MHOM/GT/2001/U1103) OX=929439 GN=LMXM_08_29_1630 PE=4 SV=1	N	Y	N	1217	134.9
A4I620	LINJ_30_3410	170.76	76.78	1.10938	Putative calmodulin-related protein, Leishmania infantum	N	Y	N	725	81.2
E9AUQ1	LMXM_20_1120	169.08	41.12	1.82974	non-specific serine/threonine protein kinase OS=Leishmania mexicana (strain MHOM/GT/2001/U1103) OX=929439 GN=LMXM_20_1120 PE=4 SV=1	N	Y	N	3263	357.7
A0A6L0WRA8	LINF_090011900	164.1	29.36	1.80668	Cyclin_1, Leishmania infantum	N	Y	N	335	35.8
E9AKT8	LMXM_06_0590	163.04	59.06	1.21658	Protein kinase domain-containing protein OS=Leishmania mexicana (strain MHOM/GT/2001/U1103) OX=929439 GN=LMXM_06_0590 PE=4 SV=1	N	Y	N	1515	156.2
E9AZI1	LMXM_28_0200	162.74	37.5	1.94837	Aminotransferase class V domain-containing protein OS=Leishmania mexicana (strain MHOM/GT/2001/U1103) OX=929439 GN=LMXM_28_0200 PE=4 SV=1	N	Y	N	619	69.1
Q0PKV6	MKK6	161.08	65.44	1.27424	mitogen-activated protein kinase kinase OS=Leishmania mexicana OX=5665 GN=MKK6 PE=3 SV=1	N	Y	N	811	89.5
E9AKH2	LMXM_05_0660	160.52	60.34	1.43796	Nitroreductase-like protein OS=Leishmania mexicana (strain MHOM/GT/2001/U1103) OX=929439 GN=LMXM_05_0660 PE=4 SV=1	N	Y	N	315	34
E9B287	LMXM_30_2880	159.72	61.64	1.13165	Putative aldehyde reductase OS=Leishmania mexicana (strain MHOM/GT/2001/U1103) OX=929439 GN=LMXM_30_2880 PE=4 SV=1	N	Y	N	286	31.6
A4I5E1	LINJ_30_1160	158.32	46.04	1.66491	Putative DREV methyltransferase, Leishmania infantum	N	Y	N	307	34.9
A0A6L0XQ80	LINF_300040000	157	38.38	1.87874	Protein mkt1 OS=Leishmania infantum	N	Y	N	799	90.6
E9AZU6	LMXM_28_1270	155.96	66.88	1.07829	J domain-containing protein OS=Leishmania mexicana (strain MHOM/GT/2001/U1103) OX=929439 GN=LMXM_28_1270 PE=4 SV=1	N	Y	N	479	52.1
A4HUF4	LINJ_10_0410	153.82	66.46	1.44315	Putative folate/biopterin transporter, Leishmania infantum	N	Y	N	698	75.8
A4I3K4	LINJ_28_1360	153.12	43.74	1.62347	Uncharacterized protein, Leishmania infantum	N	Y	N	438	49.1
E9AWW8	LMXM_24_1260	149.8	26.56	2.34428	Amastin-like surface protein-like protein OS=Leishmania mexicana (strain MHOM/GT/2001/U1103) OX=929439 GN=LMXM_24_1260 PE=4 SV=1	N	Y	N	172	18.5
E9B1J2	LMXM_30_0410	148.78	39.64	1.55908	Putative calpain-like cysteine peptidase OS=Leishmania mexicana (strain MHOM/GT/2001/U1103) OX=929439 GN=LMXM_30_0410 PE=4 SV=1	N	Y	N	754	82.9
E9AP92	LMXM_13_0680	148.26	39.66	1.76025	Peptidase M24 domain-containing protein OS=Leishmania mexicana (strain MHOM/GT/2001/U1103) OX=929439 GN=LMXM_13_0680 PE=3 SV=1	N	Y	N	565	60.6
A4HYN0	LINJ_20_1220	146.94	30.94	1.79908	Putative calpain-like cysteine peptidase, Leishmania infantum	N	Y	N	821	91.5
E9B571	LMXM_33_2800	146.82	48.96	1.49404	Putative tuzin OS=Leishmania mexicana (strain MHOM/GT/2001/U1103) OX=929439 GN=LMXM_33_2800 PE=4 SV=1	N	Y	N	551	61.7
E9AVH7	LMXM_21_1810	146.04	50.24	1.07336	Putative GPI transamidase component GAA1 OS=Leishmania mexicana (strain MHOM/GT/2001/U1103) OX=929439 GN=LMXM_21_1810 PE=4 SV=1	N	Y	N	464	51.4
E9AY13	LMXM_26_0310	145.5	25.58	2.25757	6-phosphofructo-2-kinase/fructose-2,6-biphosphata se-1-like protein OS=Leishmania mexicana (strain MHOM/GT/2001/U1103) OX=929439 GN=LMXM_26_0310 PE=4 SV=1	N	Y	N	667	74.3
E9AL67	LMXM_07_0550	144.16	62.04	1.14928	Cysteine peptidase B (CPB) OS=Leishmania mexicana (strain MHOM/GT/2001/U1103) OX=929439 GN=LMXM_07_0550 PE=4 SV=1	N	Y	Y	1546	161.2
E9AMS6	LMXM_09_0750	142.78	43.36	1.38955	Acyl-CoA binding protein, Leishmania mexicana (strain MHOM/GT/2001/U1103)	N	Y	N	999	107.1
E9AL36	LMXM_07_0260	139.34	28.98	1.84807	Homoserine dehydrogenase OS=Leishmania mexicana (strain MHOM/GT/2001/U1103) OX=929439 GN=LMXM_07_0260 PE=3 SV=1	N	Y	N	367	39.9
E9B1G3	LMXM_30_0150	135.92	41.2	1.61859	Protein SirB1 N-terminal domain-containing protein OS=Leishmania mexicana (strain MHOM/GT/2001/U1103) OX=929439 GN=LMXM_30_0150 PE=4 SV=1	N	Y	N	321	36.7
E9ALM6	LMXM_08_29_1980	133.3	49.3	1.21728	DUF4456 domain-containing protein OS=Leishmania mexicana (strain MHOM/GT/2001/U1103) OX=929439 GN=LMXM_08_29_1980 PE=4 SV=1	N	Y	N	1935	213
E9AL00	LMXM_06_1210	130.86	27.04	1.89727	CCZ1/INTU/HSP4 first Longin domain-containing protein OS=Leishmania mexicana (strain MHOM/GT/2001/U1103) OX=929439 GN=LMXM_06_1210 PE=4 SV=1	N	Y	N	585	63.6
E9AU10	LMXM_36_5760	124.12	42.84	1.28072	Rab3-GAP regulatory subunit N-terminal domain-containing protein OS=Leishmania mexicana (strain MHOM/GT/2001/U1103) OX=929439 GN=LMXM_36_5760 PE=4 SV=1	N	Y	N	1771	189
E9AV57	LMXM_21_0843	122.48	51.04	1.31835	Transmembrane protein OS=Leishmania mexicana (strain MHOM/GT/2001/U1103) OX=929439 GN=LMXM_21_0843 PE=4 SV=1	N	Y	N	319	36.3
O76729	bt1	121.8	19.76	2.28462	Biopterin transporter OS=Leishmania mexicana OX=5665 GN=bt1 PE=3 SV=1	N	Y	N	631	69.2
E9B5U5	LMXM_34_0640	120.6	18.62	2.63346	Beta-fructofuranosidase-like protein OS=Leishmania mexicana (strain MHOM/GT/2001/U1103)	Y	Y	N	1096	121.2
A4I4H4	LINJ_29_1260	120.4	23.56	2.15212	Uncharacterized protein, Leishmania infantum	N	Y	N	370	40.2
E9B6G3	LMXM_34_2840	119.14	36.32	1.63744	Putative aminotransferase OS=Leishmania mexicana (strain MHOM/GT/2001/U1103) OX=929439 GN=LMXM_34_2840 PE=3 SV=1	N	Y	N	456	48.8
E9B083	LMXM_28_2590	118.52	53.2	1.08771	ADP-ribosylglycohydrolase OS=Leishmania mexicana (strain MHOM/GT/2001/U1103) OX=929439 GN=LMXM_28_2590 PE=4 SV=1	N	Y	N	416	44.4
E9ANL0	LMXM_11_0650	117.7	37.08	1.0715	Nodulin-like domain-containing protein OS=Leishmania mexicana (strain MHOM/GT/2001/U1103) OX=929439 GN=LMXM_11_0650 PE=4 SV=1	N	Y	N	641	71.1
A0A6L0XYV6	LINF_340018600	116.9	20.36	1.4299	Hypothetical_protein_conserved, Leishmania infantum	N	Y	N	665	74.9
A0A6L0XGH5	LINF_240029500	114.92	18.22	2.12299	Trichohyalin-plectin-homology domain-containing protein OS=Leishmania martiniquensis OX=1580590 GN=LSCM1_05192 PE=4 SV=1	N	Y	N	258	30.8
E9AYC5	LMXM_26_1460	114.26	53.78	1.04943	Membrane-associated protein OS=Leishmania mexicana (strain MHOM/GT/2001/U1103) OX=929439 GN=LMXM_26_1460 PE=4 SV=1	N	Y	N	333	36.6
E9AKI6	LMXM_05_0800	113.4	13.76	2.57543	MYND zinc finger (ZnF) domain-like protein OS=Leishmania mexicana (strain MHOM/GT/2001/U1103) OX=929439 GN=LMXM_05_0800 PE=4 SV=1	N	Y	N	429	46.7
E9AYJ8	LMXM_26_2180	110	47.56	1.00348	ARID domain-containing protein OS=Leishmania mexicana (strain MHOM/GT/2001/U1103) OX=929439 GN=LMXM_26_2180 PE=4 SV=1	N	Y	N	1572	165.2
Q2PD92	LINJ_35_0840	109.9	43.3	1.14945	Aspartate aminotransferase, Leishmania infantum	N	Y	N	412	46.6
E9AW53	LMXM_23_0500	109.78	39	1.18494	Transmembrane protein OS=Leishmania mexicana (strain MHOM/GT/2001/U1103)	Y	Y	N	284	29.8
E9AHB1	LINJ_26_0290	102.52	34.12	1.59545	Aminopeptidase OS=Leishmania infantum	N	Y	N	883	98
E9AR37	LMXM_17_0740	102.02	38.92	1.00697	VASt domain-containing protein OS=Leishmania mexicana (strain MHOM/GT/2001/U1103) OX=929439 GN=LMXM_17_0740 PE=4 SV=1	N	Y	N	352	37.9
E9B618	LMXM_34_1390	101.22	30.98	1.46145	OTU domain-containing protein OS=Leishmania mexicana (strain MHOM/GT/2001/U1103) OX=929439 GN=LMXM_34_1390 PE=4 SV=1	N	Y	N	677	74.3
E9ARM2	LMXM_18_0850	99.3	41.86	1.20043	HECT domain-containing protein OS=Leishmania mexicana (strain MHOM/GT/2001/U1103) OX=929439 GN=LMXM_18_0850 PE=4 SV=1	N	Y	N	2828	298.7
E9AQ74	LMXM_15_0760	98.5	38.66	1.19981	ABC1 transporter-like protein OS=Leishmania mexicana (strain MHOM/GT/2001/U1103) OX=929439 GN=LMXM_15_0760 PE=4 SV=1	N	Y	N	2679	291.3
E9AY26	LMXM_26_0440	98.44	25.54	1.73538	Transmembrane protein OS=Leishmania mexicana (strain MHOM/GT/2001/U1103)	N	Y	N	332	35.6
E9AYQ4	LMXM_27_0020	97.52	39.94	1.07283	Transmembrane protein 67 OS=Leishmania mexicana (strain MHOM/GT/2001/U1103) OX=929439 GN=LMXM_27_0020 PE=4 SV=1	Y	Y	N	1029	115.2
E9AUB2	LMXM_36_6770	97.46	33.7	1.43568	AP complex subunit beta OS=Leishmania mexicana (strain MHOM/GT/2001/U1103)	N	Y	N	746	82.5
E9ARW8	LMXM_19_0170	91.9	41.7	1.06522	Membrane-associated protein OS=Leishmania mexicana (strain MHOM/GT/2001/U1103)	Y	Y	N	1490	157.4
E9AWH3	LMXM_23_1750	89.3	21.7	1.85484	Vesicle transport v-SNARE N-terminal domain-containing protein OS=Leishmania mexicana (strain MHOM/GT/2001/U1103) OX=929439 GN=LMXM_23_1750 PE=3 SV=1	N	Y	N	282	31.4
E9B4S0	LMXM_33_0980	87.28	29.86	1.07006	Amastin-like protein OS=Leishmania mexicana (strain MHOM/GT/2001/U1103) OX=929439 GN=LMXM_33_0980 PE=4 SV=1	N	Y	N	193	20.6
A4HY14	LINJ_18_1420	84.54	44.36	1.03089	Uncharacterized protein, Leishmania infantum	N	Y	N	233	27.3
A4I877	LINJ_32_2700	75.84	20.42	1.8584	Putative GPI transamidase component Tta1 OS=Leishmania infantum	N	Y	N	418	45.1
E9AZB3	LMXM_27_2070	74.12	25.62	1.22018	Transmembrane protein OS=Leishmania mexicana (strain MHOM/GT/2001/U1103) OX=929439 GN=LMXM_27_2070 PE=4 SV=1	N	Y	N	852	92.1
E9AKN9	LMXM_06_0110	73.86	26.96	1.05347	Uncharacterized protein, Leishmania mexicana (strain MHOM/GT/2001/U1103)	N	Y	N	602	66.4
E9AWS3	LMXM_24_0820	72.46	25.14	1.45309	Putative inositol polyphosphate phosphatase OS=Leishmania mexicana (strain MHOM/GT/2001/U1103) OX=929439 GN=LMXM_24_0820 PE=4 SV=1	N	Y	N	2743	292.5
A0A6L0WT87	LINF_080006900	72.44	31.56	1.22195	Hypothetical_protein_conserved, Leishmania infantum	N	Y	N	930	101.2
A4HTE1	LINJ_07_1330	68.66	10.58	2.21795	Uncharacterized protein, Leishmania infantum	N	Y	N	2542	276.3
E9AV55	LMXM_21_0835	67.32	13.58	2.07501	DUF4833 domain-containing protein OS=Leishmania mexicana (strain MHOM/GT/2001/U1103) OX=929439 GN=LMXM_21_0835 PE=4 SV=1	N	Y	N	323	35.5
E9AP54	LMXM_13_0200	64.6	25.32	1.09906	Fungal lipase-like domain-containing protein OS=Leishmania mexicana (strain MHOM/GT/2001/U1103) OX=929439 GN=LMXM_13_0200 PE=4 SV=1	N	Y	N	761	83.5
E9B1Q9	LMJF_31_1120	61.46	21.24	1.74096	GOLD domain-containing protein OS=Leishmania mexicana (strain MHOM/GT/2001/U1103)	N	Y	N	209	23.6
E9AZR3	LMXM_28_0970	59.14	17.22	1.5888	LSM domain-containing protein OS=Leishmania mexicana (strain MHOM/GT/2001/U1103) OX=929439 GN=LMXM_28_0970 PE=4 SV=1	N	Y	N	151	15.9
E9AQB0	LMXM_15_1200	58.08	16.48	1.76782	Protein kinase OS=Leishmania mexicana (strain MHOM/GT/2001/U1103) OX=929439 GN=LMXM_15_1200 PE=4 SV=1	N	Y	N	2700	287.1
E9B3Y3	LMXM_32_1460	58.06	12.8	1.75515	RRM domain-containing protein (Fragment) OS=Leishmania mexicana (strain MHOM/GT/2001/U1103) OX=929439 GN=LMXM_32_1460 PE=4 SV=1	N	Y	N	174	18.7
E9AJS2	LMXM_03_0380	51.8	10.78	2.0281	GPR1/FUN34/yaaH family OS=Leishmania mexicana (strain MHOM/GT/2001/U1103) OX=929439 GN=LMXM_03_0380 PE=3 SV=1	N	Y	N	372	40.9
E9B6I8	LMXM_34_3090	49.84	16.38	1.69448	J domain-containing protein OS=Leishmania mexicana (strain MHOM/GT/2001/U1103) OX=929439 GN=LMXM_34_3090 PE=4 SV=1	N	Y	N	428	49.5
E9B1D2	LMXM_29_3580	48.44	18.96	1.46672	non-specific serine/threonine protein kinase OS=Leishmania mexicana (strain MHOM/GT/2001/U1103)	N	Y	N	748	84.7
E9AJS3	LMXM_03_0400	42.62	12.72	1.63596	GPR1/FUN34/yaaH family OS=Leishmania mexicana (strain MHOM/GT/2001/U1103) OX=929439 GN=LMXM_03_0400 PE=3 SV=1	N	Y	N	294	32
E9AQX7	LMXM_16_1640	28.98	10.6	1.20455	Clu domain-containing protein OS=Leishmania mexicana (strain MHOM/GT/2001/U1103) OX=929439 GN=LMXM_16_1640 PE=4 SV=1	N	Y	N	1638	185.2
E9B0A3	LMXM_28_2810	28.74	13.28	1.146	SRP9 domain-containing protein OS=Leishmania mexicana (strain MHOM/GT/2001/U1103) OX=929439 GN=LMXM_28_2810 PE=4 SV=1	N	Y	N	207	22.3
E9AU51	LMXM_36_6160	21.26	7.025	1.64568	RanBD1 domain-containing protein OS=Leishmania mexicana (strain MHOM/GT/2001/U1103) OX=929439 GN=LMXM_36_6160 PE=4 SV=1	N	Y	N	325	33.1
A4I649	LINJ_30_3640	15.76	5.4	1.71419	non-specific serine/threonine protein kinase OS=Leishmania infantum	N	Y	N	748	84.6

## Sheet: Higher in L. infantum 
Accession	Gene symbol	La mean abundance	Li mean abundance	Log2(La/Li)	Description	Signal peptide	Transmembrane domain	GPI anchored	# AAs	MW [kDa]
Q6LA77	LINJ_10_0500	25536.8	116090	-2.18459	Leishmanolysin OS=Leishmania infantum	N	Y	Y	599	63.8
A0A6L0XG85	LINF_260029300	40033.5	114565	-1.51689	Fibronectin_type_III_domain_containing_protein_-_putative OS=Leishmania infantum OX=5671 GN=LINF_260029300 PE=4 SV=1	N	Y	N	5102	557.5
A4HYW1	LINJ_20_1210	28790.1	87522.4	-1.60408	Cysteine_peptidase_-_Clan_CA_-_family_C2_-_putative OS=Leishmania infantum OX=5671 GN=LINF_200016800 PE=4 SV=1	N	Y	N	1014	112
A4HYX4	LINJ_20_1350	33649	75383.7	-1.31178	Putative small myristoylated protein-1, Leishmania infantum	N	Y	N	131	15
A4I4B4	LINJ_29_0640	13758.2	65816.3	-2.44571	ATP-binding_cassette_protein_subfamily_A_member_1 0_putative, Leishmania infantum	N	Y	N	1866	207
A4I253	LINJ_26_1220	24556.5	62995.4	-1.35914	Heat shock 70 kDa protein, Leishmania infantum	N	Y	N	641	70.4
A4HSN0	LINJ_05_1080	18080.7	50194.7	-1.69985	Uncharacterized protein, Leishmania infantum	N	Y	N	726	80.3
A4I9E9	LINJ_33_3230	7725.36	46112.8	-2.88214	Flagellar Member 8 OS=Leishmania infantum OX=5671 GN=LINJ_33_3230 PE=4 SV=2	N	Y	N	3296	355.3
A4HWN7	LINJ_15_1550	5298.1	44025.6	-3.2326	Phosphodiesterase OS=Leishmania infantum	N	Y	N	940	103.9
A0A6L0WRH1	LINF_030007100	6167.18	40021.8	-2.89968	Long-chain-fatty-acid-CoA_ligase_-_putative OS=Leishmania infantum OX=5671 GN=LINF_030007100 PE=4 SV=1	N	Y	N	704	78.9
E9AHF4	LINJ_27_0680	9849.2	39843.3	-2.25506	Carbohydrate-binding/sugar hydrolysis domain-containing protein OS=Leishmania infantum OX=5671 GN=LINJ_27_0680 PE=4 SV=1	N	Y	N	3291	346.9
A0A6L0Y218	LINF_360035800	15992.8	39633.7	-1.6068	Flagellar_Member_1 OS=Leishmania infantum OX=5671 GN=LINF_360035800 PE=4 SV=1	N	Y	N	2695	294.4
A0A6L0WVT0	LINF_130005800	11176.3	38953.7	-2.15017	Carboxypeptidase Taq, Leishmania infantum	N	Y	N	503	57.1
A4HZK7	LINJ_21_0160	13769.3	38886.8	-1.87849	Putative calpain (Fragment) OS=Leishmania infantum OX=5671 GN=LINJ_21_0160 PE=3 SV=2	N	Y	N	747	82.6
A4HRI5	LINJ_01_0640	8159.7	37757.7	-2.52379	Uncharacterized protein, Leishmania infantum	N	Y	N	590	61.4
A0A6L0XPI6	LINF_340036200	6968.72	36472.3	-2.77872	EF-hand_domain_pair/EF-hand_domain/EF_hand_-_putative OS=Leishmania infantum OX=5671 GN=LINF_340036200 PE=4 SV=1	N	Y	N	422	47
A0A6L0XN94	LINF_210019100	13883.2	32915.3	-1.5796	IQ_calmodulin-binding_motif_containing_protein_-_putative OS=Leishmania infantum OX=5671 GN=LINF_210019100 PE=4 SV=1	N	Y	N	1769	200.1
A4I9M6	LINJ_34_0580	7514.5	32605.5	-2.41671	Separase OS=Leishmania infantum OX=5671 GN=LINJ_34_0580 PE=4 SV=1	N	Y	N	1880	199.4
A4I6E4	LINJ_31_0450	8767.46	31606.3	-2.07823	Putative cytoskeleton-associated protein CAP5.5 OS=Leishmania infantum OX=5671 GN=LINJ_31_0450 PE=4 SV=1	N	Y	N	724	79.9
A4I6Z4	LINJ_31_2210	7606.98	28670.2	-2.18725	9,11-endoperoxide prostaglandin H2 reductase, Leishmania infantum	N	Y	N	284	31.7
A4HXS6	LINJ_18_0510	9836.84	27418	-1.73578	Aconitate hydratase OS=Leishmania infantum	N	Y	N	896	97.5
A4HXT2	LINJ_18_0570	11562.7	27018.6	-1.63677	Uncharacterized protein, Leishmania infantum	N	Y	N	1065	116.9
A4HZ07	LINJ_20_1570	8347.1	26489.1	-1.98352	DUF4456 domain-containing protein OS=Leishmania infantum OX=5671 GN=LINJ_20_1570 PE=4 SV=1	N	Y	N	1657	180.4
A0A6L0XUV3	LINF_290012900	10348.7	24171.7	-1.22387	U-box domain family protein OS=Leishmania infantum	N	Y	N	601	66.8
A0A6L0WPJ2	LINF_140007600	7888.06	24053.4	-1.93786	von_Willebrand_factor_type_A_domain_containing_protein_-_putative OS=Leishmania infantum OX=5671 GN=LINF_140007600 PE=4 SV=1	N	Y	N	722	74.8
A0A6L0XVW0	LINF_350049700	6465.48	23717.8	-2.12608	TAX-1, Leishmania infantum	N	Y	N	411	45.3
A4I2Z3	TRYS	13231	23582.9	-1.25748	Putative trypanothione synthetase OS=Leishmania infantum OX=5671 GN=TRYS PE=3 SV=1	N	Y	N	652	74.2
A4HYD0	LINJ_19_1110	6987.14	22378	-1.95208	Uncharacterized protein, Leishmania infantum	N	Y	N	5767	611.2
A0A6L0WHL0	LINF_010010000	10126.5	22011.5	-1.39499	Long-chain-fatty-acid-CoA_ligase_-_putative OS=Leishmania infantum OX=5671 GN=LINF_010010000 PE=4 SV=1	N	Y	N	698	77
A4ICY0	LINJ_36_0080	12040.1	21180.1	-1.10885	Stress-inducible protein STI1-like OS=Leishmania infantum	N	Y	N	255	29
A4HTZ8	LINJ_09_0820	8210.82	20747.4	-1.65492	Prolyl endopeptidase OS=Leishmania infantum	N	Y	N	731	83.1
A4I3R9	LINJ_28_2050	3387.84	20264.2	-2.50663	Putative zinc transporter, Leishmania infantum	N	Y	Y	462	48.4
A4I1Y5	LINJ_26_0490	2982.88	20036.7	-2.97011	Uncharacterized protein, Leishmania infantum	N	Y	N	429	45.2
A4IBF0	LINJ_35_2450	6958.26	19931.9	-1.85064	Flagellar Member 5 OS=Leishmania infantum OX=5671 GN=LINJ_35_2450 PE=4 SV=2	N	Y	N	1792	192.9
D1GJ51	LINJ.12.0665	3117.04	19898.6	-2.83749	Putative surface antigen protein 2 OS=Leishmania infantum OX=5671 GN=LINJ.12.0665 PE=4 SV=1	Y	Y	N	463	49.1
E9AG72	LINJ_06_1320	1965.78	19656.6	-3.3886	Pteridine transporter, putative OS=Leishmania infantum	N	Y	N	653	71.1
A4HUY4	LINJ_11_0750	5490.32	19475.6	-2.02208	Uncharacterized protein, Leishmania infantum	N	Y	N	444	48
A4I5C0	LINJ_30_0940	7446.88	19123.7	-1.70569	Adenosine kinase OS=Leishmania infantum	N	Y	N	345	37.1
A4I076	LINJ_23_0410	3318.04	18208.8	-2.43953	Putative NADP-dependent alcohol dehydrogenase OS=Leishmania infantum OX=5671 GN=LINJ_23_0410 PE=3 SV=1	N	Y	N	352	38.4
A0A6L0XIU2	LINF_290021400	5671.76	17650.5	-2.04611	Nodulin-like_-_putative OS=Leishmania infantum OX=5671 GN=LINF_290021400 PE=4 SV=1	N	Y	N	672	73.7
A4IDT3	LINJ_36_5340	8872.56	17639.6	-1.33382	CCDC81 HU domain-containing protein OS=Leishmania infantum	N	Y	N	264	29.4
A4HSN2	LINJ_05_1100	9671.16	16583.1	-1.20375	Methyltransferase domain family protein OS=Leishmania infantum	N	Y	N	245	28.1
A4ICG5	LINJ_36_2720	6375.64	16221.8	-1.82962	Putative membrane-bound acid phosphatase 2, Leishmania infantum	Y	Y	N	571	62.6
A4I2N5	LINJ_27_0500	4733.44	16218.8	-1.77671	Putative calpain-like cysteine peptidase OS=Leishmania infantum OX=5671 GN=LINJ_27_0500 PE=3 SV=1	N	Y	N	5982	686.5
A4I8J4	LINJ_32_3910	2319.74	15450.7	-2.94995	Enolase_putative, Leishmania infantum	N	Y	N	608	63.6
A0A6L0WV57	LINF_150022900	5039.56	15438.6	-1.94309	Phosphodiesterase OS=Leishmania infantum OX=5671 GN=LINF_150022900 PE=3 SV=1	N	Y	N	930	102.7
A4I4T3	LINJ_29_2350	3834.44	14499.1	-2.15734	Aminopeptidase OS=Leishmania infantum	N	Y	N	868	96.3
A4HZS2	LINJ_22_0320	4112	14125.8	-2.08905	Uncharacterized protein, Leishmania infantum	N	Y	N	1225	134
A0A6L0XE26	LINF_230013300	3188.2	13865.3	-2.31384	MYCBP-associated_protein_family_-_putative OS=Leishmania infantum OX=5671 GN=LINF_230013300 PE=4 SV=1	N	Y	N	1072	114.9
E9AGG5	LINJ.12.0666	1790.8	13816.8	-3.04467	Putative surface antigen protein 2, Leishmania infantum	Y	Y	Y	417	44
A4IBI0	LINJ_35_2970	7542.72	13745.3	-1.23285	Translin-associated factor X-interacting protein 1 N-terminal domain-containing protein OS=Leishmania infantum OX=5671 GN=LINJ_35_2970 PE=4 SV=2	N	Y	N	1143	126.4
A4I426	LINJ_28_3140	4731.7	13563	-1.56916	glutamate dehydrogenase, Leishmania infantum	N	Y	N	452	49.1
A4IC83	LINJ_36_6560	2666.32	13341.9	-2.67872	Glucose transporter, lmgt1 OS=Leishmania infantum OX=5671 GN=LINJ_36_6560 PE=4 SV=2	N	Y	N	653	70.6
A4HUN8	LINJ_10_1370	1697.12	13338.1	-3.14957	Uncharacterized protein, Leishmania infantum	N	Y	N	328	36.8
A0A6L0XIX0	LINF_220018800	2957.98	13171.9	-2.3672	MORN repeat-containing protein 5 OS=Leishmania infantum OX=5671 GN=LINF_220018800 PE=4 SV=1	N	Y	N	412	43.4
A0A381MVV1	LinJ_34_4360	3649.98	12891	-2.39739	D-isomer specific 2-hydroxyacid dehydrogenase-like protein OS=Leishmania infantum OX=5671 GN=LinJ_34_4360 PE=4 SV=1	N	Y	N	335	36.8
A4HWL9	LINJ_15_1360	1064.8	12481.9	-3.71472	Uncharacterized protein, Leishmania infantum	N	Y	N	371	40
A0A6L0XZF4	LINF_340016200	1716.18	12364.1	-2.97505	ATP-binding_cassette_protein_subfamily_B_-_member_2_putative, Leishmania infantum	N	Y	N	1341	146.6
A4I247	LINJ_26_1160	4050.9	12158.7	-1.85457	Uncharacterized protein, Leishmania infantum	N	Y	N	683	71.2
A4I446	LINJ_29_0090	5440.04	11415.6	-1.44339	Putative ras-like small GTPases OS=Leishmania infantum OX=5671 GN=LINJ_29_0090 PE=4 SV=1	N	Y	N	186	20.9
A0A6L0WIY3	LINF_060011800	3245.3	11358.3	-2.14627	Putative_Phosphatase /Protein_of_uncharacterized_function_DUF89_-_putative OS=Leishmania infantum OX=5671 GN=LINF_060011800 PE=4 SV=1	N	Y	N	1010	110.8
A0A381N054	LINJ_36_6550	479.04	10867.8	-4.39941	Glucose transporter 2 OS=Leishmania infantum	N	Y	N	567	61.2
A4I988	LINJ_33_2290	3158.52	10435.2	-2.0252	Uncharacterized protein, Leishmania infantum	N	Y	N	1473	158.2
A4I6L8	LINJ_31_0950	2108.24	10416	-2.4573	Putative sodium stibogluconate resistance protein OS=Leishmania infantum OX=5671 GN=LINJ_31_0950 PE=4 SV=1	N	Y	N	621	68
A0A6L0XJN8	LINF_290019600	842.82	10211.5	-3.59883	Amastin_surface_glycoprotein_-_putative OS=Leishmania infantum OX=5671 GN=LINF_290019600 PE=4 SV=1	Y	Y	N	205	22.9
A0A6L0XUW8	LINF_350013700	4640.6	10111.2	-1.35872	Hypothetical_protein_conserved, Leishmania infantum	N	Y	N	235	28
Q6PUM2		3169.1	10017.9	-1.74075	Folate transporter FT1 OS=Leishmania infantum OX=5671 PE=3 SV=1	N	Y	N	704	76.5
A4I8P8	LINJ_33_0340	4990.16	9439.86	-1.14455	ATP-binding_cassette_sub-family_F_member_1_putati ve/Leishmania infantum	N	Y	N	668	74.7
A4I382	LINJ_28_0090	2717.86	9397.02	-2.18328	Adenylate cyclase-like protein, Leishmania infantum	N	Y	N	616	70.6
I3VJT5	pgd	1425.3	9109.56	-2.67612	6-phosphogluconate dehydrogenase, decarboxylating, Leishmania infantum	N	Y	N	471	51.1
A0A6L0WT36	LINF_150010000	1105.18	8942.18	-3.42811	Tb-292_membrane_associated_protein-like_protein OS=Leishmania infantum OX=5671 GN=LINF_150010000 PE=4 SV=1	N	Y	N	2628	286.8
A0A6L0WRI1	LINF_020011000	2525.48	8818.9	-2.00619	Protein_kinase_-_putative OS=Leishmania infantum OX=5671 GN=LINF_020011000 PE=4 SV=1	N	Y	N	1423	154.5
A0A6L0WLC8	LINF_080017500	4588.18	8702.54	-1.38915	Amidinotransferase_-_putative OS=Leishmania infantum OX=5671 GN=LINF_080017500 PE=3 SV=1	N	Y	N	286	31.4
A4I3V1	LINJ_28_2370	1006.36	8685.7	-3.17536	Putative glycoprotein 96-92 OS=Leishmania infantum OX=5671 GN=LINJ_28_2370 PE=4 SV=1	N	Y	N	506	61
A0A6L0XQZ6	LINF_350045300	3000.08	8437.36	-1.83454	4E-interacting_protein_-_putative OS=Leishmania infantum OX=5671 GN=LINF_350045300 PE=4 SV=1	N	Y	N	791	82.5
A4I8K7	LINJ_32_4040	1561.34	8326.96	-2.41501	Cysteine protease OS=Leishmania infantum OX=5671 GN=ATG4.1 PE=3 SV=1	N	Y	N	388	42.3
A0A6L0XFW9	LINF_250013300	840.42	8273.24	-3.4484	Protein_phosphatase_-_putative OS=Leishmania infantum OX=5671 GN=LINF_250013300 PE=3 SV=1	N	Y	N	406	45.1
A4HX17	LINJ_16_1250	2070.8	7947.08	-2.15556	Putative cyclophilin 13, Leishmania infantum	N	Y	N	366	38.8
A0A6L0XUM3	LINF_340052200	1045.22	7917.72	-3.09593	1_-2-Dihydroxy-3-keto-5 -methylthiopentene_dioxygenase_-_putative OS=Leishmania infantum OX=5671 GN=LINF_340052200 PE=4 SV=1	N	Y	N	279	32.9
A4I6N8	LINJ_31_1140	1625.06	7787	-2.40462	Putative N-acyl-L-amino acid amidohydrolase, Leishmania infantum	N	Y	N	405	44.2
A0A6L0XMC0	LINF_330006500	818.46	7132.94	-3.26449	Ankyrin repeats (3 copies) family protein OS=Leishmania infantum	N	Y	N	408	44.6
A4IDL6	LINJ_36_2550	4192.42	6900.44	-1.11248	Putative dipeptidyl-peptidase 8-like serine peptidase, Leishmania infantum	N	Y	N	852	94.3
A0A6L0XQI5	LINF_350028800	1228.64	6702.34	-2.56013	Xaa-Pro dipeptidase OS=Leishmania infantum OX=5671 GN=LINF_350028800 PE=3 SV=1	N	Y	N	484	53.7
A4HU06	LINJ_09_0900	2683.18	6666.18	-1.60819	Ras family protein-like protein, Leishmania infantum	N	Y	N	269	28
E9AUQ9	LMXM_20_1190	2340.5	6592.4	-1.49399	Putative calpain-like cysteine peptidase OS=Leishmania mexicana (strain MHOM/GT/2001/U1103) OX=929439 GN=LMXM_20_1190 PE=4 SV=1	N	Y	N	687	78.2
A0A6L0XMF9	LINF_320043900	1624.76	6529.08	-2.21297	3-hydroxyisobutyryl-CoA hydrolase OS=Leishmania infantum OX=5671 GN=LINF_320043900 PE=4 SV=1	N	Y	N	367	39.6
A4HXL6	LINJ_17_1500	2939	6509.38	-1.4538	IQ_calmodulin-binding_motif_containing_protein_putative, Leishmania infantum	N	Y	N	802	90.4
A4IAM2	LinJ_34_4340	882.28	6507.88	-2.88288	Amastin-like surface protein, putative OS=Leishmania infantum OX=5671 GN=LinJ_34_4340 PE=4 SV=1	Y	Y	N	192	21.8
A4HS14	LINJ_04_0180	1344.58	6146.16	-2.19253	Surface antigen-like protein, Leishmania infantum	N	Y	Y	709	73.9
A4I0C2	LINJ_23_0880	1192.86	6070.86	-2.41262	Acetyl-coenzyme A synthetase OS=Leishmania infantum	N	Y	N	695	77.2
A4I4V8	LINJ_29_2550	869.48	5937.26	-2.95428	Phosphodiesterase OS=Leishmania infantum OX=5671 GN=LINJ_29_2550 PE=3 SV=1	N	Y	N	724	81.2
A4HSQ1	LINJ_06_0090	1967.3	5852.68	-1.80536	ATP-binding cassette protein subfamily G, member 2, Leishmania infantum	N	Y	N	663	73.8
A0A6L0XVM4	LINF_300011700	1512.88	5800.36	-2.16039	Phosphoinositide-specific_phospholipase_C_-_efhand-like/Phosphatidylinositol-specific_phospholipase_C_-_X_domain/PDZ_domain_(Also_known_as_DHR_or_GLGF )/PDZ_domain_containing_protein_-_putative OS=Leishmania infantum OX=5671 GN=LINF_300011700 PE=4 SV=1	N	Y	N	730	80
A4HV09	LINJ_11_1000	1701.54	5784.72	-1.88503	Pyruvate, phosphate dikinase OS=Leishmania infantum	N	Y	N	914	100.9
E9AHB9	LINJ_26_2730	680.9	5632.88	-3.11994	6-phosphogluconolactonase OS=Leishmania infantum OX=5671 GN=LINJ_26_2730 PE=3 SV=1	N	Y	N	267	28.3
A4HXY5	LINJ_18_1120	885.02	5589.3	-2.89638	Putative methyltransferase, Leishmania infantum	N	Y	N	847	92.1
A0A6L0WLL8	LINF_120014000	605.68	5454.62	-3.2284	Surface_antigen_protein_2_-_putative OS=Leishmania infantum OX=5671 GN=LINF_120014000 PE=4 SV=1	Y	Y	Y	664	70.5
A0A6L0XNJ7	LINF_330035700	1301.86	5401.1	-2.32192	LIM_domain_containing_protein_-_putative OS=Leishmania infantum OX=5671 GN=LINF_330035700 PE=4 SV=1	N	Y	N	429	45
A4I048	LINJ_23_0120	814.7	5293.78	-2.83249	mannose-1-phosphate guanylyltransferase OS=Leishmania infantum	N	Y	N	379	41.8
E9AHV7	AAH	2627	5285.02	-1.47844	Adenine aminohydrolase OS=Leishmania infantum OX=5671 GN=AAH PE=3 SV=1	N	Y	N	362	40.8
A0A6L0XX54	LINF_310038500	2002.64	5215	-1.63899	Acetyl-CoA_carboxylase_-_putative OS=Leishmania infantum OX=5671 GN=LINF_310038500 PE=4 SV=1	N	Y	N	2168	240.9
A4I0W5	LINJ_24_1300	435.36	5187.34	-3.7849	Amastin-like surface protein-like protein OS=Leishmania infantum OX=5671 GN=LINJ_24_1300 PE=4 SV=1	Y	Y	Y	174	19.1
A4I7J0	LINJ_32_0270	3088.2	5094.56	-1.02781	non-specific serine/threonine protein kinase OS=Leishmania infantum OX=5671 GN=LINJ_32_0270 PE=3 SV=1	N	Y	N	1360	146.9
A4HSG1	LINJ_05_0390	2188.7	5023.94	-1.40401	Uncharacterized protein, Leishmania infantum	N	Y	N	789	84.6
A4IC80	LINJ_36_5530	1296.52	4927.12	-2.24985	Uncharacterized protein, Leishmania infantum	N	Y	N	1116	119.8
A0A6L0XKM8	LINF_250024200	1312.5	4900.26	-2.05554	Domain_of_uncharacterized_function_(DUF1935)_pu tative, Leishmania infantum	N	Y	N	142	16.7
A4I450	LINJ_29_0130	2815.58	4825.68	-1.12869	IQCH-like ATP-grasp domain-containing protein, Leishmania infantum	N	Y	N	830	92.2
A0A6L0XL30	LINF_290023700	2262.3	4804.68	-1.41015	MORN_repeat_-_putative OS=Leishmania infantum OX=5671 GN=LINF_290023700 PE=4 SV=1	N	Y	N	1231	129.4
A0A6L0Y2W4	LINF_360024200	1391	4795.76	-2.02689	Tetratricopeptide_repeat/TPR_repeat_-_putative OS=Leishmania infantum OX=5671 GN=LINF_360024200 PE=4 SV=1	N	Y	N	745	82.1
A0A6L0Y219	LINF_360026000	455.56	4761.76	-3.42224	Inosine-guanosine transporter OS=Leishmania infantum OX=5671 GN=NT2 PE=3 SV=1	N	Y	Y	499	54.1
E9AGH0	LINJ.12.0690	731.36	4686.42	-2.6868	Surface antigen protein 2 OS=Leishmania infantum OX=5671 GN=LINJ.12.0690 PE=4 SV=1	Y	Y	Y	377	39.9
A0A6L0XT61	LINF_360068400	2020.64	4577.02	-1.47789	Flagellum targeting protein kharon1, putative OS=Leishmania infantum	N	Y	N	530	58.2
A4I067	LINJ_23_0310	1753.84	4573.14	-1.77558	pteridine reductase (Fragment) OS=Leishmania infantum	N	Y	N	288	30.2
E9AHD7	LINJ_27_2680	621.54	4488.2	-2.85222	Putative amino acid permease OS=Leishmania infantum OX=5671 GN=LINJ_27_2680 PE=4 SV=1	N	Y	Y	500	55.4
A4HZR9	LINJ_22_0290	1361.5	4387.64	-1.94703	Uncharacterized protein, Leishmania infantum	N	Y	N	1186	128.4
A0A6L0XM83	LINF_310017800	961.1	4341.36	-2.49722	Monoglyceride_lipase_-_putative OS=Leishmania infantum OX=5671 GN=LINF_310017800 PE=4 SV=1	N	Y	N	311	34.6
A0A6L0WTG0	LINF_150012500	1178.76	4311.42	-2.20019	Ecotin_-_putative OS=Leishmania infantum OX=5671 GN=LINF_150012500 PE=3 SV=1	N	Y	N	378	41.7
A4I7T5	LINJ_32_1240	1610.22	4120.06	-1.55178	Uncharacterized protein, Leishmania infantum	N	Y	N	660	70.6
A0A6L0X9L8	LINF_180022300	2280.64	4109.04	-1.19836	Glutamate--cysteine ligase OS=Leishmania infantum OX=5671 GN=GSH1 PE=3 SV=1	N	Y	N	687	78.3
A0A6L0WV15	LINF_150008400	1007.6	4059.1	-2.35902	Inhibitor_of_serine_peptidase_(ISP)_-_putative OS=Leishmania infantum OX=5671 GN=LINF_150008400 PE=3 SV=1	N	Y	N	146	16.5
A4HY43	LINJ_19_0190	725.28	4030.86	-2.82459	ADP/ATP translocase OS=Leishmania infantum	N	Y	N	317	35.2
A0A6L0WTF5	LINF_080013800	2114.1	3977.04	-1.17448	non-specific serine/threonine protein kinase OS=Leishmania infantum OX=5671 GN=LINF_080013800 PE=3 SV=1	N	Y	N	1153	120.1
A4HTB3	LINJ_07_1020	477.7	3929.66	-3.12069	Splicing_factor_ptsr1-like_protein/GeneDB:LmjF.07.0870 OS=Leishmania infantum	N	Y	N	375	42.2
A4HUG0	LINJ_10_0520	1868.92	3926.14	-1.07091	Leishmanolysin, Leishmania infantum	N	Y	Y	599	63.9
A4HVT2	LINJ_13_1590	1084.08	3922.44	-1.85528	Phospholipid-transporting ATPase OS=Leishmania infantum	N	Y	N	1097	124.1
A0A6L0XL06	LINF_310036800	2396.64	3915.18	-1.36789	KH_domain/Domain_of_uncharacterized_function_(DUF 1771)/Smr_domain_containing_protein_-_putative OS=Leishmania infantum OX=5671 GN=LINF_310036800 PE=4 SV=1	N	Y	N	279	29.8
A4I6U9	LINJ_31_1740	1001.68	3736.94	-2.08248	Cullin family profile domain-containing protein OS=Leishmania infantum OX=5671 GN=LINJ_31_1740 PE=3 SV=1	N	Y	N	1198	131
E9AGN0	LINJ_15_1470	547.66	3707.06	-2.87793	DNA mismatch repair protein MSH3, Leishmania infantum	N	Y	N	1008	108.3
A4ICK7	LINJ_36_1340	2217.32	3704.4	-1.03176	Uncharacterized protein, Leishmania infantum	N	Y	N	193	22.5
A4I513	LINJ_30_0190	497.88	3536.08	-2.81901	Uncharacterized protein, Leishmania infantum	N	Y	N	492	53.8
A4I9M2	LINJ_34_0540	1365.48	3399.16	-1.55141	Uncharacterized protein, Leishmania infantum	N	Y	N	1442	151.8
A4I676	LINJ_30_1300	396.8	3389.22	-3.30578	Putative calcium-binding protein OS=Leishmania infantum OX=5671 GN=LINJ_30_1300 PE=4 SV=2	N	Y	N	528	59.3
A4I792	LINJ_31_2980	1197.84	3294.34	-1.77238	Putative aldehyde reductase, Leishmania infantum	N	Y	N	286	31.7
A4HVB0	LINJ.12.0670	414.28	3275.02	-2.90839	Putative surface antigen protein 2 OS=Leishmania infantum OX=5671 GN=LINJ.12.0670 PE=4 SV=2	Y	Y	Y	403	43.4
A0A6L0XJY2	LINF_240018100	682.4	3244.2	-2.21697	WASH_complex_subunit_7-N-terminal/WASH_complex_subunit_7/WASH_complex_subunit_7-C-terminal_putative, Leishmania infantum	Y	Y	N	1391	155.1
A0A6L0XMW5	LINF_330013300	803.14	3199.08	-2.21523	Hypothetical_protein_conserved, Leishmania infantum	N	Y	N	117	13.1
A4ICB3	LINJ_36_6850	455.9	3142.56	-2.99902	Similarity to endo-1-like protein, Leishmania infantum	N	Y	N	240	26.4
A0A6L0XJ77	LINF_290034900	447.86	3110.48	-3.04127	Periplasmic_copper-binding_protein_(NosD )/Right_handed_beta_helix_region_containing_protein_-_putative, Leishmania infantum	N	Y	N	278	29.4
A0A6L0XRQ7	LINF_350025900	1256.56	3069.8	-1.32913	Calcium_motive_p-type_ATPase_-_putative OS=Leishmania infantum OX=5671 GN=LINF_350025900 PE=4 SV=1	N	Y	N	1109	121.8
A4HSQ4	LINJ_06_0130	1507.3	3020.42	-1.38364	NADAR domain-containing protein OS=Leishmania infantum	N	Y	N	186	20.8
A0A6L0XYB2	LINF_330007200	555.56	3006.54	-2.52496	Hypothetical_protein_conserved, Leishmania infantum	N	Y	N	914	99.1
A4HUW8	LINJ_11_0580	691.92	2943.48	-2.29132	Tetratricopeptide repeat (TPR) protein, Leishmania infantum	N	Y	N	407	45
A0A6L0XU16	LINF_280019300	403.1	2935.34	-3.0039	Haloacid dehalogenase-like hydrolase family protein OS=Leishmania infantum	N	Y	N	333	35.2
A4HW33	LINJ_14_0960	776.02	2855.18	-2.02069	Protein phosphatase 2C-like protein OS=Leishmania infantum OX=5671 GN=LINJ_14_0960 PE=4 SV=1	N	Y	N	970	102.6
A4I6Z6	LINJ_31_2230	1017.22	2850.78	-1.79415	Uncharacterized protein, Leishmania infantum	N	Y	N	1257	139.4
A4I1R3	LINJ_25_2240	882.14	2833.7	-1.89424	Uncharacterized protein, Leishmania infantum	N	Y	N	404	45.1
E9AHK7	LINJ_31_0150	463.06	2794.38	-2.68848	Ubiquitin carboxyl-terminal hydrolase OS=Leishmania infantum OX=5671 GN=LINJ_31_0150 PE=3 SV=1	N	Y	N	458	50.8
A4I7B1	LINJ_31_3180	178.64	2583.34	-3.59883	Iron/zinc_transporter_protein-like_protein/Leishmania infantum	N	Y	Y	432	45.4
A0A6L0WLQ8	LINF_090021700	285.36	2567.82	-2.9964	Bacterial_trigger_factor_protein_(TF)_C-terminus_-__putative OS=Leishmania infantum OX=5671 GN=LINF_090021700 PE=4 SV=1	N	Y	N	139	16.2
E9AHP7	LINJ_33_2410	1354.46	2526.96	-1.13409	Uncharacterized protein, Leishmania infantum	N	Y	N	1028	109.9
A4HVR3	LINJ_13_1250	1128.88	2481.74	-1.69186	Uncharacterized protein, Leishmania infantum	N	Y	N	1144	125.1
A4HY56	LINJ_19_0340	356.2	2419.74	-3.05641	Uncharacterized protein, Leishmania infantum	N	Y	N	458	49.9
A4HSL9	LINJ_05_0970	651.22	2413.68	-2.05581	3-mercaptopyruvate sulfurtransferase OS=Leishmania infantum	N	Y	N	370	40.2
A4IAD3	LINJ_34_3450	1122.74	2406.44	-1.34578	Transmembrane 9 superfamily member OS=Leishmania infantum	Y	Y	N	637	70.6
E9APS6	LMXM_14_0810	761.72	2290.98	-1.95258	Putative kinesin OS=Leishmania mexicana (strain MHOM/GT/2001/U1103) OX=929439 GN=LMXM_14_0810 PE=3 SV=1	N	Y	N	1252	70.7
A0A6L0XL95	LINF_320009700	304.08	2273.42	-3.06009	Prostaglandin_f_synthase_-_putative OS=Leishmania infantum OX=5671 GN=LINF_320009700 PE=4 SV=1	N	Y	N	280	31.9
A2CIJ8	LINJ_34_0080	482.78	2219.38	-2.35726	Glucose-6-phosphate 1-dehydrogenase OS=Leishmania infantum OX=5671 GN=g6pdh PE=3 SV=1	N	Y	N	562	63.3
E9B4R9	LMXM_33_0970	509.48	2204.44	-2.11331	Amastin-like protein OS=Leishmania mexicana (strain MHOM/GT/2001/U1103) OX=929439 GN=LMXM_33_0970 PE=4 SV=1	N	Y	Y	203	22.6
A0A6L0WJK6	LINF_040005200	424.94	2176.4	-2.52496	cAMP-specific_phosphodiesterase_-_putative OS=Leishmania infantum OX=5671 GN=LINF_040005200 PE=4 SV=1	N	Y	N	724	78.7
A4HYA0	LINJ_19_0800	254.98	2115.98	-3.05441	ATP-binding cassette protein subfamily F, member 2, Leishmania infantum	N	Y	N	612	68.3
A4I4W4	LINJ_29_2610	274.4	2104.52	-3.14597	MIT domain-containing protein 1, Leishmania infantum	N	Y	N	445	50
A0A6L0XVZ1	LINF_350053700	381.04	2095.86	-2.55085	BRCA1 C Terminus (BRCT) domain family protein OS=Leishmania infantum	N	Y	N	366	40.7
A0A6L0Y030	LINF_340023300	313.66	2086.82	-2.70423	Amastin-like_surface_protein_-_putative OS=Leishmania infantum OX=5671 GN=LINF_340023300 PE=4 SV=1	N	Y	N	193	21.6
A4I9T3	LINJ_34_1310	630.54	2074.52	-1.88973	Uncharacterized protein, Leishmania infantum	N	Y	N	475	51.4
A0A6L0XI35	LINF_280017700	428.14	2053.96	-2.40666	Copine_i-like_protein OS=Leishmania infantum OX=5671 GN=LINF_280017700 PE=3 SV=1	N	Y	N	508	55.9
A0A6L0XT54	LINF_330030400	463.46	2001.94	-2.2532	WD_domain_-_G-beta_repeat_-_putative OS=Leishmania infantum OX=5671 GN=LINF_330030400 PE=4 SV=1	N	Y	N	873	92
A4IDL0	TAT	462.14	1992.8	-2.20847	Tyrosine aminotransferase OS=Leishmania infantum OX=5671 GN=TAT PE=1 SV=1	N	Y	N	448	49.7
E9AH25	LINJ_24_0130	253.98	1982.24	-2.935	Ankyrin/TPR repeat protein OS=Leishmania infantum	N	Y	N	394	43
A4HWI7	LINJ_15_0950	775.86	1980.68	-1.48518	ATP-binding cassette protein subfamily G, member 4, Leishmania infantum	N	Y	N	741	83
A4IC12	LINJ_35_4810	415.68	1973.72	-2.40922	Glyceraldehyde-3-phosphate dehydrogenase-like protein, Leishmania infantum	N	Y	N	349	36.2
A0A6L0WIH4	LINF_070011900	180.78	1970.02	-3.62124	Calcium-transporting ATPase OS=Leishmania infantum	N	Y	N	1104	122.2
A0A6L0WUS3	LINF_120011500	415.9	1958.74	-2.37626	alanine transaminase OS=Leishmania infantum OX=5671 GN=LINF_120011500 PE=3 SV=1	N	Y	N	497	54.8
A4HV02	LINJ_11_0930	873.1	1762.02	-1.2296	Uncharacterized protein, Leishmania infantum	N	Y	N	377	42.5
A4I3N6	LINJ_28_1700	352.12	1738.16	-2.32086	Putative hydrolase, alpha/beta fold family, Leishmania infantum	N	Y	N	346	38.3
A4IAL7	LinJ_34_4370	144.72	1688.12	-3.7639	Amastin-like surface protein, putative OS=Leishmania infantum OX=5671 GN=LinJ_34_4370 PE=4 SV=1	N	Y	N	184	20.3
A4I9Y5	LINJ_34_1840	332.38	1661.8	-2.45608	mitogen-activated protein kinase kinase OS=Leishmania infantum OX=5671 GN=LINJ_34_1840 PE=3 SV=1	N	Y	N	385	42.9
A4HZ54	LINJ_21_0610	494.68	1654.98	-1.92225	, Leishmania infantumDihydrolipoamide acetyltransferaselike protein	N	Y	N	394	40.2
A0A6L0XPK1	LINF_340052000	559.18	1627.78	-1.70019	WD_domain_-_G-beta_repeat_-_putative OS=Leishmania infantum OX=5671 GN=LINF_340052000 PE=4 SV=1	N	Y	N	325	34.9
A4I3V2	LINJ_28_2380	448.98	1617.44	-2.05282	2,3-bisphosphoglycerate-independent phosphoglycerate mutase-like OS=Leishmania infantum OX=5671 GN=LINJ_28_2380 PE=3 SV=1	N	Y	N	833	89.2
A0A6L0WKY7	LINF_010010100	466.94	1597	-2.04567	Long-chain-fatty-acid-CoA_ligase_-_putative OS=Leishmania infantum OX=5671 GN=LINF_010010100 PE=4 SV=1	N	Y	N	707	78.4
A4I6S0	LINJ_31_1460	791.16	1571.6	-1.28567	Pentamidine resistance protein 1, Leishmania infantum	N	Y	N	1806	193.6
A4HVQ2	LINJ_13_1140	662.3	1554.02	-1.52988	Thiamin pyrophosphokinase thiamin-binding domain-containing protein OS=Leishmania infantum OX=5671 GN=LINJ_13_1140 PE=4 SV=1	N	Y	N	543	58.6
E9AZL8	LMXM_28_0570	727.26	1533.2	-1.076	Leishmanolysin OS=Leishmania infantum OX=5671 GN=LINF_280010700 PE=3 SV=1	Y	Y	Y	566	61.3
A4HTE5	LINJ_07_1050	845.1	1504.36	-1.07802	Uncharacterized protein, Leishmania infantum	N	Y	N	1356	141.3
A4ICW6	LINJ_36_0230	320.78	1474.74	-2.29621	Putative SET domain protein OS=Leishmania infantum OX=5671 GN=LINJ_36_0230 PE=4 SV=1	N	Y	N	473	51.4
A4HT44	LINJ_07_0420	433.58	1445.76	-1.86848	Homoserine dehydrogenase OS=Leishmania infantum OX=5671 GN=LINJ_07_0420 PE=3 SV=1	N	Y	N	366	39.9
A4HZM7	LINJ_21_0940	319.6	1415.78	-2.42094	DUF4833 domain-containing protein OS=Leishmania infantum OX=5671 GN=LINJ_21_0940 PE=4 SV=1	N	Y	N	384	41.8
A0A6L0WLZ4	LINF_050012600	699.68	1415.18	-1.41064	Vta1 like family protein OS=Leishmania infantum	N	Y	N	364	39.2
A4I4V9	LINJ_29_2560	491.02	1404.4	-1.52747	Putative heat shock protein 20 OS=Leishmania infantum OX=5671 GN=LINJ_29_2560 PE=3 SV=1	N	Y	N	155	17.5
A4I7S0	LINJ_32_1090	591.88	1397.5	-1.42026	Uncharacterized protein, Leishmania infantum	N	Y	N	221	24.6
A4HVE5	LINJ_13_0090	129.84	1392.72	-2.9042	Putative carboxypeptidase OS=Leishmania infantum OX=5671 GN=LINJ_13_0090 PE=4 SV=1	N	Y	N	503	57.1
A0A6L0WSI0	LINF_120013100	355.62	1391.9	-2.01898	Promastigote_surface_antigen_38S OS=Leishmania infantum OX=5671 GN=LINF_120013100 PE=4 SV=1	Y	Y	Y	497	52.7
A4IBF4	LINJ_35_2490	442.52	1386.44	-1.89831	Fumarylacetoacetase-like C-terminal domain-containing protein, Leishmania infantum	N	Y	N	274	30
A0A6L0X6E2	LINF_160022700	699.36	1366.32	-1.22243	Flagellar_Member_3 OS=Leishmania infantum OX=5671 GN=LINF_160022700 PE=4 SV=1	N	Y	N	3074	345.6
A4I7Z6	LINJ_32_1900	648.32	1362.26	-1.37081	non-specific serine/threonine protein kinase OS=Leishmania infantum OX=5671 GN=LINJ_32_1900 PE=3 SV=1	N	Y	N	656	70.8
E9AI05	LINJ_36_7040	634.62	1360.72	-1.37481	Uncharacterized protein, Leishmania infantum	N	Y	N	1361	150.6
A4IBG2	LINJ_35_2570	313.08	1348.8	-2.21498	Uncharacterized protein, Leishmania infantum	N	Y	N	338	37.8
A4IDY4	LINJ_36_5950	317.1	1346.5	-2.22932	Uncharacterized protein, Leishmania infantum	N	Y	N	790	86.2
A4IE44	LINJ_36_4510	466.54	1328.06	-1.8017	Trypanothione synthetase-like protein, Leishmania infantum	N	Y	N	749	82.6
A4HRT2	LINJ_03_0200	715.78	1316.38	-1.14764	Uncharacterized protein, Leishmania infantum	N	Y	N	379	42.6
A0A6L0XHB3	LINF_280005800	162.78	1308.9	-3.04554	ATP pyrophosphate-lyase OS=Leishmania infantum OX=5671 GN=LINF_280005800 PE=4 SV=1	N	Y	N	616	70.5
A4I8U6	LINJ_33_0870	384.94	1299.92	-1.79078	Putative 2,4-dienoyl-coa reductase fadh1, Leishmania infantum	N	Y	N	730	78.5
A4I2J3	LINJ_26_2700	502.04	1298.24	-1.57286	ATP-binding cassette protein subfamily B, member 2, Leishmania infantum	N	Y	N	1267	139.3
A4HYV9	LINJ_20_1190	161.22	1278.8	-3.1528	Endo-1,4-beta-xylanase z-like protein OS=Leishmania infantum OX=5671 GN=LINJ_20_1190 PE=4 SV=1	N	Y	N	420	46.4
A0A6L0WIU0	LINF_080012950	116.34	1241.96	-3.44452	Amastin-like_protein OS=Leishmania infantum OX=5671 GN=LINF_080012950 PE=4 SV=1	Y	Y	N	193	21.8
A0A6L0XKS8	LINF_300009000	345.34	1230	-2.03506	Alpha/beta_hydrolase_family/X-Pro_dipeptidyl-peptidase_(S15_family)_-_putative OS=Leishmania infantum OX=5671 GN=LINF_300009000 PE=4 SV=1	N	Y	N	496	53.1
A4I5R3	SPL	226.78	1212.56	-2.54316	sphinganine-1-phosphate aldolase OS=Leishmania infantum OX=5671 GN=SPL PE=3 SV=1	N	Y	N	537	59.2
E9APP2	LMXM_14_0480	174.12	1188.46	-2.71831	Amastin-like surface protein-like protein, Leishmania mexicana (strain MHOM/GT/2001/U1103)	N	Y	N	276	30.1
A4HXJ3	LINJ_17_1260	412.94	1173.22	-1.71488	UTP-monosaccharide-1-phosphate uridylyltransferase OS=Leishmania infantum	N	Y	N	630	68.6
A4HTX7	LINJ_09_0610	348.18	1153.68	-1.87155	Uncharacterized protein, Leishmania infantum	N	Y	N	262	28.9
A4I6H2	LINJ_31_0810	256.08	1149.64	-2.35043	Putative c2 domain protein OS=Leishmania infantum OX=5671 GN=LINJ_31_0810 PE=4 SV=1	N	Y	N	245	26.6
A4I0M2	LINJ_23_1910	217.26	1119.1	-2.42964	V-type proton ATPase subunit a OS=Leishmania infantum	N	Y	N	775	87.7
E9ATJ7	LMXM_36_4140	304.76	1103.62	-1.8565	Amastin surface glycofamily protein OS=Leishmania mexicana (strain MHOM/GT/2001/U1103)	Y	Y	N	199	22.1
A0A6L0XWU5	LINF_360031700	224.22	1101	-2.42726	Caltractin_-_putative, Leishmania infantum	N	Y	N	239	25.8
A4I5G4	LINJ_30_1390	642.96	1071.16	-1.21861	ATP-binding cassette protein subfamily H, member 3, Leishmania infantum	N	Y	N	441	49
A4IBX0	LINJ_35_4370	163.98	1069.66	-2.5808	Uncharacterized protein, Leishmania infantum	N	Y	N	249	28.7
A4HY96	LINJ_19_0760	130.84	1030.4	-3.10062	Putative transporter OS=Leishmania infantum OX=5671 GN=LINJ_19_0760 PE=4 SV=1	N	Y	Y	491	53.6
A4HV16	LINJ_11_1080	258.94	1026.22	-2.11902	Palmitoyltransferase OS=Leishmania infantum	N	Y	N	520	57.5
A0A6L0XJT0	LINF_280010900	460.68	994.22	-1.36244	Mitogen-activated_protein_kinase_8_-_putative OS=Leishmania infantum OX=5671 GN=LINF_280010900 PE=4 SV=1	N	Y	N	1574	165.3
A4I5X8	LINJ_30_3010	360.1	986.66	-1.52654	DUF2817 domain-containing protein OS=Leishmania infantum OX=5671 GN=LINJ_30_3010 PE=4 SV=1	N	Y	N	408	45.3
A4HXD4	LINJ_17_0660	388.56	985.42	-1.42838	P-type Cu(+) transporter, Leishmania infantum	N	Y	N	1134	122.2
E9AH65	LINJ_24_1650	118.7	964.24	-3.129	Uncharacterized protein, Leishmania infantum	N	Y	N	396	42.9
A4HY44	LINJ_19_0210	320.34	963.32	-1.82406	Putative polyprenyl synthase OS=Leishmania infantum OX=5671 GN=LINJ_19_0210 PE=4 SV=2	N	Y	N	742	82.4
A4HSA2	LINJ_04_1050	451.48	952.5	-1.33838	Acyltransferase-like protein, copy 2 OS=Leishmania infantum	N	Y	N	356	39.9
A4HRZ6	LINJ_04_0010	335.04	932.76	-1.57552	Calcium-transporting ATPase OS=Leishmania infantum	N	Y	N	1023	111.5
A4I1H2	LINJ_25_1310	456.78	932	-1.19981	Cullin family profile domain-containing protein, Leishmania infantum	N	Y	N	1066	115.5
A0A6L0XT55	LINF_360067400	509.64	927.94	-1.16111	Rab3 GTPase-activating protein regulatory subunit N-terminus_putative OS=Leishmania infantum	N	Y	N	1770	188.9
A4HUJ6	LINJ_10_0890	556.42	906.98	-1.15738	Uncharacterized protein, Leishmania infantum	N	Y	N	732	80.1
A4IDJ1	LINJ_36_2300	419.54	906.98	-1.4543	SAM-dependent MTase RsmB/NOP-type domain-containing protein OS=Leishmania infantum OX=5671 GN=LINJ_36_2300 PE=3 SV=1	N	Y	N	767	84.8
A4I831	LINJ_32_2220	153.94	902.98	-2.50869	Uncharacterized protein, Leishmania infantum	N	Y	N	337	37.1
E9AGB1	LINF_120007300	103.6	898.34	-3.17997	Glyoxalase II, OS=Leishmania infantum	N	Y	N	295	32.6
A4I5I8	LINJ_30_1610	98.8	895.02	-3.18653	Uncharacterized protein, Leishmania infantum	Y	Y	N	382	41.2
A0A6L0XUJ3	LINF_360045700	348.46	893.16	-1.63599	Mitogen_activated_kinase-like_protein OS=Leishmania infantum OX=5671 GN=LINF_360045700 PE=4 SV=1	N	Y	N	977	108.2
E9AH43	LINJ_24_0310	100.28	887.7	-3.24984	fumarate hydratase OS=Leishmania infantum OX=5671 GN=LINJ_24_0310 PE=3 SV=1	N	Y	N	549	60.8
A0A6L0WJ71	LINF_090013700	265.26	876.86	-1.95148	Acyl-CoA_binding_protein_-__putative OS=Leishmania infantum OX=5671 GN=LINF_090013700 PE=4 SV=1	N	Y	N	998	106.6
A0A6L0XNS4	LINF_340015800	277.46	863.12	-1.75885	Amastin-like_protein, Leishmania infantum	N	Y	N	211	23.9
A4HYY1	LINJ_20_1430	316.2	860.42	-1.50587	Uncharacterized protein, Leishmania infantum	N	Y	N	1254	129.5
E9AQU8	LMXM_16_1370	592.08	854.94	-1.17025	LSM domain-containing protein OS=Leishmania mexicana (strain MHOM/GT/2001/U1103) OX=929439 GN=LMXM_16_1370 PE=4 SV=1	N	Y	N	108	11.4
A4I5C4	LINJ_30_0990	255.3	854.1	-1.936	Uncharacterized protein, Leishmania infantum	N	Y	N	579	63
E9AHH4	LINJ_28_0360	377.94	836.6	-1.21436	Uncharacterized protein, Leishmania infantum	N	Y	N	258	28.6
A4HX32	LINJ_16_1430	229.98	835.5	-1.93791	Amidase domain-containing protein, Leishmania infantum	N	Y	N	599	66.1
A0A6L0WSF7	LINF_060012100	172.94	833.64	-2.43881	Lanosterol_synthase_-_putative OS=Leishmania infantum OX=5671 GN=LINF_060012100 PE=4 SV=1	N	Y	N	1007	113.5
A4I9L8	LINJ_34_0500	378.8	830.5	-1.32131	Putative calcium channel protein, Leishmania infantum	N	Y	N	2556	291.4
A4I1T3	LINJ_25_2440	344.52	828.28	-1.45518	Uncharacterized protein, Leishmania infantum	N	Y	N	837	92.3
A4HW18	LINJ_14_0800	321.48	827.42	-1.52673	Elongation of fatty acids protein OS=Leishmania infantum	N	Y	N	303	34.4
A4IC93	LINJ_36_6650	151.38	824.48	-2.5628	Rab-GTPase-TBC domain family protein OS=Leishmania infantum	N	Y	N	557	62
A4I3L2	LINJ_28_1440	220.14	823.1	-2.14265	Uncharacterized protein, Leishmania infantum	N	Y	N	350	37.9
A4I1B2	LINJ_25_0720	446.34	818.48	-1.00397	Uncharacterized protein, Leishmania infantum	N	Y	N	361	39.5
A0A6L0XQJ8	LINF_350029800	442.5	800.64	-1.11826	Ubiquitin-protein_ligase_-_putative, Leishmania infantum	N	Y	N	2310	250.9
A4HW07	LINJ_14_0660	173.14	787.14	-2.41201	Elongation of fatty acids protein OS=Leishmania infantum	N	Y	N	280	31.7
A4I4J3	LinJ_29_3030	352.36	783.98	-1.37242	Amastin, putative, Leishmania infantum	N	Y	N	199	22
A4I078	LINJ_23_0430	162.98	738.6	-2.25686	ATP-binding_cassette_protein_subfamily_G_member_5 /Leishmania infantum	N	Y	Y	1246	135.2
E9AJS1	LMXM_03_0370	281.82	738.24	-1.71907	GPR1/FUN34/yaaH family OS=Leishmania mexicana (strain MHOM/GT/2001/U1103) OX=929439 GN=LMXM_03_0370 PE=3 SV=1	N	Y	N	291	32.2
A4I0Z4	LINJ_24_1940	349.14	736.96	-1.35796	Uncharacterized protein, Leishmania infantum	N	Y	N	1286	137.6
A0A6L0XTB2	LINF_360021400	66.1	733.86	-3.51002	non-specific serine/threonine protein kinase OS=Leishmania infantum OX=5671 GN=LINF_360021400 PE=3 SV=1	N	Y	N	510	56.5
A0A6L0XN17	LINF_330033200	162.84	719.36	-2.13363	Putative_diphthamide_synthesis_protein_-_putative OS=Leishmania infantum OX=5671 GN=LINF_330033200 PE=4 SV=1	N	Y	N	671	71.4
A4I2H5	LINJ_26_2590	334.74	717	-1.35512	Uncharacterized protein, Leishmania infantum	N	Y	N	516	58.9
A0A6L0XNN7	LINF_330040800	127.28	705.96	-2.64177	Flagellar_Member_8/Leishmania infantum	N	Y	N	4511	458.4
A4IDD9	LINJ_36_1760	281.04	701.98	-1.42563	Uncharacterized protein, Leishmania infantum	N	Y	N	782	84.2
A4HTE9	LINJ_07_0710	264.88	698.1	-1.53669	Uncharacterized protein, Leishmania infantum	N	Y	N	335	38
A4I027	LINJ_22_1530	312.84	696.7	-1.37228	Phosphoinositide phospholipase C OS=Leishmania infantum	N	Y	N	784	87.8
A4I764	LINJ_31_2660	65.16	696.02	-3.24292	Uncharacterized protein, Leishmania infantum	N	Y	N	924	102.6
A4I2P6	LINJ_27_0740	365.62	678.5	-1.18737	Putative 2-oxoglutarate dehydrogenase subunit, Leishmania infantum	N	Y	N	1006	112.9
A4IDU0	LINJ_36_5410	166.26	675.1	-2.28678	Aldehyde dehydrogenase OS=Leishmania infantum OX=5671 GN=LINJ_36_5410 PE=3 SV=1	N	Y	N	532	57.9
A4I4L4	LINJ_29_1640	157.04	671.94	-1.73366	Uncharacterized protein, Leishmania infantum	N	Y	N	711	75
A4I759	LINJ_31_2610	349.54	657.88	-1.31962	EGF-like domain-containing protein OS=Leishmania infantum	Y	Y	N	805	86.5
A0A6L0XQE3	LINF_340022900	232.16	657.82	-1.45381	Putative amastin-like surface protein, Leishmania infantum	N	Y	N	259	29
A4HVU0	LINJ_13_1360	193.92	656.48	-2.05692	Squalene monooxygenase OS=Leishmania infantum	Y	Y	N	569	63.5
A4I7J1	LINJ_32_0280	255.34	653.36	-1.46464	Uncharacterized protein, Leishmania infantum	Y	Y	N	1302	140.6
A0A6L0WQF7	LINF_060019200	282.56	636.84	-1.51351	CLN3_protein_-_putative OS=Leishmania infantum OX=5671 GN=LINF_060019200 PE=3 SV=1	N	Y	N	642	71.7
E9AUX1	LMXM_21_0055	393.28	634.82	-1.10176	F-box domain-containing protein OS=Leishmania mexicana (strain MHOM/GT/2001/U1103) OX=929439 GN=LMXM_21_0055 PE=4 SV=1	N	Y	N	493	51.7
E9AGF3	LINJ.12.0610	197.7	632.48	-1.93767	Serine/threonine-protein phosphatase OS=Leishmania infantum OX=5671 GN=LINJ.12.0610 PE=3 SV=1	N	Y	N	961	109.7
A4HRN6	LINJ_02_0360	327.86	632.22	-1.1465	SUMO-conjugating enzyme UBC9, Leishmania infantum	N	Y	N	152	17
A4HZT6	LINJ_22_0460	141.84	631.16	-2.42508	TsaA-like domain-containing protein OS=Leishmania infantum	N	Y	N	492	53.4
E9AHJ8	LINJ_30_1470	290.34	629	-1.33193	Ama1 protein, putative OS=Leishmania infantum	N	Y	N	175	19.6
A4IBJ0	LINJ_35_3070	302.04	625.74	-1.29126	1-alkyl-2-acetylglycerophosphocholine esterase OS=Leishmania infantum OX=5671 GN=LINJ_35_3070 PE=4 SV=1	N	Y	N	453	49.8
A4HXB0	LINJ_17_0250	160.7	621.22	-2.05567	Peptidase T, putative, Leishmania infantum	N	Y	N	423	47
A0A6L0XQV1	LINF_260008800	278.38	612.7	-1.67916	Regulator_of_Vps4_activity_in_the_MVB_pathway_-_putative OS=Leishmania infantum OX=5671 GN=LINF_260008800 PE=3 SV=1	N	Y	N	267	29.3
A4I6J9	LINJ_31_0350	23.66	598.68	-4.55168	Putative amino acid transporter aATP11	N	Y	N	467	51.6
A0A6L0WMA1	LINF_110012000	250.16	598.08	-1.44611	Aminopeptidase_-_putative OS=Leishmania infantum OX=5671 GN=LINF_110012000 PE=3 SV=1	N	Y	N	535	57
E9AJR2	LMXM_03_0270	201.06	588.8	-1.62125	FYVE-type domain-containing protein, Leishmania infantum	N	Y	N	1372	151.1
A4I8U3	LINJ_33_0840	298.6	585.36	-1.12003	FCP1 homology domain-containing protein, Leishmania infantum	N	Y	N	2535	265.6
A4HTW4	LINJ_09_0550	136.06	583.22	-2.39688	Uncharacterized protein, Leishmania infantum	N	Y	N	1505	165.2
A4HWT4	LINJ_16_0360	315.3	574.64	-1.21427	Uncharacterized protein, Leishmania infantum	N	Y	N	368	41.7
A4HZM9	LINJ_21_0920	84.82	567.72	-2.59272	Uncharacterized protein, Leishmania infantum	N	Y	N	3205	347.8
A4I588	LINJ_30_0620	229.84	564.1	-1.5226	Uncharacterized protein, Leishmania infantum	N	Y	N	928	99
A0A6L0WMY7	LINF_130009900	169.5	557.74	-1.80613	U5 small nuclear ribonucleoprotein 200 kDa helicase, Leishmania infantum	N	Y	N	2167	244
A0A6L0WT74	LINF_070018400	96.78	554.52	-2.5973	Amino_acid_transporter_19_-_putative OS=Leishmania infantum OX=5671 GN=LINF_070018400 PE=4 SV=1	N	Y	N	491	53.5
A0A6L0XA86	LINF_190005900	77.48	543.34	-3.03108	Clathrin_light_chain_-_putative OS=Leishmania infantum OX=5671 GN=LINF_190005900 PE=4 SV=1	N	Y	N	395	41.8
E9B1A3	LMXM_29_3280	56.5	517.46	-4.0381	Putative serine/threonine phosphatase OS=Leishmania mexicana (strain MHOM/GT/2001/U1103) OX=929439 GN=LMXM_29_3280 PE=4 SV=1	Y	Y	N	371	40.3
A4HWZ0	LINJ_16_0960	207.94	507.72	-1.65234	Sucrose-phosphate synthase-like protein, Leishmania infantum	N	Y	N	464	52.5
A4I940	LINJ_33_1780	152.78	507.12	-1.84719	Thiamine biosynthesis-like protein, Leishmania infantum	N	Y	N	795	88.3
E9AHM5	LINJ_32_4140	133.96	502.66	-2.02094	Putative GIPL galf transferase, Leishmania infantum	N	Y	N	596	67.8
A4HTA8	LINJ_07_0930	111.72	495.64	-2.34544	Phosphoacetylglucosamine mutase OS=Leishmania infantum OX=5671 GN=LINJ_07_0930 PE=3 SV=1	N	Y	N	597	65.4
A4HSX5	LINJ_06_0860	172.58	488.76	-1.78468	Putative lipin, Leishmania infantum	N	Y	N	1389	143.1
A4I646	LINJ_30_3610	200.64	483.72	-1.46403	sterol 22-desaturase OS=Leishmania infantum	N	Y	N	508	58.2
A4IAN1	LINJ_34_2970	145.46	479.84	-2.02865	NAD dependent epimerase/dehydratase family protein OS=Leishmania infantum	N	Y	N	510	55.5
A0A381M9M8	LMJF_04_0130	110.38	470.26	-2.21297	Uncharacterized protein, Leishmania infantum	Y	Y	Y	528	53.7
A4I097	LINJ_23_0620	208.62	467.86	-1.54821	Oxidoreductase-like protein, Leishmania infantum	N	Y	N	465	49.8
A4I7R5	LINJ_32_1040	136.78	467.6	-2.11077	Uncharacterized protein, Leishmania infantum	N	Y	N	409	45.1
A4I420	LINJ_28_3080	57.5	467.34	-2.86199	Uncharacterized protein, Leishmania infantum	N	Y	N	439	47.1
A0A6L0XTP8	LINF_290020900	203.14	464.96	-1.4262	1-phosphatidylinositol 4-kinase OS=Leishmania infantum OX=5671 GN=LINF_290020900 PE=3 SV=1	N	Y	N	2658	290.1
A4HYG7	LINJ_19_1380	96.24	459.2	-2.37379	Phosphatidic acid phosphatase protein-like protein, Leishmania infantum	N	Y	N	400	44.5
A4HZY3	LINJ_22_0940	96.98	458.98	-2.29263	Metallo-beta-lactamase domain-containing protein OS=Leishmania infantum OX=5671 GN=LINJ_22_0940 PE=4 SV=1	N	Y	N	466	49.9
A4HXI2	LINJ_17_1150	154.04	453.4	-1.75211	Hydrolase-like_protein, Leishmania infantum	N	Y	N	390	42.7
A4I3Z8	LINJ_28_2850	193	452.66	-1.55014	Putative membrane-bound acid phosphatase, Leishmania infantum	Y	Y	N	548	59.6
A4IAA8	LINJ_34_3200	126.76	451.68	-1.91235	hydroxyacylglutathione hydrolase OS=Leishmania infantum OX=5671 GN=LINJ_34_3200 PE=3 SV=1	N	Y	N	515	55.9
A4HSA1	LINJ_04_1040	239.08	440.22	-1.08989	Acyltransferase-like protein, copy 1 OS=Leishmania infantum	N	Y	N	308	35.3
A0A6L0XSY3	LINF_360073700	158.86	435.06	-1.71662	Homocysteine S-methyltransferase, putative OS=Leishmania infantum	N	Y	N	339	36.6
A4I3J8	LINJ_28_1300	181.58	426.2	-1.37452	Copine i-like protein OS=Leishmania infantum	N	Y	N	508	55.9
A0A6L0XWL1	LINF_300042700	113.82	420.14	-1.93571	Protein_of_uncharacterized_function_(DUF3808 )/Tetratricopeptide_repeat_-_putative OS=Leishmania infantum OX=5671 GN=LINF_300042700 PE=4 SV=1	N	Y	N	581	66.5
A0A6L0XE10	LINF_230020800	129.22	412.36	-1.74209	Membrane-bound_acid_phosphatase_2 OS=Leishmania infantum OX=5671 GN=LINF_230020800 PE=3 SV=1	Y	Y	N	532	58.5
A4I5E8	LINJ_30_1230	227.88	411.56	-1.07311	Palmitoyltransferase OS=Leishmania infantum	N	Y	N	682	75.1
A4ICV0	LINJ_36_0400	100.68	406.88	-2.41566	Phosphatidylinositol-4-phosphate 5-Kinase family protein OS=Leishmania infantum	N	Y	N	455	50.7
A4HWM2	LINJ_15_1390	85.7	406.68	-2.47619	Uncharacterized protein, Leishmania infantum	N	Y	N	704	77.4
A4I4U1	LINJ_29_2380	189.32	403.06	-1.28677	Phospholipid/glycerol acyltransferase domain-containing protein OS=Leishmania infantum	N	Y	N	324	36.8
E9AGJ6	LINJ.12.0920	82.22	394.96	-2.39683	Putative serine peptidase, Leishmania infantum	N	Y	N	620	69.3
A4IDC2	LINJ_36_1590	188.26	390.96	-1.21951	non-specific serine/threonine protein kinase OS=Leishmania infantum	N	Y	N	501	56.2
A4I3S1	LINJ_28_2070	70.9	390.56	-2.47007	Uncharacterized protein, Leishmania infantum	N	Y	N	678	72.3
A4HUG9	LINJ_10_0620	129.08	387.12	-1.76317	Zinc-binding dehydrogenase family protein OS=Leishmania infantum	N	Y	N	478	51.1
A4I9S9	LINJ_34_1270	179.78	381.28	-1.22173	Uncharacterized protein, Leishmania infantum	Y	Y	N	276	29.8
E9AHK1	LINJ_30_2220	86.4	379.8	-2.19267	Putative endosomal trafficking protein RME-8, Leishmania infantum	N	Y	N	2452	272.9
A0A6L0XSW0	LINF_360071700	115.32	377.2	-1.91171	Galactose oxidase, central domain family protein OS=Leishmania infantum	N	Y	N	485	52.2
A4I5Q4	LINJ_30_2270	120.16	374.86	-1.84679	Phospholipid-transporting ATPase, Leishmania infantum	N	Y	N	1279	139.8
A4IB85	LINJ_35_1840	132.8	367.28	-1.88812	COP-coated vesicle membrane protein gp25L, putative OS=Leishmania infantum	Y	Y	N	214	24.3
E9AKW0	LMXM_06_0820	45.44	362.12	-3.4029	Uncharacterized protein, Leishmania mexicana (strain MHOM/GT/2001/U1103)	N	Y	Y	399	43
A4I4C9	LINJ_29_0790	16.82	361.38	-4.37385	Endoplasmin homolog, Leishmania infantum	N	Y	N	771	87
A0A6L0XE39	LINF_230017000	115.54	357.76	-1.89433	beta-fructofuranosidase OS=Leishmania infantum OX=5671 GN=LINF_230017000 PE=3 SV=1	N	Y	N	546	61.6
A4I220	LINJ_26_0880	50.38	343.42	-2.78799	Uncharacterized protein, Leishmania infantum	N	Y	N	401	42.3
A4HXH9	LINJ_17_1120	86.86	338.66	-2.15362	Uncharacterized protein, Leishmania infantum	N	Y	N	638	71.9
A4ICV2	LINJ_36_0380	79.9	336.16	-2.20169	Uncharacterized protein, Leishmania infantum	N	Y	N	503	56.6
A4IAY0	LINJ_35_0850	144.12	326.62	-1.39992	fumarate reductase (NADH), Leishmania infantum	N	Y	N	1194	129.7
A4IE07	LINJ_36_6200	102.16	323.66	-1.98392	A distinct subfamily of CDD/CDA-like deaminases protein OS=Leishmania infantum	N	Y	N	339	37.6
A4IA78	LINJ_34_2850	123.16	320.88	-1.50487	non-specific serine/threonine protein kinase OS=Leishmania infantum	N	Y	N	941	100
E9AHX8	LINJ_36_4450	195.62	318.84	-1.04106	Uncharacterized protein, Leishmania infantum	N	Y	N	703	76.2
A0A381MSW6	LINF_340010400	81.8	317.96	-2.04454	Amastin_surface_glycoprotein_-_putative OS=Leishmania infantum OX=5671 GN=LINF_340010400 PE=4 SV=1	N	Y	N	216	24
A0A6L0XQP2	LINF_240011800	77.18	317.86	-2.08129	Myo-inositol/proton_symporter_(MIT) OS=Leishmania infantum OX=5671 GN=LINF_240011800 PE=3 SV=1	N	Y	N	547	58.7
A4HXB3	LINJ_17_0450	100.28	316.62	-1.92338	Uncharacterized protein, Leishmania infantum	N	Y	N	1057	114.4
A4HW65	LINJ_14_1270	179.84	316.6	-1.22441	Bifunctional NAD(P)H-hydrate repair enzyme OS=Leishmania infantum	N	Y	N	560	58.3
A0A6L0WHH1	LINF_040010200	60.4	314	-2.56807	Palmitoyl_acyltransferase_1_-_putative OS=Leishmania infantum OX=5671 GN=LINF_040010200 PE=4 SV=1	N	Y	N	1067	115.7
A0A6L0XFX2	LINF_260020700	134.6	312.88	-1.26341	Putative thimet oligopeptidase OS=Leishmania infantum	N	Y	N	685	77.2
A4IDJ2	LINJ_36_2310	145.44	310.22	-1.3679	Protein-tyrosine phosphatase 1-like protein OS=Leishmania infantum	N	Y	N	523	57.1
A4IDK9	LINJ_36_2480	181.6	302.52	-1.20388	Glyceraldehyde-3-phosphate dehydrogenase OS=Leishmania infantum	N	Y	N	331	35.5
A0A6L0XD19	LINF_210024800	82.52	293.02	-2.07749	non-specific serine/threonine protein kinase OS=Leishmania infantum OX=5671 GN=LINF_210024800 PE=3 SV=1	N	Y	N	800	89.9
A4I8Z8	LINJ_33_1390	123.06	291.94	-1.44122	Putative expression-site associated gene (ESAG3), Leishmania infantum	N	Y	N	670	76
A4HVJ6	LINJ_13_0570	138.84	289.28	-1.25784	Peptidase M24 domain-containing protein, Leishmania infantum	N	Y	N	574	61.6
A0A6L0XB85	LINF_200007400	88.08	289.12	-1.71545	Transmembrane_protein_-_putative OS=Leishmania infantum OX=5671 GN=LINF_200007400 PE=4 SV=1	Y	Y	N	261	29
A4HTF9	LINJ_08_0090	100.14	288.56	-1.76914	AP-3 complex subunit delta OS=Leishmania infantum	N	Y	N	1133	124.4
A0A6L0XSD3	LINF_360052600	239.8	279.76	-1.14854	Predicted_C2_domain_protein OS=Leishmania infantum OX=5671 GN=LINF_360052600 PE=4 SV=1	N	Y	N	1625	177.3
A4HRU4	LINJ_03_0320	123.84	279	-1.38936	DDRGK domain family protein OS=Leishmania donovani OX=5661 GN=CGC20_5925 PE=4 SV=1	N	Y	N	342	38.1
A4HVW8	LINJ_14_0260	16.02	275.64	-4.35236	Uncharacterized protein, Leishmania infantum	N	Y	N	722	74.9
A4HWC0	LINJ_15_0230	145.48	273.94	-1.38439	Uncharacterized protein, Leishmania infantum	N	Y	N	519	55.7
A4IDN3	LINJ_36_4760	153.54	272.8	-1.10515	Elongation factor-2 kinase-like protein OS=Leishmania infantum OX=5671 GN=LINJ_36_4760 PE=4 SV=1	N	Y	N	369	41.8
A0A6L0XT72	LINF_360070800	35.74	272.64	-2.94938	ABC1_family/Phosphotransferase_enzyme_family_-_putative, Leishmania infantum	N	Y	N	532	60.9
A4HXY0	LINJ_18_1070	54.28	271.36	-2.21594	Putative calpain-like cysteine peptidase OS=Leishmania infantum OX=5671 GN=LINF_180016000 PE=3 SV=1	N	Y	N	763	84.2
A4I3J4	LINJ_28_1260	30.7	265.02	-3.24377	V-type proton ATPase proteolipid subunit OS=Leishmania infantum OX=5671 GN=LINJ_28_1260 PE=3 SV=1	Y	Y	N	201	20.2
A0A6L0XCP5	LINF_170017600	130.42	264.14	-1.08766	Hydrolase-like_protein OS=Leishmania infantum OX=5671 GN=LINF_170017600 PE=4 SV=1	N	Y	N	431	46.4
A4I059	LINJ_23_0230	109.68	257.1	-1.51885	ATP-binding cassette protein subfamily C, member 1, Leishmania infantum	N	Y	N	1570	173.2
A0A6L0Y0L1	LINF_350016200	50.14	257.04	-2.54187	dolichyl-diphosphooligosaccharide--protein glycotransferase OS=Leishmania infantum OX=5671 GN=LINF_350016200 PE=3 SV=1	N	Y	N	838	92.3
A4HX26	LINJ_16_1340	118.86	255.96	-1.47555	diacylglycerol kinase (ATP) OS=Leishmania infantum	N	Y	N	732	78.2
A4IBT4	LINJ_35_4010	57.88	253.64	-2.36762	Protein kinase A catalytic subunit isoform 2 OS=Leishmania infantum OX=5671 GN=LINJ_35_4010 PE=3 SV=1	N	Y	N	382	43.1
A4HU46	LINJ_09_1300	146.7	248.84	-1.06009	Uncharacterized protein, Leishmania infantum	N	Y	N	2512	268.7
A4HVX4	LINJ_14_0320	100.48	247.02	-1.67966	Putative amino acid permease, Leishmania infantum	N	Y	N	803	84.8
E9B4D0	LMXM_32_2890	140.72	245.24	-1.18429	GPI-anchored surface protein OS=Leishmania mexicana (strain MHOM/GT/2001/U1103) OX=929439 GN=LMXM_32_2890 PE=4 SV=1	N	Y	Y	2744	289.6
A0A6L0XEJ3	LINF_180007000	116.58	243.98	-1.28526	UDP-galactopyranose mutase OS=Leishmania infantum OX=5671 GN=GLF PE=4 SV=1	N	Y	N	492	54.9
A0A6L0XER7	LINF_230018700	23.12	241.86	-3.27308	Hydrophilic_acylated_surface_protein_b OS=Leishmania infantum OX=5671 GN=LINF_230018700 PE=4 SV=1	N	Y	N	247	26.1
A4IE19	LINJ_36_6330	68.56	241.76	-1.94998	Putative rab-like GTPase activating protein, Leishmania infantum	N	Y	N	498	56.4
A4HW14	LINJ_14_0760	57.22	240.78	-2.42364	Elongation of fatty acids protein OS=Leishmania infantum	N	Y	N	323	37.2
A0A6L0WSW1	LINF_070005000	124.08	240.3	-1.25915	Ubiquitin-like modifier-activating enzyme ATG7, Leishmania infantum	N	Y	N	725	78.8
A4I3A0	LINJ_28_0280	52.6	239.06	-2.31353	Carbonic_anhydrase, Leishmania infantum	Y	Y	N	628	67.6
A4ID10	LINJ_36_4050	95.18	233.82	-1.24698	Similar to leishmania major. l411.4-like protein, Leishmania infantum	N	Y	N	577	61.3
A4I8R3	LINJ_33_0510	24.62	225.88	-2.80831	Uncharacterized protein, Leishmania infantum	N	Y	N	306	33.4
A4HXG9	LINJ_17_1010	55.98	222.92	-2.24313	Phospholipid/glycerol acyltransferase domain-containing protein, Leishmania infantum	N	Y	N	477	54.6
A0A6L0XJ95	LINF_280022600	100.46	222.24	-1.51839	Domain_of_uncharacterized_function_(DUF3342)_-_pu tative, Leishmania infantum	N	Y	N	622	66.7
A4HSF5	LINJ_05_0230	59.26	217.72	-1.95549	Putative hydrogenase, Leishmania infantum	N	Y	N	633	65.8
A0A6L0XLZ0	LINF_320035800	92.8	216.62	-1.56411	Phosphatidate cytidylyltransferase OS=Leishmania infantum OX=5671 GN=LINF_320035800 PE=3 SV=1	N	Y	N	493	53.2
A0A6L0XI61	LINF_270022200	55.1	216.34	-2.12442	GNAT acetyltransferase family protein OS=Leishmania infantum	N	Y	N	254	27.5
A4HY50	LINJ_19_0270	78.6	209.4	-1.69421	Sarcalumenin, Leishmania infantum	N	Y	N	631	69
A4HSV6	LINJ_06_0670	106.44	206.5	-1.19556	Putative lanosterol synthase, Leishmania infantum	N	Y	N	1007	113.6
A4I2C1	LINJ_26_1930	110.4	205.54	-1.19709	KATNIP domain-containing protein OS=Leishmania infantum	N	Y	N	1813	188.9
A4I511	LINJ_30_0160	103.44	201.72	-1.07831	Rubisco LSMT substrate-binding family protein OS=Leishmania infantum	N	Y	N	614	67.9
A4HTH4	LINJ_08_0240	119.18	200.38	-1.09732	ABC1 atypical kinase-like domain-containing protein, Leishmania infantum	N	Y	N	522	58.7
A4HUH5	LINJ_10_0680	51.52	199.16	-2.04886	Flagellar glycoprotein-like protein OS=Leishmania infantum	Y	Y	Y	593	62.4
A4IDN4	LINJ_36_4770	56.14	195.46	-2.10338	Related to elongation factor-2 kinase efk-1b isoform-like protein OS=Leishmania infantum OX=5671 GN=LINJ_36_4770 PE=4 SV=1	N	Y	N	1141	127.8
A4I9V2	LINJ_34_1500	71.02	192.36	-1.59659	N-terminal region of Chorein, a TM vesicle-mediated sorter family protein OS=Leishmania infantum	N	Y	N	4795	520.9
A4HUM9	LINJ_10_1260	69.32	190.38	-1.69127	Putative small GTP-binding protein Rab7, Leishmania infantum	N	Y	N	222	24.9
A4HUR6	putative	93.58	188.12	-1.28181	ATP-binding cassette protein subfamily H, member 1 OS=Leishmania infantum OX=5671 GN=putative ABCH1 PE=3 SV=1	N	Y	N	301	33.2
A4HTZ7	LINJ_09_0810	57.52	187.68	-1.6334	Uncharacterized protein, Leishmania infantum	N	Y	N	5460	566.5
A4IBA2	LINJ_35_2030	37.52	183.7	-2.5453	Ankyrin repeat protein, putative OS=Leishmania infantum	N	Y	N	3774	404.6
A4I1Q5	LINJ_25_2150	94.5	179.66	-1.2212	Uncharacterized protein, Leishmania infantum	N	Y	N	542	58.4
A4I2R0	LINJ_27_0960	33.94	179.46	-2.51366	EXPERA domain-containing protein OS=Leishmania infantum OX=5671 GN=LINJ_27_0960 PE=4 SV=1	N	Y	N	197	22.1
E9AHK6	LINJ_31_0050	9.92	174.58	-3.96824	Uncharacterized protein, Leishmania infantum	N	Y	N	546	62
A4HVW4	LINJ_14_0220	20.3	173.84	-3.25804	Uncharacterized protein, Leishmania infantum	N	Y	N	454	50.9
Q25292	hsp70	103.7	171.88	-1.01529	70 kDa heat shock protein OS=Leishmania infantum	N	Y	N	653	71.2
A2TEF2	LINJ_11_1100	93.48	169.28	-1.10947	Putative lanosterol 14-alpha-demethylase OS=Leishmania infantum	N	Y	N	480	54.2
A4I240	LINJ_26_1090	114.58	167.98	-1.09188	Uncharacterized protein, Leishmania infantum	N	Y	N	4122	437.7
A4I4M3	LINJ_29_1730	65.56	167.58	-1.43138	Transmembrane 9 superfamily member OS=Leishmania infantum	N	Y	N	680	76.4
A0A6L0Y0E3	LINF_350008200	37.74	163.32	-2.21212	Ankyrin_repeats_(3_copies)/Ankyrin_repeat_-_putative OS=Leishmania infantum OX=5671 GN=LINF_350008200 PE=4 SV=1	N	Y	N	427	46.5
A4I249	LINJ_26_1180	94.7	162.78	-1.19753	Uncharacterized protein, Leishmania infantum	N	Y	N	652	71.6
A4I9T4	LINJ_34_1320	38.48	161.78	-2.18235	Inositol polyphosphate-related phosphatase domain-containing protein OS=Leishmania infantum OX=5671 GN=LINJ_34_1320 PE=4 SV=1	N	Y	N	764	86
A4I3U1	LINJ_28_2270	75.32	161.6	-1.26425	Cullin_2_putative/Leishmania infantum	N	Y	N	717	80.1
A0A6L0XNL1	LINF_320026800	58.38	158.84	-1.80447	Cytidylyltransferase_-_putative OS=Leishmania infantum OX=5671 GN=LINF_320026800 PE=4 SV=1	N	Y	N	334	35.7
E9B2S1	LMXM_31_1460	62.14	158.76	-1.44236	non-specific serine/threonine protein kinase OS=Leishmania mexicana (strain MHOM/GT/2001/U1103) OX=929439 GN=LMXM_31_1460 PE=3 SV=1	N	Y	N	3211	351.7
A4I9Q6	LINJ_34_1130	83.02	158.12	-1.15103	Mitochondrial ATP-dependent zinc metallopeptidase, Leishmania infantum	N	Y	N	623	69.1
A4I7T3	LINJ_32_1220	32.16	156.44	-2.40273	Elongation of fatty acids protein OS=Leishmania infantum	N	Y	N	381	43.1
A4I2W8	LINJ_27_1950	30.06	153.22	-2.47558	Putative branched-chain amino acid aminotransferase, Leishmania infantum	N	Y	N	401	44.2
A4I2D2	LINJ_26_2040	21.86	143.76	-2.77084	Uncharacterized protein, Leishmania infantum	N	Y	N	368	39.4
A0A6L0XP63	LINF_220016300	14.9	142.58	-2.99269	Galactose_oxidase_-_central_domain /Kelch_motif_containing_protein_-_putative OS=Leishmania infantum OX=5671 GN=LINF_220016300 PE=4 SV=1	N	Y	N	1242	130
A4I0F4	LINJ_23_1220	3.625	138.56	-5.09884	Hydrophilic acylated surface protein b, Leishmania infantum	N	Y	N	247	26.1
A4I235	LINJ_26_1040	30.64	138	-2.13107	Uncharacterized protein, Leishmania infantum	N	Y	N	328	34.8
E9AG36	LINJ_03_0450	42.16	137.98	-1.77924	Uncharacterized protein, Leishmania infantum	Y	Y	N	957	100.3
A4IAW7	LINJ_35_0710	30.32	137.64	-2.3408	Putative vacuolar ATP synthase subunit d OS=Leishmania infantum OX=5671 GN=LINJ_35_0710 PE=3 SV=2	N	Y	N	276	30.6
A4IDU4	A4IDU4	55.78	136.96	-1.59397	Uncharacterized protein, Leishmania infantum	N	Y	N	487	53.2
E9AMH2	LMXM_08_0980	13.6	136.76	-3.2916	Uncharacterized protein, Leishmania mexicana (strain MHOM/GT/2001/U1103)	N	Y	N	1043	107.4
E9AKI8	LMXM_05_0820	61.1	136.74	-1.23421	DUF2428 domain-containing protein OS=Leishmania mexicana (strain MHOM/GT/2001/U1103) OX=929439 GN=LMXM_05_0820 PE=4 SV=1	N	Y	N	928	100.1
A4HSE6	LINJ_05_0270	64.1	134.14	-1.12517	Uncharacterized protein, Leishmania infantum	N	Y	N	399	44
E9AH82	LINJ_24_1820	49.9	132.1	-1.67645	Uncharacterized protein, Leishmania infantum	N	Y	N	738	79.3
A4I7V2	LINJ_32_1430	47.82	130.64	-1.65999	Uncharacterized protein, Leishmania infantum	N	Y	N	791	85.9
A4IAF3	LINJ_34_3650	59.52	124.62	-1.26814	Uncharacterized protein, Leishmania infantum	N	Y	N	259	28.3
A4HYM3	LINJ_20_0510	44.68	123.94	-1.80988	gamma-glutamylcyclotransferase OS=Leishmania infantum	N	Y	N	487	53.5
A4I4E3	LINJ_29_0940	39.44	122.82	-1.7358	Uncharacterized protein, Leishmania infantum	N	Y	N	491	53.2
A4I0E8	LINJ_23_1160	64.12	120.22	-1.13398	Uncharacterized protein, Leishmania infantum	N	Y	N	749	80.4
A4I093	LINJ_23_0580	21.66	117.44	-2.44453	Acetyl-coenzyme A synthetase, Leishmania infantum	N	Y	N	705	78.3
A4HX97	LINJ_17_0350	50.34	116.36	-1.38785	Sm domain-containing protein, Leishmania infantum	N	Y	N	203	22
E9AUX0	LMXM_21_0050	65.32	115.86	-1.31874	Putative syntaxin OS=Leishmania mexicana (strain MHOM/GT/2001/U1103) OX=929439 GN=LMXM_21_0050 PE=4 SV=1	N	Y	Y	233	25.8
A0A6L0WRE3	LINF_020006400	33.38	115.54	-2.16013	Ankyrin_repeats_(Many_copies)/Ankyrin_repeats_(3_ copies)/Zinc_finger-C3HC4_type_(RING_finger )_containing_protein-putativ, Leishmania infantum	N	Y	N	895	94.1
A4HTD7	LINJ_07_1290	56.62	115.44	-1.20193	Uncharacterized protein, Leishmania infantum	N	Y	N	362	40.4
A0A6L0XP93	LINF_340041600	42.42	114.74	-1.69918	Amidinotransferase_-_putative OS=Leishmania infantum OX=5671 GN=LINF_340041600 PE=4 SV=1	N	Y	N	358	39.2
A0A6L0XWB3	LINF_310009300	53.54	104.14	-1.16694	Calpain-like_protein_-_putative OS=Leishmania infantum OX=5671 GN=LINF_310009300 PE=4 SV=1	N	Y	N	936	103.1
E9AGI7	LINJ.12.0830	53.38	103.02	-1.29294	Puromycin-sensitive aminopeptidase-like protein OS=Leishmania infantum	N	Y	N	1372	148.9
A0A6L0XMH8	LINF_310038400	47.9	101.84	-1.23291	non-specific serine/threonine protein kinase OS=Leishmania infantum OX=5671 GN=LINF_310038400 PE=3 SV=1	N	Y	N	441	49.8
A0A6L0XWN5	LINF_320013600	50.72	100.46	-1.13596	Repressor_of_differentiation_kinase_1_-_putative OS=Leishmania infantum OX=5671 GN=LINF_320013600 PE=4 SV=1	N	Y	N	1363	148.8
A4I2B8	LINJ_26_1900	52.56	99.44	-1.08624	Uncharacterized protein, Leishmania infantum	N	Y	N	317	33.1
A0A6L0XJU1	LINF_290012100	53.12	97.94	-1.08473	Hypothetical_protein_conserved, Leishmania infantum	N	Y	N	855	91.3
A0A5A4RJ04	6pgd	35.72	97.64	-1.73889	phosphogluconate dehydrogenase (NADP(+)-dependent, decarboxylating) (Fragment) OS=Leishmania mexicana OX=5665 GN=6pgd PE=3 SV=1	N	Y	N	410	44.4
A4I5D1	LINJ_30_1060	51.68	97.48	-1.04466	non-specific serine/threonine protein kinase OS=Leishmania infantum OX=5671 GN=LINJ_30_1060 PE=4 SV=1	N	Y	N	611	65.3
A4HX07	LINJ_16_1140	55	97.42	-1.30186	Uncharacterized protein, Leishmania infantum	N	Y	N	559	63.6
A4ICG4	LINJ_36_2710	18.92	96	-2.42595	Related to multifunctional cyclin-dependent kinase pho85-like protein, Leishmania infantum	N	Y	N	991	107.8
A4HT34	LINJ_07_0320	61.4	91.24	-1.10431	non-specific serine/threonine protein kinase OS=Leishmania infantum	N	Y	N	848	91.1
A0A6L0XIR3	LINF_290016300	35.88	90.4	-1.63134	Flagellar_Member_6 OS=Leishmania infantum OX=5671 GN=LINF_290016300 PE=4 SV=1	N	Y	N	1898	203.2
A4HSZ2	LINJ_06_1040	40.92	89.84	-1.41209	Uncharacterized protein, Leishmania infantum	N	Y	N	501	54.2
A0A6L0XRD2	LINF_310038000	41.94	88.88	-1.20603	Inositol_polyphosphate_1-phosphatase_-_putative OS=Leishmania infantum OX=5671 GN=LINF_310038000 PE=3 SV=1	N	Y	N	295	31.8
A4ID55	LINJ_36_3580	52.82	88.72	-1.06388	Vacuolar protein sorting-associated protein 26 family protein OS=Leishmania infantum	N	Y	N	361	41.3
A4HYL3	LINJ_20_0240	33.04	87.3	-1.53682	Uncharacterized protein, Leishmania infantum	N	Y	N	949	101.1
A4ICZ2	LINJ_36_4230	24.36	82.92	-1.90565	Putative zinc carboxypeptidase, Leishmania infantum	N	Y	N	1555	165.7
A4IBT8	LINJ_35_4050	44.94	79.52	-1.18459	non-specific serine/threonine protein kinase, Leishmania infantum	N	Y	N	1343	147.1
A0A6L0XD84	LINF_170022000	51.72	76.76	-1.09261	Rab-GTPase-TBC_domain_containing_protein_-_putative OS=Leishmania infantum OX=5671 GN=LINF_170022000 PE=4 SV=1	N	Y	N	488	55.3
A4I0U8	LINJ_24_1130	42.32	72.62	-1.00598	Putative formin, Leishmania infantum	N	Y	N	1183	127.5
A4IAT3	LINJ_35_0320	20.6	71.7	-2.02822	serine C-palmitoyltransferase OS=Leishmania infantum	N	Y	N	526	58.6
A4HUV0	LINJ_11_0390	26.98	70.26	-1.56232	Uncharacterized protein, Leishmania infantum	N	Y	N	509	53.1
A0A6L0XQH2	LINF_240008800	35.9	69.78	-1.18627	TPR_repeat_-_putative OS=Leishmania infantum OX=5671 GN=LINF_240008800 PE=4 SV=1	N	Y	N	662	74.5
E9AZ48	LMXM_27_1430	20.76	65.06	-1.7238	Schlafen AlbA-2 domain-containing protein OS=Leishmania mexicana (strain MHOM/GT/2001/U1103)	N	Y	N	913	96.9
A4I0T9	LINJ_24_1040	4.66	59.68	-2.874	Uncharacterized protein, Leishmania infantum	N	Y	N	981	104.7
A4ICY4	LINJ_36_0040	22.08	42.56	-1.24647	N-acetylglucosamine-6-phosphate deacetylase-like protein OS=Leishmania infantum OX=5671 GN=LINJ_36_0040 PE=4 SV=1	N	Y	N	432	46.8
A0A6L0WKX5	LINF_110014900	22.92	41.24	-1.30114	PUB_domain_containing_protein_-_putative OS=Leishmania infantum OX=5671 GN=LINF_110014900 PE=4 SV=1	N	Y	N	591	63.2
A4I6Z8	LINJ_31_2250	8.34	40.1	-1.91413	Uncharacterized protein, Leishmania infantum	N	Y	N	768	80.7
