# Supplementary material for: Insights into Divergent Leishmaniasis Pathogenesis: A Quantitative Flagellar Proteomic Comparison of L. mexicana, L. amazonensis, and L. infantum
Source: Microorganisms. 2026 Jun 26;14(7):1411. doi: 10.3390/microorganisms14071411 (PMC13414411; doi:10.3390/microorganisms14071411)
Supplement: Supplementary file 1 [file microorganisms-14-01411-s001.zip › Table S4 Flagella surface virulence factors_new2.xlsx]

## Sheet: Amastin
Flagella surface virulent factors									Vaccine candidates
Accession	Gene symbol	Description	Group	Abundance			# AAs	MW [kDa]	Accession	Species	% identity	References
				La mean	Li mean	Log2(La/Li)
E9AME3	LMXM_08_0640	Amastin-like surface protein-like protein	𝛾	259.72	41.06	2.62867	304	32.1
E9AWW7	LMXM_24_1250	Amastin-like surface protein-like protein	𝛾	693.14	108.8	2.51783	187	20.2
E9APP3	LMXM_14_0490	Amastin-like surface protein-like protein	𝛿	909.14	120.12	2.39949	276	30.1
E9AWW8	LMXM_24_1260	Amastin-like surface protein-like protein	𝛾	149.8	26.56	2.34428	172	18.5
E9AQK7	LMXM_16_0490	Amastin-like protein	𝛿	1187.2	190.14	2.21383	206	22.3
E9AZT1	LMXM_28_1130	Amastin-like protein	𝛼	659.76	166.62	1.98538	522	58.6
E9AN32	LMXM_10_0220	Amastin-like protein	𝛼	3213.7	906.9	1.82522	473	52.1
E9AMF3	LMXM_08_0750	Putative amastin-like protein	𝛿	771.06	146.36	1.60345	195	21.9
E9B4S0	LMXM_33_0980	Amastin-like protein	𝛾	87.28	29.86	1.07006	193	20.6
E9AQK5	LMXM_16_0470	Amastin-like surface protein-like protein	𝛼	378.76	308.5	0.296013	184	20.2
E9AME9	LMXM_08_0800	Putative amastin-like protein	𝛿	87.58	60.16	0.0537688	175	20
E9B0L6	LMXM_29_0870	Amastin-like surface protein-like protein	𝛽	2269.46	3108.62	-0.453925	222	24.5
A4I5B8	LINJ_30_0920	Putative surface protein amastin	𝛽	7096.1	10972.2	-0.628752	198	21.3	A5XDA5, A0A499SND2	L. donovani, L. infantum	80, 100	39, 41, 42
E9AG85	LINJ_08_0720	Amastin-like protein OS=Leishmania infantum OX=5671 GN=LINJ_08_0720 PE=4 SV=1	𝛿	49.8	70.62	-0.807232	203	22.7	Q4QI92	L. infantum	79	40
A4I4J3	LinJ_29_3030	Amastin surface glycofamily protein	𝛿	352.36	783.98	-1.37242	199	22
E9APP2	LMXM_14_0480	Amastin-like surface protein-like protein	𝛿	453.34	1230.52	-1.4406	275	30
A4I9W8	LINJ_34_1670	Putative amastin-like surface protein OS=Leishmania infantum OX=5671 GN=LINJ_34_1670 PE=4 SV=1	𝛿	232.16	657.82	-1.45381	259	29
E9AHT2	LINJ_34_1010	Putative amastin-like surface protein OS=Leishmania infantum OX=5671 GN=LINJ_34_1010 PE=4 SV=1	𝛿	277.46	863.12	-1.75885	211	23.9
E9ATJ7	LMXM_36_4140	Amastin surface glycofamily protein	𝛾	304.76	1103.62	-1.8565	199	22.1
A4IAL7	LinJ_34_4370	Amastin-like surface protein, putative OS=Leishmania infantum OX=5671 GN=LinJ_34_4370 PE=4 SV=1	𝛿	81.8	317.96	-2.04454	184	20.3
E9B4R9	LMXM_33_0970	Amastin-like protein	𝛿	509.48	2204.44	-2.11331	203	22.7
A0A381MTB8	LINJ_34_1730	Putative amastin-like surface protein OS=Leishmania infantum OX=5671 GN=LINJ_34_1730 PE=4 SV=1	𝛿	313.66	2086.82	-2.70423	193	21.6
A4IAM2	LinJ_34_4340	Amastin-like surface protein, putative	𝛿	882.28	6507.88	-2.88288	192	21.8
A4HTM5	LINJ_08_0790	Amastin-like protein OS=Leishmania infantum OX=5671 GN=LINJ_08_0790 PE=4 SV=1	𝛿	116.34	1241.96	-3.44452	193	21.8	Q4QI88	L. major	80	43
E8NHD3	LinJ_29_3000	Amastin, putative OS=Leishmania infantum OX=5671 GN=LinJ_29_3000 PE=4 SV=1	𝛿	842.82	10211.5	-3.59883	205	22.9
A4IAL7	LinJ_34_4370	Amastin-like surface protein, putative	𝛿	144.72	1688.12	-3.7639	184	20.3
A4I0W5	LINJ_24_1300	Amastin-like surface protein-like protein	𝛾	435.36	5187.34	-3.7849	174	19.1
		Sum	𝛼	4252.22	1382.02
			𝛽	9365.56	14080.8
			𝛾	1930.06	6497.24
			𝛿	7211.2	28381.5
			all	22759	50341.6

## Sheet: Cysteine peptidase
Flagella surface virulent factors								Vaccine candidates
Accession	Gene symbol	Description	Abundance			# AAs	MW [kDa]	Accession	Species	% identity	References
			La mean	Li mean	Log2(La/Li)
A4HYN0	LINJ_20_1220	Putative calpain-like cysteine peptidase	146.94	30.94	1.79908	821	91.5
E9AYV2	LMXM_27_0510	Putative calpain-like cysteine peptidase OS=Leishmania mexicana (strain MHOM/GT/2001/U1103) OX=929439 GN=LMXM_27_0510 PE=3 SV=1	135131	28125.9	1.67287	4341	488.8
E9B1J2	LMXM_30_0410	Putative calpain-like cysteine peptidase OS=Leishmania mexicana (strain MHOM/GT/2001/U1103) OX=929439 GN=LMXM_30_0410 PE=4 SV=1	148.78	39.64	1.55908	754	82.9
E9B4Y5	LMXM_33_2000	Putative pyroglutamyl-peptidase I (PGP) (Cysteine peptidase, clan cf, family c15,putative) OS=Leishmania mexicana (strain MHOM/GT/2001/U1103) OX=929439 GN=LMXM_33_2000 PE=3 SV=1	1425.78	404.54	1.48037	277	30.7
E9B2Y1	LMXM_31_2010	Putative calpain-like cysteine peptidase OS=Leishmania mexicana (strain MHOM/GT/2001/U1103) OX=929439 GN=LMXM_31_2010 PE=4 SV=1	7260.48	1979.68	1.45371	295	32.7
Q867S4	cys1	Cysteine proteinase OS=Leishmania amazonensis(MHOM/BR/73/M2269)	1359.74	462	1.34942	354	38.7	A4HYH2, Q4QD68, Q9XZW6	L. infantum, L. major	81, 82, 81	45-47
E9AL67	LMXM_07_0550	Cysteine peptidase B (CPB)	144.16	62.04	1.14928	1546	161.2
Q9TWN9		Cysteine protease group C, OS=Leishmania mexicana	386.42	163.94	0.921525	18	2	A0A6L0WN85, O18698, A4I4D6, K4NQ58	L. infantum, L. chagasi, L. infantum, L. donovani	89, 89, 99, 99	48-51
E9ALZ5	LMXM_08_29_0820	Cysteine peptidase C (CPC)	11623.3	7890.26	0.558877	340	37.2	E9ADT5	L. major	82	44
E9B2M1	LMXM_31_0970	Putative calpain-like cysteine peptidase OS=Leishmania mexicana (strain MHOM/GT/2001/U1103) OX=929439 GN=LMXM_31_0970 PE=4 SV=1	20647.6	35996.2	-0.801871	1890	200.5
E9AK26	LMXM_04_0450	Putative calpain-like cysteine peptidase OS=Leishmania mexicana (strain MHOM/GT/2001/U1103) OX=929439 GN=LMXM_04_0450 PE=4 SV=1	11228.6	21766.3	-0.954918	797	88.6
E9AUQ9	LMXM_20_1190	Putative calpain-like cysteine peptidase OS=Leishmania mexicana (strain MHOM/GT/2001/U1103) OX=929439 GN=LMXM_20_1190 PE=4 SV=1	2340.5	6592.4	-1.49399	687	78.2
A4HYW1	LINJ_20_1210	Putative calpain-like cysteine peptidase OS=Leishmania infantum OX=5671 GN=LINJ_20_1210 PE=4 SV=2	28790.1	87522.4	-1.60408	1014	112
A4I2N5	LINJ_27_0500	Putative calpain-like cysteine peptidase OS=Leishmania infantum OX=5671 GN=LINJ_27_0500 PE=3 SV=1	4733.44	16218.8	-1.77671	5982	686.5
A4HZK7	LINJ_21_0160	Putative calpain (Fragment) OS=Leishmania infantum OX=5671 GN=LINJ_21_0160 PE=3 SV=2	13769.3	38886.8	-1.87849	747	82.6
A4HXY0	LINJ_18_1070	Putative calpain-like cysteine peptidase OS=Leishmania infantum OX=5671 GN=LINF_180016000 PE=3 SV=1	54.28	271.36	-2.21594	763	84.2
A4I8K7	LINJ_32_4040	Cysteine protease OS=Leishmania infantum OX=5671 GN=ATG4.1 PE=3 SV=1	1561.34	8326.96	-2.41501	388	42.3
		Sum	240752	254740

## Sheet: Heat Shock protein
Flagella surface virulent factors										Vaccine candidates
Accession	Gene symbol	Description	Family	Subfamily	Abundance			# AAs	MW [kDa]	Accession	Species	% identity	References
					La mean	Li mean	Log2(La/Li)
E9AHH1	LINJ_28_3060	Heat shock 70 kDa protein OS=Leishmania infantum OX=5671 GN=LINJ_28_3060 PE=3 SV=1	HSP70	HSPA	40844	7145.72	2.51497	736	80.4	Q07437, Q4Q7Y4, P14834	L. amazonensis, L. major	98, 97, 98	25, 53
E9B2X2	LMXM_31_1940	Putative heat shock protein-like protein	HSP40	DNAJ	8492.26	1923.94	2.14208	323	35.3
Q25293	HSP83-1	Heat shock protein 83-1, Leishmania infantum	HSP90	HSPC	724.82	286.14	1.61177	180	19.9
E9AHM8	HSP83	Heat shock protein 83-1	HSP90	HSPC	482.86	249.26	1.02561	686	78.7
E9AYU3	LMXM_27_0410	Putative heat shock protein DNAJ	HSP40	DNAJ	556.94	287.04	0.8668	378	42.4
E9ARS1	LMXM_18_1370	Putative heat shock protein	HSP70	HSPA	59328.8	27301.1	0.768074	823	91.9
E9AHM9	LINJ_33_0360	Heat shock protein 83-1	HSP90	HSPC	115397	108435	0.089766	700	80.6
E9AK61	LMXM_04_0780	Putative heat shock protein	HSP60	HSPD	109.16	89.98	-0.0566051	491	52.1
A4I341	LINJ_27_2350	Putative heat shock protein DNAJ	HSP40	DNAJ	28078.6	36867.8	-0.392889	396	43.6
Q25292	hsp70	70 kDa heat shock protein OS=Leishmania infantum	HSP70	HSPA	103.7	171.88	-1.01529	653	71.2	P17804	L. donovani	98	54
A4I253	LINJ_26_1220	Heat_shock_70-related_protein_1	HSP70	HSPA	24556.5	62995.4	-1.35914	641	70.4
A0A6L0XU14	LINF_290032200	Heat_shock_protein_20_-_putative, Leishmania infantum	Small HSP	HSPB	491.02	1404.4	-1.52747	155	17.5	A5CVD9	L. amazonensis	94	55
		Sum	HSP90	HSPC	116604	108971
			HSP70	HSPA	124833	97614.1
			HSP60	HSPD	109.16	89.98
			HSP40	DNAJ	37127.8	39078.8
			Small HSP	HSPB	491.02	1404.4
			all		279165	247158

## Sheet: PSA
Flagella surface virulent factors								Vaccine candidates
Accession	Gene symbol	Description	Abundance			# AAs	MW [kDa]	Accession	Species	% identity	References
			La mean	Li mean	Log2(La/Li)
D1GJ46	PSA-34S	Soluble promastigote surface antigen PSA-34S (Fragment), Leishmania amazonensis	117354	17253.6	2.37589	331	34.8
P21978		Surface membrane glycoprotein GP46/M-2, Leishmania amazonensis	1628.98	230.5	2.37283	476	50.1
D1GJ50	PSA-38S	Soluble promastigote surface antigen PSA-38S, Leishmania amazonensis	63443.9	10530.6	2.213	371	38.5	D1GJ50	L. amazonensis	100	56-59
D1GJ48	PSA-31S	Soluble promastigote surface antigen PSA-31S (Fragment), Leishmania amazonensis	1436.1	542.92	2.02582	308	32.1
E9AP08	LMXM_12_0990	Putative surface antigen protein	2073.9	488.22	1.81723	420	43.9	E9AP07	L. mexicana	82	57
D1GJ49	PSA-12S	Soluble promastigote surface antigen PSA-12S (Fragment), Leishmania amazonensis	920.74	216.2	1.57654	119	11.9	D1GJ49	L. amazonensis	100	56
E9AJZ9	LMXM_04_0130	Surface antigen-like protein	702.4	187.84	1.46409	613	63.2
A4HSL2	LINJ_05_0900	Surface antigen-like protein	114.3	123.44	-0.0237439	286	30.4
E9ANZ9	LMXM_12_0860	Putative surface antigen (Fragment)	2158.94	2838.32	-0.394714	708	74.4	A4H6Y8	L. braziliensis	51	57
E9AG65	LINJ_05_1210	Surface antigen-like protein	1992.46	2808.68	-0.623849	284	30.1
A0A6L0WSI0	LINF_120013100	Promastigote_surface_antigen_38S	355.62	1391.9	-2.01898	497	52.7
A4HS14	LINJ_04_0180	Surface antigen-like protein, Leishmania infantum	1344.58	6146.16	-2.19253	709	73.9
E9AGH0	LINJ.12.0690	Surface antigen protein 2	731.36	4686.42	-2.6868	377	39.9	Q4JI42	L. infantum	83	60
D1GJ51	LINJ.12.0665	Putative surface antigen protein 2	3117.04	19898.6	-2.83749	463	49.1	D1GJ51	L. infantum	100	57, 59
A0A6L0WSK1	LINF_120013700	Surface_antigen_protein_2_putative	414.28	3275.02	-2.90839	403	43.4
E9AGG5	LINJ.12.0666	Surface membrane protein GP46	1790.8	13816.8	-3.04467	417	44	Q4JI42, O15828	L. donovani, L. infantum	78, 100	57
A0A6L0WLL8	LINF_120014000	Surface_antigen_protein_2_putative	605.68	5454.62	-3.2284	664	70.5	Q25331, Q9NDD1, Q4QGK6	L. major, L. major, L. tropica	57, 81, 57	57, 61
		Sum	254740	89889.8

## Sheet: Leishmanolysin
Flagella surface virulent factors								Vaccine candidates
Accession	Gene symbol	Description	Abundance			# AAs	MW [kDa]	Accession	Species	% identity	References
			La mean	Li mean	Log2(La/Li)
Q27673	gp63	Leishmanolysin	38088.6	6143.36	2.09631	597	63
E9B1Z9	LMXM_30_2000	Leishmanolysin	773.58	261.02	1.07383	635	66.8
E9AN53	LMXM_10_0460	Leishmanolysin	10479.8	6452.9	0.699594	655	69.6	Q8MNZ5	L. donovani	79	66
A4HUG0	LINJ_10_0520	Leishmanolysin	1868.92	3926.14	-1.07091	763	81.5	Q6LA77	L. infantum	95	41, 42
E9AZL8	LMXM_28_0570	Leishmanolysin	727.26	1533.2	-1.076	566	61.3
Q6LA77	LINJ_10_0500	Leishmanolysin	25536.8	116090	-2.18459	599	63.8	P23223, P08148, C7EX18	L. donovani, L. major	90, 85, 97	54, 62-65
		Sum	77475	134406
